# Supplementary material for: Green synthesis, structural analysis and anticancer activity of dihydropyrimidinone derivatives
Source: RSC Adv. 2021 Nov 4;11(57):35737–53. doi: 10.1039/d1ra03969e (PMC9043124; doi:10.1039/d1ra03969e)
Supplement: RA-011-D1RA03969E-s002 [file RA-011-D1RA03969E-s002.cif]

# Electronic Supplementary Material (ESI) for RSC Advances.
# This journal is © The Royal Society of Chemistry 2021

####################################################################### 
# 
# This file contains crystal structure data downloaded from the 
# Cambridge Structural Database (CSD) hosted by the Cambridge 
# Crystallographic Data Centre (CCDC).
# 
# Full information about CCDC data access policies and citation 
# guidelines are available at http://www.ccdc.cam.ac.uk/access/V1 
# 
# Audit and citation data items may have been added by the CCDC. 
# Please retain this information to preserve the provenance of 
# this file and to allow appropriate attribution of the data. 
# 
#######################################################################

data_VPS_I_4_0ma
_database_code_depnum_ccdc_archive 'CCDC 1936021'
loop_
_audit_author_name
_audit_author_address
'Ved Prakash Singh'
;Mizoram University
India
;
#Added by publCIF


_audit_update_record             
;
2019-06-29 deposited with the CCDC.	2021-10-14 downloaded from the CCDC.
;
_publcif_datablock.id            {94857d79-4504-409d-bf91-f24f5fa66aa4}
# publcif _publ_body_element loop end
_audit_creation_date             2019-05-25
_audit_creation_method           
;
Olex2 1.2
(compiled 2018.05.29 svn.r3508 for OlexSys, GUI svn.r5506)
;
_chemical_formula_moiety         'C15 H18 N2 O3 S'
_chemical_formula_sum            'C15 H18 N2 O3 S'
_chemical_formula_weight         306.39
loop_
_atom_type_symbol
_atom_type_scat_dispersion_real
_atom_type_scat_dispersion_imag
_atom_type_scat_Cromer_Mann_a1
_atom_type_scat_Cromer_Mann_a2
_atom_type_scat_Cromer_Mann_a3
_atom_type_scat_Cromer_Mann_a4
_atom_type_scat_Cromer_Mann_b1
_atom_type_scat_Cromer_Mann_b2
_atom_type_scat_Cromer_Mann_b3
_atom_type_scat_Cromer_Mann_b4
_atom_type_scat_Cromer_Mann_c
_atom_type_scat_source
_atom_type_scat_dispersion_source
H 0.00000 0.00000 0.49300 0.32291 0.14019 0.04081 10.51090 26.12570 3.14236
57.79970 0.0030380000826
'International Tables Volume C Table 6.1.1.4 (pp. 500-502)'
'Henke, Gullikson and Davis, At. Data and Nucl. Data Tables, 1993, 54, 2'
C 0.00347 0.00161 2.31000 1.02000 1.58860 0.86500 20.84390 10.20750 0.56870
51.65120 0.215599998832
'International Tables Volume C Table 6.1.1.4 (pp. 500-502)'
'Henke, Gullikson and Davis, At. Data and Nucl. Data Tables, 1993, 54, 2'
S 0.12424 0.12443 6.90530 5.20340 1.43790 1.58630 1.46790 22.21510 0.25360
56.17200 0.866900026798
'International Tables Volume C Table 6.1.1.4 (pp. 500-502)'
'Henke, Gullikson and Davis, At. Data and Nucl. Data Tables, 1993, 54, 2'
O 0.01158 0.00611 3.04850 2.28680 1.54630 0.86700 13.27710 5.70110 0.32390
32.90890 0.250800013542
'International Tables Volume C Table 6.1.1.4 (pp. 500-502)'
'Henke, Gullikson and Davis, At. Data and Nucl. Data Tables, 1993, 54, 2'
N 0.00653 0.00323 12.21260 3.13220 2.01250 1.16630 0.00570 9.89330 28.99750
0.58260 -11.5290002823
'International Tables Volume C Table 6.1.1.4 (pp. 500-502)'
'Henke, Gullikson and Davis, At. Data and Nucl. Data Tables, 1993, 54, 2'

_space_group_crystal_system      monoclinic
_space_group_IT_number           15
_space_group_name_H-M_alt        'C 1 2/c 1'
_space_group_name_Hall           '-C 2yc'
loop_
_space_group_symop_id
_space_group_symop_operation_xyz
1 x,y,z
2 -x,y,-z+1/2
3 -x,-y,-z
4 x,-y,z-1/2
5 x+1/2,y+1/2,z
6 -x+1/2,y+1/2,-z+1/2
7 -x+1/2,-y+1/2,-z
8 x+1/2,-y+1/2,z-1/2

_symmetry_Int_Tables_number      15
_cell_length_a                   18.2332(17)
_cell_length_b                   7.3341(6)
_cell_length_c                   25.197(2)
_cell_angle_alpha                90
_cell_angle_beta                 101.888(4)
_cell_angle_gamma                90
_cell_volume                     3297.2(5)
_cell_formula_units_Z            8
_cell_measurement_temperature    296(2)
_cell_measurement_reflns_used    9889
_cell_measurement_theta_max      27.61
_cell_measurement_theta_min      2.28
_exptl_crystal_description       block
_exptl_crystal_colour            Yellow
_exptl_absorpt_coefficient_mu    0.207
_exptl_absorpt_correction_type   none
_exptl_crystal_density_diffrn    1.2343
_exptl_crystal_F_000             1297.5879
_exptl_crystal_size_max          0.24
_exptl_crystal_size_mid          0.22
_exptl_crystal_size_min          0.20
_diffrn_reflns_av_R_equivalents  0.0413
_diffrn_reflns_av_unetI/netI     0.0219
_diffrn_reflns_limit_h_max       24
_diffrn_reflns_limit_h_min       -24
_diffrn_reflns_limit_k_max       9
_diffrn_reflns_limit_k_min       -9
_diffrn_reflns_limit_l_max       33
_diffrn_reflns_limit_l_min       -33
_diffrn_reflns_number            39480
_diffrn_reflns_theta_full        28.3663
_diffrn_reflns_theta_max         28.37
_diffrn_reflns_theta_min         2.28
_diffrn_ambient_temperature      296.15
_diffrn_measured_fraction_theta_full 0.9985
_diffrn_measured_fraction_theta_max 0.9981
_diffrn_measurement_device_type  'Bruker APEX-II CCD'
_diffrn_measurement_method       '\f and \w scans'
_diffrn_radiation_type           'Mo K\a'
_diffrn_radiation_wavelength     0.71073
_diffrn_standards_number         0
_reflns_Friedel_coverage         0.0
_reflns_limit_h_max              23
_reflns_limit_h_min              -24
_reflns_limit_k_max              9
_reflns_limit_k_min              0
_reflns_limit_l_max              33
_reflns_limit_l_min              0
_reflns_number_gt                3387
_reflns_number_total             4117
_reflns_threshold_expression     I>=2u(I)
_computing_molecular_graphics    'Olex2 (Dolomanov et al., 2009)'
_computing_publication_material  'Olex2 (Dolomanov et al., 2009)'
_computing_structure_refinement  'olex2.refine (Bourhis et al., 2015)'
_refine_diff_density_max         0.5703
_refine_diff_density_min         -0.4301
_refine_diff_density_rms         0.0888
_refine_ls_d_res_high            0.7480
_refine_ls_d_res_low             8.9211
_refine_ls_goodness_of_fit_ref   1.0714
_refine_ls_hydrogen_treatment    mixed
_refine_ls_matrix_type           full
_refine_ls_number_constraints    25
_refine_ls_number_parameters     201
_refine_ls_number_reflns         4117
_refine_ls_number_restraints     0
_refine_ls_R_factor_all          0.0764
_refine_ls_R_factor_gt           0.0636
_refine_ls_restrained_S_all      1.0714
_refine_ls_shift/su_max          0.0000
_refine_ls_shift/su_mean         0.0000
_refine_ls_structure_factor_coef Fsqd
_refine_ls_weighting_details     
'w=1/[\s^2^(Fo^2^)+(0.1083P)^2^+5.1491P] where P=(Fo^2^+2Fc^2^)/3'
_refine_ls_weighting_scheme      calc
_refine_ls_wR_factor_gt          0.1885
_refine_ls_wR_factor_ref         0.2033
_olex2_refinement_description    
;
1. Fixed Uiso
 At 1.2 times of:
  All C(H) groups, All C(H,H) groups
 At 1.5 times of:
  All C(H,H,H) groups
2.a Ternary CH refined with riding coordinates:
 C6(H6)
2.b Secondary CH2 refined with riding coordinates:
 C9(H9a,H9b)
2.c Aromatic/amide H refined with riding coordinates:
 C3(H3a), C4(H4a), C13(H13), C14(H14)
2.d Idealised Me refined as rotating group:
 C1(H1a,H1b,H1c), C10(H10a,H10b,H10c), C15(H15a,H15b,H15c)
;
loop_
_atom_site_label
_atom_site_type_symbol
_atom_site_fract_x
_atom_site_fract_y
_atom_site_fract_z
_atom_site_U_iso_or_equiv
_atom_site_adp_type
_atom_site_occupancy
_atom_site_refinement_flags_posn
S1 S 0.69403(4) 0.00083(8) 0.51767(3) 0.0443(2) Uani 1.000000 .
O0aa O 0.53174(12) 0.7647(2) 0.57508(10) 0.0549(5) Uani 1.000000 .
O1 O 0.85866(13) 0.5550(3) 0.76106(8) 0.0586(6) Uani 1.000000 .
O2 O 0.45647(12) 0.5667(3) 0.60383(10) 0.0589(6) Uani 1.000000 .
N3 N 0.58511(11) 0.1416(3) 0.55948(8) 0.0336(4) Uani 1.000000 .
N4 N 0.66498(12) 0.3487(3) 0.53500(8) 0.0343(4) Uani 1.000000 .
C1 C 0.8523(3) 0.4519(6) 0.80785(15) 0.0838(13) Uani 1.000000 .
H1a H 0.8126(13) 0.501(3) 0.8233(8) 0.1257(19) Uiso 1.000000 GR
H1b H 0.841(2) 0.3271(11) 0.7977(3) 0.1257(19) Uiso 1.000000 GR
H1c H 0.8986(7) 0.458(4) 0.8340(6) 0.1257(19) Uiso 1.000000 GR
C2 C 0.80161(15) 0.5406(3) 0.71635(11) 0.0417(6) Uani 1.000000 .
C3 C 0.73514(16) 0.4489(4) 0.71566(10) 0.0449(6) Uani 1.000000 .
H3a H 0.72618(16) 0.3948(4) 0.74709(10) 0.0539(7) Uiso 1.000000 R
C4 C 0.68189(14) 0.4384(3) 0.66763(10) 0.0392(5) Uani 1.000000 .
H4a H 0.63763(14) 0.3749(3) 0.66729(10) 0.0470(6) Uiso 1.000000 R
C5 C 0.69275(13) 0.5196(3) 0.62028(9) 0.0313(5) Uani 1.000000 .
C6 C 0.63812(12) 0.4957(3) 0.56618(9) 0.0300(4) Uani 1.000000 .
H6 H 0.63683(12) 0.6095(3) 0.54562(9) 0.0361(5) Uiso 1.000000 R
C7 C 0.55946(12) 0.4513(3) 0.57190(9) 0.0307(5) Uani 1.000000 .
C8 C 0.51510(14) 0.6095(3) 0.58291(10) 0.0358(5) Uani 1.000000 .
C9 C 0.41028(18) 0.7147(4) 0.61747(16) 0.0593(8) Uani 1.000000 .
H9a H 0.44106(18) 0.8023(4) 0.64097(16) 0.0712(10) Uiso 1.000000 R
H9b H 0.38512(18) 0.7772(4) 0.58483(16) 0.0712(10) Uiso 1.000000 R
C10 C 0.3549(3) 0.6325(6) 0.6454(2) 0.0997(16) Uani 1.000000 .
H10a H 0.3285(16) 0.537(4) 0.6232(8) 0.150(2) Uiso 1.000000 GR
H10b H 0.3802(4) 0.583(5) 0.6795(8) 0.150(2) Uiso 1.000000 GR
H10c H 0.3201(14) 0.7241(14) 0.6516(15) 0.150(2) Uiso 1.000000 GR
C11 C 0.53665(12) 0.2762(3) 0.57043(9) 0.0311(4) Uani 1.000000 .
C12 C 0.64704(12) 0.1747(3) 0.53873(8) 0.0305(4) Uani 1.000000 .
C13 C 0.81292(15) 0.6270(4) 0.66971(11) 0.0439(6) Uani 1.000000 .
H13 H 0.85691(15) 0.6917(4) 0.67025(11) 0.0527(7) Uiso 1.000000 R
C14 C 0.75896(14) 0.6169(3) 0.62248(10) 0.0391(5) Uani 1.000000 .
H14 H 0.76695(14) 0.6762(3) 0.59155(10) 0.0470(6) Uiso 1.000000 R
C15 C 0.46383(14) 0.2010(4) 0.57873(14) 0.0498(7) Uani 1.000000 .
H15a H 0.4655(5) 0.187(3) 0.61685(14) 0.0748(10) Uiso 1.000000 GR
H15b H 0.4240(2) 0.2830(16) 0.5634(8) 0.0748(10) Uiso 1.000000 GR
H15c H 0.4551(6) 0.0845(15) 0.5612(8) 0.0748(10) Uiso 1.000000 GR
H4 H 0.7033(17) 0.373(4) 0.5211(11) 0.043(8) Uiso 1.000000 .
H3 H 0.570(2) 0.039(5) 0.5606(15) 0.061(10) Uiso 1.000000 .

loop_
_atom_site_aniso_label
_atom_site_aniso_U_11
_atom_site_aniso_U_22
_atom_site_aniso_U_33
_atom_site_aniso_U_12
_atom_site_aniso_U_13
_atom_site_aniso_U_23
S1 0.0481(4) 0.0290(3) 0.0630(4) -0.0030(2) 0.0283(3) -0.0067(3)
O0aa 0.0579(12) 0.0215(8) 0.0936(15) -0.0020(8) 0.0346(11) 0.0017(9)
O1 0.0598(13) 0.0573(13) 0.0512(11) -0.0061(10) -0.0058(9) -0.0016(10)
O2 0.0550(12) 0.0280(9) 0.1078(17) 0.0053(8) 0.0496(12) 0.0040(10)
N3 0.0368(10) 0.0207(9) 0.0477(11) -0.0052(7) 0.0188(8) 0.0005(7)
N4 0.0419(11) 0.0261(9) 0.0409(10) -0.0090(8) 0.0227(8) -0.0049(7)
C1 0.110(3) 0.069(2) 0.0558(19) -0.012(2) -0.022(2) 0.0124(17)
C2 0.0469(14) 0.0316(12) 0.0443(13) 0.0010(10) 0.0040(10) -0.0041(10)
C3 0.0578(16) 0.0387(13) 0.0394(12) -0.0058(12) 0.0127(11) 0.0055(10)
C4 0.0434(13) 0.0344(12) 0.0419(12) -0.0097(10) 0.0137(10) 0.0025(10)
C5 0.0363(11) 0.0223(10) 0.0375(11) -0.0015(8) 0.0131(9) -0.0026(8)
C6 0.0348(11) 0.0209(9) 0.0373(10) -0.0045(8) 0.0140(9) -0.0004(8)
C7 0.0319(10) 0.0233(10) 0.0381(11) -0.0031(8) 0.0102(8) 0.0003(8)
C8 0.0371(11) 0.0254(10) 0.0461(12) -0.0013(9) 0.0115(9) 0.0003(9)
C9 0.0576(17) 0.0337(14) 0.095(2) 0.0098(13) 0.0361(17) 0.0004(14)
C10 0.099(3) 0.054(2) 0.170(5) 0.003(2) 0.083(3) -0.010(3)
C11 0.0300(10) 0.0250(10) 0.0397(11) -0.0043(8) 0.0104(8) 0.0007(8)
C12 0.0332(10) 0.0278(10) 0.0317(10) -0.0051(8) 0.0097(8) -0.0015(8)
C13 0.0389(12) 0.0414(14) 0.0523(14) -0.0123(11) 0.0113(11) -0.0036(11)
C14 0.0413(13) 0.0362(12) 0.0428(12) -0.0096(10) 0.0154(10) 0.0013(9)
C15 0.0350(12) 0.0328(13) 0.087(2) -0.0083(10) 0.0246(13) -0.0039(13)

loop_
_geom_bond_atom_site_label_1
_geom_bond_atom_site_label_2
_geom_bond_distance
_geom_bond_site_symmetry_2
_geom_bond_publ_flag
S1 C12 1.682(2) . ?
O0aa C8 1.204(3) . ?
O1 C1 1.426(4) . ?
O1 C2 1.371(3) . ?
O2 C8 1.324(3) . ?
O2 C9 1.458(3) . ?
N3 C11 1.390(3) . ?
N3 C12 1.361(3) . ?
N3 H3 0.81(4) . ?
N4 C6 1.476(3) . ?
N4 C12 1.325(3) . ?
N4 H4 0.86(3) . ?
C1 H1a 0.9600 . ?
C1 H1b 0.9600 . ?
C1 H1c 0.9600 . ?
C2 C3 1.383(4) . ?
C2 C13 1.387(4) . ?
C3 H3a 0.9300 . ?
C3 C4 1.389(4) . ?
C4 H4a 0.9300 . ?
C4 C5 1.384(3) . ?
C5 C6 1.524(3) . ?
C5 C14 1.394(3) . ?
C6 H6 0.9800 . ?
C6 C7 1.506(3) . ?
C7 C8 1.473(3) . ?
C7 C11 1.348(3) . ?
C9 H9a 0.9700 . ?
C9 H9b 0.9700 . ?
C9 C10 1.472(5) . ?
C10 H10a 0.9600 . ?
C10 H10b 0.9600 . ?
C10 H10c 0.9600 . ?
C11 C15 1.492(3) . ?
C13 H13 0.9300 . ?
C13 C14 1.381(4) . ?
C14 H14 0.9300 . ?
C15 H15a 0.9600 . ?
C15 H15b 0.9600 . ?
C15 H15c 0.9600 . ?

loop_
_geom_angle_atom_site_label_1
_geom_angle_atom_site_label_2
_geom_angle_atom_site_label_3
_geom_angle
_geom_angle_site_symmetry_1
_geom_angle_site_symmetry_3
_geom_angle_publ_flag
C2 O1 C1 117.5(3) . . ?
C9 O2 C8 118.1(2) . . ?
C12 N3 C11 124.13(19) . . ?
H3 N3 C11 115(3) . . ?
H3 N3 C12 120(3) . . ?
C12 N4 C6 123.48(18) . . ?
H4 N4 C6 117(2) . . ?
H4 N4 C12 117(2) . . ?
H1a C1 O1 109.5 . . ?
H1b C1 O1 109.5 . . ?
H1b C1 H1a 109.5 . . ?
H1c C1 O1 109.5 . . ?
H1c C1 H1a 109.5 . . ?
H1c C1 H1b 109.5 . . ?
C3 C2 O1 124.2(2) . . ?
C13 C2 O1 116.2(2) . . ?
C13 C2 C3 119.6(2) . . ?
H3a C3 C2 120.28(15) . . ?
C4 C3 C2 119.4(2) . . ?
C4 C3 H3a 120.28(15) . . ?
H4a C4 C3 119.04(15) . . ?
C5 C4 C3 121.9(2) . . ?
C5 C4 H4a 119.04(14) . . ?
C6 C5 C4 122.6(2) . . ?
C14 C5 C4 117.6(2) . . ?
C14 C5 C6 119.72(19) . . ?
C5 C6 N4 109.44(18) . . ?
H6 C6 N4 108.36(11) . . ?
H6 C6 C5 108.36(11) . . ?
C7 C6 N4 108.66(17) . . ?
C7 C6 C5 113.53(18) . . ?
C7 C6 H6 108.36(12) . . ?
C8 C7 C6 114.72(18) . . ?
C11 C7 C6 119.8(2) . . ?
C11 C7 C8 125.3(2) . . ?
O2 C8 O0aa 122.7(2) . . ?
C7 C8 O0aa 123.2(2) . . ?
C7 C8 O2 114.1(2) . . ?
H9a C9 O2 110.31(17) . . ?
H9b C9 O2 110.31(18) . . ?
H9b C9 H9a 108.6 . . ?
C10 C9 O2 107.1(3) . . ?
C10 C9 H9a 110.3(3) . . ?
C10 C9 H9b 110.3(3) . . ?
H10a C10 C9 109.5 . . ?
H10b C10 C9 109.5 . . ?
H10b C10 H10a 109.5 . . ?
H10c C10 C9 109.5 . . ?
H10c C10 H10a 109.5 . . ?
H10c C10 H10b 109.5 . . ?
C7 C11 N3 118.50(19) . . ?
C15 C11 N3 112.71(19) . . ?
C15 C11 C7 128.8(2) . . ?
N3 C12 S1 120.17(17) . . ?
N4 C12 S1 123.95(17) . . ?
N4 C12 N3 115.8(2) . . ?
H13 C13 C2 119.95(15) . . ?
C14 C13 C2 120.1(2) . . ?
C14 C13 H13 119.95(14) . . ?
C13 C14 C5 121.3(2) . . ?
H14 C14 C5 119.36(14) . . ?
H14 C14 C13 119.36(14) . . ?
H15a C15 C11 109.5 . . ?
H15b C15 C11 109.5 . . ?
H15b C15 H15a 109.5 . . ?
H15c C15 C11 109.5 . . ?
H15c C15 H15a 109.5 . . ?
H15c C15 H15b 109.5 . . ?


_iucr_refine_fcf_details         
;
data_VPS_I_4_0ma_CCDC1
_computing_structure_refinement   'olex2.refine (Bourhis et al., 2015)'
_shelx_refln_list_code            4
loop_
  _space_group_symop_id
  _space_group_symop_operation_xyz
  1  x,y,z
  2  -x,y,-z+1/2
  3  -x,-y,-z
  4  x,-y,z-1/2
  5  x+1/2,y+1/2,z
  6  -x+1/2,y+1/2,-z+1/2
  7  -x+1/2,-y+1/2,-z
  8  x+1/2,-y+1/2,z-1/2

_space_group_crystal_system       monoclinic
_space_group_IT_number            15
_space_group_name_H-M_alt         'C 1 2/c 1'
_space_group_name_Hall            '-C 2yc'
_symmetry_space_group_name_H-M    'C 1 2/c 1'
_symmetry_space_group_name_Hall   '-C 2yc'
_symmetry_Int_Tables_number       15
_cell_length_a                    18.2332(17)
_cell_length_b                    7.3341(6)
_cell_length_c                    25.197(2)
_cell_angle_alpha                 90
_cell_angle_beta                  101.888(4)
_cell_angle_gamma                 90
_cell_volume                      3297.2(5)
loop_
  _refln_index_h
  _refln_index_k
  _refln_index_l
  _refln_F_squared_calc
  _refln_F_squared_meas
  _refln_F_squared_sigma
  _refln_F_squared_weight
  _refln_observed_status
-24 0 2 22.208 48.877 20.148 53.034 o
-24 0 4 56.118 86.911 22.333 34.322 o
-24 0 6 218.047 264.452 24.172 12.622 o
-24 0 8 200.778 226.678 22.789 14.501 o
-24 0 10 288.053 276.643 21.389 10.675 o
-24 0 12 609.392 554.967 61.159 2.814 o
-23 1 1 4.282 50.362 13.173 109.685 o
-23 1 2 258.412 289.965 20.568 11.530 o
-23 1 3 25.868 52.649 13.630 80.769 o
-23 1 4 127.587 177.088 17.187 23.910 o
-23 1 5 101.599 112.565 15.178 33.940 o
-23 1 6 146.373 159.722 15.282 23.983 o
-23 1 7 18.733 36.834 11.034 119.405 o
-23 1 8 50.575 54.226 11.715 70.337 o
-23 1 9 118.439 122.412 14.296 30.956 o
-23 1 10 81.743 53.255 12.453 52.055 o
-23 1 11 189.714 203.813 15.278 18.253 o
-23 1 12 56.412 73.926 14.067 54.311 o
-23 1 13 47.754 67.267 12.297 65.839 o
-23 1 14 162.523 160.455 15.291 22.284 o
-23 1 15 13.317 30.725 11.746 127.228 o
-23 1 16 130.387 131.658 14.571 28.184 o
-23 3 3 3.262 90.370 29.468 29.251 o
-23 3 4 574.419 534.732 30.824 4.065 o
-23 3 5 62.199 108.256 19.320 36.322 o
-23 3 6 73.509 103.178 18.900 35.272 o
-23 3 7 18.336 40.150 16.191 76.237 o
-23 3 8 0.425 10.312 14.565 132.314 o
-23 3 9 35.989 35.854 14.513 74.533 o
-23 3 10 19.255 2.152 13.582 119.431 o
-22 0 2 11.163 3.063 18.454 79.547 o
-22 0 4 7.219 3.054 13.074 152.081 o
-22 0 6 8.528 14.441 13.535 128.371 o
-22 0 8 21.220 42.362 14.982 80.715 o
-22 0 10 145.525 114.646 15.569 26.556 o
-22 0 12 921.211 829.564 33.205 2.043 o
-22 0 14 324.184 351.136 25.606 8.338 o
-22 0 16 709.640 658.337 33.466 2.970 o
-22 0 18 1021.240 1019.910 51.569 1.521 o
-22 0 20 96.225 59.220 17.862 36.739 o
-22 2 1 1.972 6.800 12.193 183.088 o
-22 2 2 116.605 86.264 15.276 33.479 o
-22 2 3 8.729 61.206 13.896 91.093 o
-22 2 4 174.085 191.814 17.850 18.841 o
-22 2 5 86.836 75.735 14.534 42.510 o
-22 2 6 84.887 69.103 14.250 44.548 o
-22 2 7 50.919 65.095 13.086 61.981 o
-22 2 8 10.336 8.128 11.268 172.556 o
-22 2 9 5.724 -1.243 12.847 165.649 o
-22 2 10 18.474 4.705 10.512 166.200 o
-22 2 11 8.663 16.358 9.936 193.796 o
-22 2 12 138.991 127.642 13.501 28.021 o
-22 2 13 21.238 10.715 11.596 133.463 o
-22 2 14 66.433 72.976 12.686 53.778 o
-22 2 15 14.127 29.872 11.070 135.075 o
-22 2 16 374.528 412.672 21.639 7.255 o
-22 2 17 71.308 135.767 14.415 38.933 o
-22 2 18 1022.010 1007.750 30.861 1.671 o
-22 4 2 155.055 265.270 43.811 9.173 o
-22 4 3 34.248 110.964 17.898 45.686 o
-22 4 4 0.011 38.294 15.369 100.774 o
-22 4 5 0.009 72.794 15.024 85.636 o
-22 4 6 38.578 71.834 18.810 47.963 o
-22 4 7 409.592 449.661 29.038 5.983 o
-22 4 8 256.263 335.710 26.057 9.967 o
-22 4 9 53.128 70.745 17.948 45.929 o
-22 4 10 480.197 523.750 33.625 4.677 o
-21 1 1 86.062 72.268 10.654 50.136 o
-21 1 2 59.787 109.905 10.527 53.416 o
-21 1 3 5.307 24.742 8.916 215.944 o
-21 1 4 283.190 366.999 16.371 10.190 o
-21 1 5 0.004 29.755 8.926 232.161 o
-21 1 6 553.315 531.479 20.406 4.554 o
-21 1 7 14.413 45.152 10.018 130.615 o
-21 1 8 739.684 688.402 22.172 2.963 o
-21 1 9 6.865 34.131 8.733 189.736 o
-21 1 10 6.754 35.832 9.259 176.409 o
-21 1 11 175.330 146.623 11.816 23.281 o
-21 1 12 171.779 201.091 13.131 20.501 o
-21 1 13 19.507 25.779 9.325 150.385 o
-21 1 14 48.350 50.123 10.044 80.383 o
-21 1 15 39.914 40.752 10.572 90.692 o
-21 1 16 11.978 26.559 10.058 160.175 o
-21 1 17 219.891 223.658 15.059 15.793 o
-21 1 18 110.648 93.281 12.107 37.554 o
-21 1 19 224.474 223.333 15.707 15.393 o
-21 1 20 38.002 40.656 12.089 84.103 o
-21 1 21 45.402 43.633 12.152 76.183 o
-21 1 22 0.050 3.579 11.002 240.418 o
-21 3 1 113.384 110.522 16.756 30.383 o
-21 3 2 4.207 9.453 12.933 154.389 o
-21 3 3 116.450 119.833 16.596 29.362 o
-21 3 4 273.268 342.730 22.433 10.008 o
-21 3 5 19.575 46.855 15.630 76.263 o
-21 3 6 240.160 299.029 19.604 12.184 o
-21 3 7 12.711 52.602 12.159 105.708 o
-21 3 8 601.786 531.416 25.384 4.059 o
-21 3 9 38.379 61.142 11.482 77.863 o
-21 3 10 331.638 348.947 19.922 8.827 o
-21 3 11 8.504 22.447 10.925 161.931 o
-21 3 12 358.231 390.505 19.383 7.908 o
-21 3 13 0.084 27.771 10.135 201.876 o
-21 3 14 144.070 158.755 15.515 24.151 o
-21 3 15 38.806 39.618 11.610 86.530 o
-21 3 16 0.010 -3.273 10.168 296.102 o
-21 3 17 6.717 13.028 11.158 179.270 o
-21 3 18 0.202 10.126 10.834 225.856 o
-21 3 19 162.203 166.181 19.278 20.051 o
-20 0 2 205.018 196.383 16.895 16.962 o
-20 0 4 21.647 20.887 11.730 120.988 o
-20 0 6 265.363 207.480 19.855 12.914 o
-20 0 8 137.192 106.729 16.072 27.796 o
-20 0 10 26.445 3.005 10.662 143.303 o
-20 0 12 19.617 24.649 12.080 117.379 o
-20 0 14 104.979 104.040 15.813 33.378 o
-20 0 16 327.712 266.794 21.522 9.709 o
-20 0 18 668.592 739.171 33.152 2.979 o
-20 0 20 994.866 915.987 35.528 1.775 o
-20 0 22 829.551 721.527 35.309 2.408 o
-20 0 24 378.578 392.870 27.679 6.861 o
-20 2 1 13.269 60.166 11.655 104.000 o
-20 2 2 52.354 73.356 10.701 66.362 o
-20 2 3 538.457 478.712 19.545 4.935 o
-20 2 4 182.706 181.668 12.923 20.471 o
-20 2 5 67.475 51.157 9.985 65.960 o
-20 2 6 36.083 39.683 9.697 101.303 o
-20 2 7 10.337 -1.044 8.432 285.844 o
-20 2 8 15.526 8.862 8.867 205.234 o
-20 2 9 3.603 1.296 10.494 245.348 o
-20 2 10 147.507 143.789 13.648 25.727 o
-20 2 11 65.147 69.000 11.536 58.120 o
-20 2 12 164.380 154.078 13.201 23.434 o
-20 2 13 69.586 78.442 11.355 54.282 o
-20 2 14 11.299 9.776 9.660 203.820 o
-20 2 15 2.175 7.841 9.335 282.867 o
-20 2 16 13.225 26.867 10.533 148.537 o
-20 2 17 100.017 113.137 13.636 35.974 o
-20 2 18 360.273 368.685 19.923 8.033 o
-20 2 19 7.526 56.682 11.855 113.262 o
-20 2 20 547.114 586.656 27.765 4.174 o
-20 2 21 43.148 59.586 12.630 69.977 o
-20 2 22 252.995 283.872 18.785 12.145 o
-20 2 23 151.682 152.876 16.274 23.215 o
-20 4 1 45.349 74.767 15.432 54.898 o
-20 4 2 83.430 60.001 15.037 44.867 o
-20 4 3 29.576 57.751 14.682 70.556 o
-20 4 4 1.274 21.786 12.453 154.974 o
-20 4 5 282.718 272.741 21.100 10.940 o
-20 4 6 0.431 15.409 13.102 153.165 o
-20 4 7 218.610 221.807 19.276 14.804 o
-20 4 8 0.876 11.682 10.416 232.352 o
-20 4 9 29.722 38.532 11.725 96.255 o
-20 4 10 0.519 15.481 12.089 175.132 o
-20 4 11 51.458 53.129 12.118 68.599 o
-20 4 12 71.798 58.325 11.527 57.502 o
-20 4 13 256.881 287.259 17.696 12.133 o
-20 4 14 226.869 289.735 28.639 10.873 o
-20 4 15 321.900 363.215 22.224 8.642 o
-20 4 16 251.697 237.647 19.656 12.901 o
-20 4 17 0.601 45.459 13.402 116.643 o
-20 4 18 390.019 373.977 23.600 7.167 o
-19 1 1 2.002 25.452 7.556 281.535 o
-19 1 2 594.958 582.682 17.537 4.114 o
-19 1 3 11.064 35.022 7.815 187.388 o
-19 1 4 600.972 502.539 16.713 4.381 o
-19 1 5 1.028 22.031 7.454 313.593 o
-19 1 6 423.471 399.819 15.201 6.966 o
-19 1 7 1.089 15.918 7.652 340.097 o
-19 1 8 691.693 649.095 19.082 3.316 o
-19 1 9 14.169 20.373 7.732 209.059 o
-19 1 10 333.882 330.953 15.407 9.419 o
-19 1 11 0.033 23.096 8.000 293.181 o
-19 1 12 877.773 799.627 20.396 2.301 o
-19 1 13 8.413 40.875 8.767 169.909 o
-19 1 14 692.963 711.813 20.560 3.139 o
-19 1 15 32.785 66.472 10.702 84.157 o
-19 1 16 311.404 365.986 16.668 9.426 o
-19 1 17 70.691 71.068 10.740 56.836 o
-19 1 18 3.404 7.113 8.564 314.125 o
-19 1 19 15.322 25.052 9.209 166.036 o
-19 1 20 0.155 1.063 9.189 352.844 o
-19 1 21 2.252 5.695 9.392 289.302 o
-19 1 22 149.194 152.632 13.678 24.973 o
-19 1 23 123.804 148.558 13.873 28.436 o
-19 1 24 16.067 23.927 11.387 133.153 o
-19 1 25 127.641 90.964 12.641 33.642 o
-19 3 1 136.275 175.146 15.448 24.147 o
-19 3 2 0.074 15.905 9.943 241.604 o
-19 3 3 10.155 11.675 8.898 226.165 o
-19 3 4 54.623 93.828 12.603 54.575 o
-19 3 5 0.465 6.307 7.861 412.220 o
-19 3 6 83.205 106.387 11.184 44.365 o
-19 3 7 20.462 24.689 8.849 155.822 o
-19 3 8 335.135 288.542 15.931 9.887 o
-19 3 9 0.438 21.247 8.849 261.919 o
-19 3 10 111.790 107.923 11.463 36.302 o
-19 3 11 111.091 107.657 12.057 35.890 o
-19 3 12 754.647 745.508 22.910 2.779 o
-19 3 13 30.515 84.548 11.109 76.389 o
-19 3 14 967.357 889.104 26.181 1.923 o
-19 3 15 3.014 45.328 10.669 149.086 o
-19 3 16 290.514 288.747 17.922 10.938 o
-19 3 17 0.293 15.362 10.283 229.488 o
-19 3 18 147.551 151.921 15.043 24.422 o
-19 3 19 87.612 100.360 13.557 40.520 o
-19 3 20 428.563 402.302 23.464 6.408 o
-19 3 21 119.676 143.882 18.701 25.543 o
-19 3 22 179.894 170.439 19.324 18.562 o
-19 3 23 0.248 54.435 13.778 106.316 o
-19 5 1 11.854 9.471 12.688 139.603 o
-19 5 2 35.353 48.267 13.684 74.707 o
-19 5 3 100.463 127.533 16.086 31.796 o
-19 5 4 15.742 45.126 13.309 96.826 o
-19 5 5 1.132 26.448 12.507 148.092 o
-19 5 6 173.016 221.814 18.020 17.809 o
-19 5 7 11.130 44.518 17.315 72.874 o
-19 5 8 753.147 647.157 29.159 2.892 o
-19 5 9 2.949 60.390 13.798 98.820 o
-19 5 10 1236.820 1161.750 44.557 1.203 o
-19 5 11 52.454 140.611 21.143 32.337 o
-19 5 12 1196.500 1241.580 47.947 1.189 o
-19 5 13 329.971 432.512 33.626 6.714 o
-19 5 14 196.877 227.491 18.484 16.026 o
-19 5 15 166.203 190.861 21.384 17.886 o
-19 5 16 37.724 57.258 18.223 52.545 o
-19 5 17 277.913 290.400 20.302 10.946 o
-18 0 2 125.925 134.191 14.533 28.674 o
-18 0 4 112.299 118.417 13.880 32.763 o
-18 0 6 132.452 148.586 19.112 23.597 o
-18 0 8 1101.230 939.813 28.319 1.607 o
-18 0 10 17.441 0.818 9.760 193.587 o
-18 0 12 3.658 -12.185 9.370 304.961 o
-18 0 14 0.345 8.873 10.812 229.521 o
-18 0 16 240.625 177.887 17.599 15.257 o
-18 0 18 236.112 218.137 19.297 14.058 o
-18 0 20 1343.700 1198.450 38.803 1.100 o
-18 0 22 850.568 782.533 33.719 2.279 o
-18 0 24 405.820 455.861 27.867 6.070 o
-18 0 26 243.044 214.278 37.654 9.396 o
-18 2 1 474.320 512.828 18.620 5.431 o
-18 2 2 43.438 58.407 9.055 85.335 o
-18 2 3 508.777 494.484 15.627 5.263 o
-18 2 4 524.999 556.744 17.173 4.773 o
-18 2 5 8.244 64.297 13.409 93.662 o
-18 2 6 307.158 310.571 15.123 10.449 o
-18 2 7 0.120 5.148 6.639 573.847 o
-18 2 8 1263.960 1042.550 22.205 1.318 o
-18 2 9 522.532 443.919 15.763 5.379 o
-18 2 10 233.834 181.736 11.407 17.067 o
-18 2 11 92.037 61.848 9.002 52.624 o
-18 2 12 16.997 5.294 7.110 255.189 o
-18 2 13 1.497 -1.536 6.919 577.487 o
-18 2 14 198.360 174.020 11.840 19.831 o
-18 2 15 8.231 13.704 7.464 281.811 o
-18 2 16 26.134 20.974 8.418 150.441 o
-18 2 17 232.312 227.823 14.000 15.241 o
-18 2 18 0.945 1.368 8.157 424.492 o
-18 2 19 1.775 1.326 8.361 391.083 o
-18 2 20 341.878 353.993 17.602 8.764 o
-18 2 21 4.902 12.755 10.050 218.136 o
-18 2 22 58.558 111.288 31.625 20.973 o
-18 2 23 271.483 228.705 17.374 12.748 o
-18 2 24 197.853 258.432 19.789 14.780 o
-18 2 25 20.876 43.933 13.738 88.670 o
-18 2 26 133.151 161.203 17.117 24.210 o
-18 4 1 1.748 28.645 10.195 190.866 o
-18 4 2 413.571 533.111 20.990 5.905 o
-18 4 3 0.229 15.073 9.755 250.728 o
-18 4 4 675.704 635.851 24.635 3.342 o
-18 4 5 4.470 17.790 8.984 240.155 o
-18 4 6 9.993 17.529 9.582 193.775 o
-18 4 7 49.443 28.795 8.789 96.412 o
-18 4 8 37.495 37.027 9.895 99.909 o
-18 4 9 0.234 -0.090 8.716 398.836 o
-18 4 10 0.068 -15.531 9.643 328.502 o
-18 4 11 68.450 91.532 10.852 52.997 o
-18 4 12 44.468 48.571 9.017 89.555 o
-18 4 13 425.320 415.425 17.236 6.717 o
-18 4 14 75.063 86.399 11.709 49.716 o
-18 4 15 7.186 9.585 9.500 231.782 o
-18 4 16 132.943 153.493 15.411 25.810 o
-18 4 17 19.155 24.916 11.894 120.004 o
-18 4 18 248.722 247.076 20.484 12.656 o
-18 4 19 307.319 353.892 21.001 9.208 o
-18 4 20 718.545 833.661 34.398 2.595 o
-18 4 21 398.559 410.569 23.038 6.799 o
-18 4 22 182.831 215.526 18.057 17.363 o
-18 6 1 107.324 151.260 16.761 28.266 o
-18 6 2 411.067 453.842 24.032 6.264 o
-18 6 3 80.925 77.177 14.896 43.339 o
-18 6 4 76.690 57.254 13.771 50.287 o
-18 6 5 96.408 76.294 14.448 40.030 o
-18 6 6 86.275 88.176 18.006 35.597 o
-18 6 7 109.507 95.619 18.255 30.554 o
-18 6 8 52.192 29.517 18.810 50.449 o
-18 6 9 18.208 14.697 16.191 86.684 o
-18 6 10 23.754 54.560 32.760 24.267 o
-18 6 11 100.644 147.731 18.663 27.686 o
-18 6 12 70.864 30.474 14.593 55.968 o
-18 6 13 11.316 20.596 15.502 96.625 o
-18 6 14 98.330 102.502 16.883 33.464 o
-17 1 1 338.698 427.874 14.577 8.274 o
-17 1 2 726.308 676.944 17.097 3.107 o
-17 1 3 16.497 105.448 10.716 81.137 o
-17 1 4 274.363 258.897 11.930 12.876 o
-17 1 5 744.040 850.451 21.426 2.640 o
-17 1 6 1446.910 1343.950 23.666 0.980 o
-17 1 7 103.365 195.517 10.377 30.353 o
-17 1 8 2787.520 2409.430 33.911 0.313 o
-17 1 9 51.097 46.582 7.586 89.608 o
-17 1 10 1007.570 741.701 18.442 2.045 o
-17 1 11 102.360 63.979 7.980 49.476 o
-17 1 12 177.678 132.998 9.685 24.641 o
-17 1 13 67.076 60.308 8.042 68.400 o
-17 1 14 524.095 506.792 16.455 5.028 o
-17 1 15 87.352 116.454 9.744 43.429 o
-17 1 16 2069.920 1970.930 32.308 0.509 o
-17 1 17 0.088 23.777 7.378 318.032 o
-17 1 18 184.214 177.803 11.434 21.017 o
-17 1 19 11.938 7.113 7.769 266.770 o
-17 1 20 44.972 85.896 9.479 70.895 o
-17 1 21 92.523 104.797 10.700 42.447 o
-17 1 22 634.519 622.924 20.631 3.673 o
-17 1 23 18.639 26.761 9.615 147.443 o
-17 1 24 63.086 81.004 12.010 55.101 o
-17 1 25 44.073 36.879 10.664 87.830 o
-17 1 26 53.154 72.852 12.322 61.107 o
-17 1 27 75.599 76.345 12.319 50.220 o
-17 1 28 13.105 12.274 11.121 159.784 o
-17 3 1 487.443 468.664 16.423 5.606 o
-17 3 2 75.647 102.597 8.708 51.416 o
-17 3 3 1.182 11.225 7.940 353.609 o
-17 3 4 61.482 49.213 7.978 76.984 o
-17 3 5 560.019 540.622 15.915 4.573 o
-17 3 6 64.004 54.184 7.991 72.945 o
-17 3 7 16.319 5.216 7.399 251.884 o
-17 3 8 0.211 -15.010 9.232 356.259 o
-17 3 9 113.277 124.493 10.460 35.098 o
-17 3 10 10.545 11.435 7.459 271.400 o
-17 3 11 8.223 4.646 7.676 320.006 o
-17 3 12 552.009 574.494 17.468 4.466 o
-17 3 13 60.854 66.323 8.907 68.335 o
-17 3 14 734.777 685.873 20.948 3.005 o
-17 3 15 12.073 35.084 8.877 165.503 o
-17 3 16 570.075 576.129 24.650 4.143 o
-17 3 17 59.841 61.890 12.861 58.890 o
-17 3 18 277.375 282.197 15.910 11.767 o
-17 3 19 16.028 18.120 9.204 175.874 o
-17 3 20 445.596 438.805 20.386 6.121 o
-17 3 21 53.039 76.882 12.798 58.729 o
-17 3 22 453.797 450.159 21.907 5.875 o
-17 3 23 10.218 33.580 11.576 132.841 o
-17 3 24 354.214 338.522 20.844 8.368 o
-17 3 25 21.436 71.429 12.976 80.251 o
-17 3 26 436.078 417.290 23.953 6.182 o
-17 5 1 12.298 19.613 10.095 169.823 o
-17 5 2 30.813 12.427 10.102 129.600 o
-17 5 3 186.636 170.361 14.843 19.905 o
-17 5 4 52.294 33.442 11.882 76.005 o
-17 5 5 0.078 -12.877 13.140 177.076 o
-17 5 6 21.285 -8.057 11.550 146.642 o
-17 5 7 5.501 0.555 9.561 274.829 o
-17 5 8 37.549 26.724 10.180 104.907 o
-17 5 9 0.073 5.410 9.388 313.429 o
-17 5 10 5.499 -1.004 8.147 358.563 o
-17 5 11 76.092 79.371 10.914 52.222 o
-17 5 12 447.253 445.994 19.860 6.080 o
-17 5 13 26.634 50.771 10.771 99.207 o
-17 5 14 1390.410 1326.300 41.566 0.996 o
-17 5 15 52.208 117.578 13.963 47.833 o
-17 5 16 1076.570 1135.930 34.134 1.465 o
-17 5 17 18.881 55.387 15.468 74.610 o
-17 5 18 457.336 550.101 32.579 4.807 o
-17 5 19 412.114 406.527 35.285 5.744 o
-17 5 20 149.915 152.678 16.460 23.298 o
-17 5 21 5.532 17.882 12.853 141.798 o
-17 7 4 2.190 33.591 25.153 43.765 o
-17 7 5 1.058 -7.840 19.949 76.253 o
-17 7 6 48.690 60.721 28.610 27.283 o
-16 0 2 487.995 448.815 27.743 5.225 o
-16 0 4 3770.820 3541.650 62.528 0.167 o
-16 0 6 3000.400 2668.200 50.669 0.265 o
-16 0 8 867.250 796.907 24.250 2.306 o
-16 0 10 618.018 551.622 19.047 4.032 o
-16 0 12 1376.650 1363.970 33.437 1.012 o
-16 0 14 17.510 13.824 8.154 199.593 o
-16 0 16 24.523 26.597 9.238 137.555 o
-16 0 18 1907.810 1948.370 42.710 0.557 o
-16 0 20 151.945 159.493 14.533 23.807 o
-16 0 22 43.477 36.704 11.546 83.791 o
-16 0 24 12.384 33.992 17.301 75.676 o
-16 0 26 141.644 161.232 17.355 23.171 o
-16 0 28 499.150 486.734 30.509 4.820 o
-16 2 1 1268.920 1364.830 22.082 1.133 o
-16 2 2 3443.270 3152.700 38.509 0.204 o
-16 2 3 299.797 351.420 12.287 10.340 o
-16 2 4 900.210 921.043 17.801 2.092 o
-16 2 5 56.703 90.290 11.588 56.924 o
-16 2 6 131.649 49.311 7.015 42.944 o
-16 2 7 638.484 686.821 17.059 3.525 o
-16 2 8 37.404 68.916 10.785 78.538 o
-16 2 9 69.985 74.511 7.717 62.802 o
-16 2 10 519.608 504.204 14.875 5.126 o
-16 2 11 232.511 215.196 10.897 16.210 o
-16 2 12 1376.710 1203.220 20.970 1.108 o
-16 2 13 245.611 212.384 10.635 15.578 o
-16 2 14 872.652 677.192 17.107 2.531 o
-16 2 15 90.772 100.981 9.310 45.327 o
-16 2 16 439.024 383.102 17.834 6.723 o
-16 2 17 17.023 30.753 7.796 172.561 o
-16 2 18 493.898 517.178 17.259 5.251 o
-16 2 19 21.805 34.451 8.339 144.823 o
-16 2 20 616.620 563.871 18.703 4.007 o
-16 2 21 9.427 13.858 7.725 261.254 o
-16 2 22 124.490 119.256 10.858 33.048 o
-16 2 23 152.387 156.674 12.140 25.166 o
-16 2 24 133.004 129.903 11.899 29.866 o
-16 2 25 57.442 79.782 11.605 59.098 o
-16 2 26 0.378 12.040 10.095 246.811 o
-16 2 27 0.143 11.439 9.707 267.387 o
-16 2 28 38.324 54.703 11.686 79.647 o
-16 4 1 2.574 20.654 9.204 235.794 o
-16 4 2 332.108 371.654 14.931 9.009 o
-16 4 3 338.887 321.504 14.246 9.513 o
-16 4 4 1003.560 897.585 19.707 1.871 o
-16 4 5 82.667 127.110 10.674 42.104 o
-16 4 6 638.857 657.684 17.415 3.600 o
-16 4 7 157.724 167.778 11.285 24.285 o
-16 4 8 1926.610 1856.240 31.857 0.575 o
-16 4 9 101.105 113.238 13.248 36.172 o
-16 4 10 382.179 389.407 16.046 7.709 o
-16 4 11 24.027 38.573 8.529 132.451 o
-16 4 12 3.387 -2.966 7.468 453.920 o
-16 4 13 133.546 135.573 10.666 30.136 o
-16 4 14 108.606 127.840 11.836 34.507 o
-16 4 15 0.168 0.130 7.414 549.125 o
-16 4 16 64.832 99.702 11.402 51.707 o
-16 4 17 129.602 153.770 19.642 23.255 o
-16 4 18 3.493 -7.696 9.821 282.226 o
-16 4 19 100.810 76.905 15.069 37.984 o
-16 4 20 28.947 11.484 15.223 85.760 o
-16 4 21 2.774 -1.221 11.356 221.066 o
-16 4 22 19.221 33.516 12.380 108.012 o
-16 4 23 39.404 47.456 12.719 76.699 o
-16 4 24 327.612 363.121 21.109 8.639 o
-16 4 25 54.662 88.617 14.139 51.842 o
-16 6 1 22.751 31.373 10.950 117.989 o
-16 6 2 299.530 342.012 23.012 9.283 o
-16 6 3 0.165 39.288 12.325 137.971 o
-16 6 4 287.144 303.475 18.986 10.666 o
-16 6 5 57.086 68.454 12.755 58.936 o
-16 6 6 328.265 352.150 21.467 8.705 o
-16 6 7 9.416 5.231 13.074 143.789 o
-16 6 8 730.768 754.887 34.358 2.690 o
-16 6 9 5.774 20.088 14.015 121.508 o
-16 6 10 323.782 338.934 18.731 9.246 o
-16 6 11 29.332 2.137 9.707 150.557 o
-16 6 12 19.326 10.032 10.731 151.749 o
-16 6 13 326.791 348.281 19.379 8.999 o
-16 6 14 48.662 33.705 11.818 79.142 o
-16 6 15 69.741 67.485 12.981 52.839 o
-16 6 16 422.049 424.832 19.831 6.558 o
-16 6 17 29.294 54.005 13.505 78.090 o
-16 6 18 185.715 180.112 18.591 18.135 o
-16 6 19 5.481 5.246 14.017 136.317 o
-15 1 1 249.353 264.222 10.063 14.118 o
-15 1 2 375.048 403.927 13.984 7.829 o
-15 1 3 127.607 186.075 8.658 28.195 o
-15 1 4 1053.820 974.000 16.872 1.706 o
-15 1 5 161.226 172.642 8.372 24.711 o
-15 1 6 896.742 767.026 15.192 2.326 o
-15 1 7 351.810 387.676 12.151 8.572 o
-15 1 8 1348.290 1084.370 18.358 1.203 o
-15 1 9 2.182 1.259 5.143 847.354 o
-15 1 10 46.425 38.962 6.089 107.093 o
-15 1 11 755.878 678.652 15.936 2.983 o
-15 1 12 1671.690 1512.570 21.608 0.775 o
-15 1 13 705.134 758.771 19.449 2.993 o
-15 1 14 2280.660 1960.330 28.733 0.454 o
-15 1 15 11.173 73.188 8.416 124.136 o
-15 1 16 4858.680 4344.380 52.371 0.108 o
-15 1 17 290.832 266.519 11.609 12.114 o
-15 1 18 11.877 10.537 6.548 296.558 o
-15 1 19 5.253 10.594 6.487 388.265 o
-15 1 20 4.868 10.859 6.711 378.365 o
-15 1 21 72.078 72.319 8.572 60.509 o
-15 1 22 532.766 510.268 16.945 4.918 o
-15 1 23 32.013 45.623 8.126 113.460 o
-15 1 24 432.640 450.134 16.826 6.386 o
-15 1 25 1.400 22.872 7.933 283.926 o
-15 1 26 248.338 279.910 14.405 13.164 o
-15 1 27 3.312 27.918 8.885 219.077 o
-15 1 28 37.548 38.680 9.420 101.778 o
-15 1 29 0.285 3.829 9.083 339.950 o
-15 1 30 96.876 95.669 21.247 28.963 o
-15 3 1 114.202 108.947 8.130 38.598 o
-15 3 2 276.182 237.041 12.765 13.144 o
-15 3 3 25.045 14.731 6.913 186.135 o
-15 3 4 24.613 12.123 5.585 216.591 o
-15 3 5 2.597 -6.688 4.793 959.292 o
-15 3 6 0.352 -16.085 4.316 1543.460 o
-15 3 7 129.339 105.142 9.870 34.241 o
-15 3 8 2.348 -8.211 4.805 982.228 o
-15 3 9 5.511 -2.025 5.357 641.024 o
-15 3 10 101.799 104.826 8.412 42.292 o
-15 3 11 74.953 104.433 8.266 51.978 o
-15 3 12 79.643 80.150 7.665 56.249 o
-15 3 13 46.909 28.566 6.515 112.577 o
-15 3 14 122.252 108.588 8.828 36.180 o
-15 3 15 14.982 23.552 6.805 215.814 o
-15 3 16 507.787 530.310 15.500 5.098 o
-15 3 17 36.574 42.964 8.039 108.793 o
-15 3 18 317.770 344.901 15.325 9.660 o
-15 3 19 25.710 22.962 8.262 150.756 o
-15 3 20 370.210 363.841 17.250 8.098 o
-15 3 21 40.960 44.867 10.959 85.383 o
-15 3 22 249.361 262.160 21.212 12.199 o
-15 3 23 105.848 133.453 14.207 32.253 o
-15 3 24 380.633 380.595 20.470 7.510 o
-15 3 25 3.460 16.093 11.069 188.210 o
-15 3 26 413.129 419.860 23.186 6.516 o
-15 3 27 8.336 31.762 12.066 132.122 o
-15 3 28 200.714 208.448 17.917 16.531 o
-15 5 1 1034.190 967.627 25.159 1.715 o
-15 5 2 384.320 493.198 19.132 6.648 o
-15 5 3 119.195 172.599 23.276 20.871 o
-15 5 4 1237.530 1158.710 24.847 1.273 o
-15 5 5 329.769 372.162 15.083 9.046 o
-15 5 6 292.378 286.761 13.436 11.486 o
-15 5 7 70.343 41.159 8.788 70.816 o
-15 5 8 3.137 -1.559 8.093 401.303 o
-15 5 9 410.697 440.054 23.971 6.362 o
-15 5 10 0.833 8.487 7.630 404.127 o
-15 5 11 3.128 -6.754 7.064 504.606 o
-15 5 12 68.246 74.095 10.564 57.689 o
-15 5 13 2.019 15.526 9.060 263.629 o
-15 5 14 314.333 319.040 16.931 9.931 o
-15 5 15 1.578 -1.259 9.316 332.105 o
-15 5 16 235.478 238.769 15.749 14.428 o
-15 5 17 80.417 60.045 10.571 55.235 o
-15 5 18 316.397 348.168 19.617 9.217 o
-15 5 19 3.000 46.587 12.405 123.610 o
-15 5 20 714.272 694.006 26.813 2.993 o
-15 5 21 57.553 78.250 13.574 54.216 o
-15 5 22 371.030 407.204 22.458 7.295 o
-15 5 23 9.237 57.885 16.606 73.896 o
-15 5 24 285.027 351.886 29.856 8.551 o
-15 7 1 0.106 -14.202 11.119 246.955 o
-15 7 2 270.427 291.218 20.791 11.085 o
-15 7 3 73.196 74.245 16.344 43.178 o
-15 7 4 302.543 294.768 22.403 9.874 o
-15 7 5 47.947 58.907 15.132 58.232 o
-15 7 6 55.151 39.195 15.152 59.430 o
-15 7 7 39.474 11.183 19.257 57.122 o
-15 7 8 2.488 -46.745 16.908 103.999 o
-15 7 9 0.765 -14.461 18.538 88.429 o
-15 7 10 0.258 -9.360 12.080 208.597 o
-15 7 11 14.116 15.053 12.853 126.581 o
-15 7 12 13.974 6.496 13.520 125.786 o
-15 7 13 14.157 -1.961 12.603 146.887 o
-15 7 14 438.318 422.796 21.633 6.252 o
-15 7 15 5.447 47.844 11.887 124.180 o
-14 0 2 288.728 391.786 25.001 8.718 o
-14 0 4 907.634 961.594 24.258 1.988 o
-14 0 6 1059.520 1100.660 26.528 1.552 o
-14 0 8 1361.100 1214.280 27.414 1.106 o
-14 0 10 7162.570 6699.570 86.704 0.049 o
-14 0 12 3972.370 3836.190 57.644 0.150 o
-14 0 14 26.076 21.256 8.473 149.522 o
-14 0 16 838.020 766.943 23.965 2.441 o
-14 0 18 5881.270 5493.770 90.701 0.072 o
-14 0 20 19.459 23.252 10.145 142.657 o
-14 0 22 20.874 26.890 9.898 137.991 o
-14 0 24 23.143 12.182 14.377 98.303 o
-14 0 26 146.890 150.584 16.611 23.631 o
-14 0 28 0.921 13.758 11.265 198.867 o
-14 0 30 85.282 84.330 13.997 42.648 o
-14 2 1 131.924 188.188 11.059 26.299 o
-14 2 2 60.029 181.974 19.959 29.570 o
-14 2 3 64.471 617.468 45.584 7.497 o
-14 2 4 1594.720 1750.440 37.991 0.734 o
-14 2 5 941.595 1393.250 47.620 1.400 o
-14 2 6 6360.370 5661.480 60.295 0.064 o
-14 2 7 2514.240 2544.780 34.127 0.344 o
-14 2 8 7906.430 7398.980 75.945 0.041 o
-14 2 9 2044.120 2029.470 27.019 0.510 o
-14 2 10 796.530 840.819 18.702 2.501 o
-14 2 11 1499.450 1466.230 22.392 0.897 o
-14 2 12 13.230 26.795 5.299 248.600 o
-14 2 13 1250.200 1249.210 19.956 1.217 o
-14 2 14 237.711 234.081 9.839 15.541 o
-14 2 15 33.664 25.367 5.893 149.369 o
-14 2 16 137.268 149.735 8.452 29.611 o
-14 2 17 181.268 190.135 10.481 21.026 o
-14 2 18 3921.350 3505.650 45.183 0.162 o
-14 2 19 542.113 565.213 16.311 4.610 o
-14 2 20 1035.640 876.319 19.431 1.827 o
-14 2 21 39.657 37.730 7.597 110.774 o
-14 2 22 469.889 435.521 16.068 6.024 o
-14 2 23 9.489 30.965 7.910 202.080 o
-14 2 24 1.780 11.093 7.562 370.711 o
-14 2 25 67.236 43.202 9.389 70.523 o
-14 2 26 23.442 25.871 9.054 143.276 o
-14 2 27 21.288 14.172 9.012 167.509 o
-14 2 28 170.858 169.748 12.734 22.177 o
-14 2 29 0.003 15.795 8.871 288.512 o
-14 2 30 76.355 78.205 11.195 51.804 o
-14 4 1 134.503 213.532 11.134 24.390 o
-14 4 2 2198.460 1996.760 29.540 0.470 o
-14 4 3 818.976 807.083 19.306 2.478 o
-14 4 4 1849.250 1576.490 25.704 0.666 o
-14 4 5 0.845 27.224 7.297 294.561 o
-14 4 6 389.835 428.124 14.106 7.339 o
-14 4 7 5.640 3.785 6.299 465.166 o
-14 4 8 681.611 687.418 17.035 3.297 o
-14 4 9 2.652 1.240 6.144 624.571 o
-14 4 10 341.164 359.029 14.790 8.956 o
-14 4 11 469.843 477.561 15.408 5.792 o
-14 4 12 1557.910 1424.930 25.218 0.868 o
-14 4 13 25.480 57.370 8.589 111.358 o
-14 4 14 1461.480 1394.920 26.402 0.945 o
-14 4 15 255.236 274.200 13.535 13.130 o
-14 4 16 202.332 226.786 12.092 17.503 o
-14 4 17 58.688 29.517 8.881 85.276 o
-14 4 18 241.384 239.605 14.505 14.376 o
-14 4 19 98.685 90.212 12.616 40.266 o
-14 4 20 281.483 321.081 18.833 10.595 o
-14 4 21 7.257 18.233 10.512 182.168 o
-14 4 22 39.617 53.755 11.894 77.969 o
-14 4 23 14.092 8.315 10.445 176.514 o
-14 4 24 27.578 27.412 12.734 97.915 o
-14 4 25 108.949 117.936 14.897 32.395 o
-14 4 26 25.799 50.692 12.124 91.090 o
-14 4 27 7.781 17.541 11.385 163.003 o
-14 6 1 144.187 116.019 12.507 28.792 o
-14 6 2 0.238 19.151 9.742 237.205 o
-14 6 3 232.449 252.237 15.550 14.291 o
-14 6 4 425.764 415.830 18.505 6.642 o
-14 6 5 42.306 56.670 10.303 81.736 o
-14 6 6 239.168 257.066 14.434 14.078 o
-14 6 7 34.997 28.706 10.168 107.266 o
-14 6 8 361.124 343.084 17.488 8.476 o
-14 6 9 12.668 25.101 10.450 153.827 o
-14 6 10 607.420 602.180 20.601 3.904 o
-14 6 11 0.744 20.448 8.850 262.626 o
-14 6 12 352.058 347.021 17.962 8.587 o
-14 6 13 36.449 43.375 10.843 91.480 o
-14 6 14 292.058 301.503 22.729 10.012 o
-14 6 15 0.002 5.832 10.298 263.736 o
-14 6 16 552.160 534.586 20.800 4.540 o
-14 6 17 64.586 94.938 12.401 50.711 o
-14 6 18 122.546 116.787 13.577 31.374 o
-14 6 19 166.286 161.178 15.136 21.964 o
-14 6 20 267.601 280.630 19.533 11.560 o
-14 6 21 37.239 96.645 19.748 42.423 o
-14 8 3 7.450 -17.014 36.863 22.115 o
-14 8 4 60.115 101.581 25.912 27.434 o
-14 8 5 1.539 -4.253 23.074 56.952 o
-13 1 1 39.654 62.222 6.900 96.718 o
-13 1 2 1848.870 1837.660 22.953 0.613 o
-13 1 3 17.801 42.840 8.534 142.112 o
-13 1 4 1961.540 1880.600 23.526 0.563 o
-13 1 5 190.057 211.588 9.180 19.680 o
-13 1 6 1227.200 1199.520 18.064 1.276 o
-13 1 7 25.095 23.627 4.541 198.320 o
-13 1 8 245.502 232.341 7.708 15.445 o
-13 1 9 298.591 339.180 8.665 10.841 o
-13 1 10 1699.640 1556.170 17.477 0.750 o
-13 1 11 1085.980 1033.500 15.311 1.601 o
-13 1 12 2490.430 2184.300 26.931 0.383 o
-13 1 13 293.784 318.618 10.329 11.209 o
-13 1 14 4424.380 4022.950 45.102 0.128 o
-13 1 15 153.914 170.110 8.266 25.814 o
-13 1 16 2347.070 2357.700 30.259 0.394 o
-13 1 17 453.141 476.365 14.527 6.034 o
-13 1 18 1510.790 1397.170 23.992 0.911 o
-13 1 19 680.322 654.180 16.585 3.394 o
-13 1 20 1881.310 1594.180 26.467 0.648 o
-13 1 21 0.016 23.449 7.067 336.665 o
-13 1 22 519.846 447.153 15.652 5.394 o
-13 1 23 24.287 20.688 7.067 174.919 o
-13 1 24 207.360 230.716 12.601 16.925 o
-13 1 25 17.554 20.836 7.499 195.889 o
-13 1 26 41.927 60.009 9.275 85.086 o
-13 1 27 0.427 0.477 7.628 506.349 o
-13 1 28 1.220 16.669 7.350 350.774 o
-13 1 29 11.287 16.144 8.695 212.653 o
-13 1 30 179.140 180.245 14.056 20.419 o
-13 1 31 64.646 81.687 11.665 55.059 o
-13 3 1 497.577 474.483 16.684 5.454 o
-13 3 2 606.314 669.224 14.266 3.805 o
-13 3 3 180.465 196.939 10.716 20.721 o
-13 3 4 1534.130 1460.160 20.028 0.878 o
-13 3 5 107.557 149.870 7.608 35.696 o
-13 3 6 105.699 109.798 7.093 41.606 o
-13 3 7 1021.180 951.169 16.417 1.793 o
-13 3 8 4.201 -5.270 4.460 890.089 o
-13 3 9 412.423 395.044 11.177 7.365 o
-13 3 10 199.440 195.380 9.733 19.445 o
-13 3 11 760.051 644.379 12.311 3.071 o
-13 3 12 26.093 30.814 8.032 141.809 o
-13 3 13 27.373 26.424 5.791 168.777 o
-13 3 14 613.414 586.302 14.026 4.033 o
-13 3 15 277.205 284.032 10.735 12.397 o
-13 3 16 208.256 233.173 9.513 17.443 o
-13 3 17 74.318 53.326 7.030 68.172 o
-13 3 18 8.127 -1.795 5.779 496.805 o
-13 3 19 14.027 -6.513 5.773 371.183 o
-13 3 20 12.037 0.760 6.075 381.232 o
-13 3 21 42.840 44.469 8.251 97.669 o
-13 3 22 10.645 1.389 7.652 312.003 o
-13 3 23 91.969 115.821 10.653 41.101 o
-13 3 24 169.065 167.533 12.628 22.508 o
-13 3 25 11.484 32.084 9.281 165.921 o
-13 3 26 224.496 239.000 14.800 15.185 o
-13 3 27 1.537 13.010 8.790 291.062 o
-13 3 28 115.286 108.970 11.870 35.042 o
-13 3 29 2.605 42.888 18.789 69.821 o
-13 5 1 223.835 263.401 12.568 15.032 o
-13 5 2 15.652 84.016 8.346 107.482 o
-13 5 3 321.915 416.041 16.121 8.644 o
-13 5 4 375.786 523.891 15.494 6.732 o
-13 5 5 757.221 716.946 24.511 2.805 o
-13 5 6 534.342 658.334 20.007 4.223 o
-13 5 7 2265.590 2051.070 31.129 0.446 o
-13 5 8 1377.250 1256.530 23.505 1.078 o
-13 5 9 360.668 370.665 14.163 8.439 o
-13 5 10 1138.040 985.912 22.295 1.534 o
-13 5 11 3.389 15.183 7.026 349.229 o
-13 5 12 393.819 436.815 16.492 7.077 o
-13 5 13 232.078 190.631 13.476 16.428 o
-13 5 14 54.105 48.320 9.993 76.470 o
-13 5 15 147.163 118.532 12.035 28.472 o
-13 5 16 24.032 37.774 9.275 126.045 o
-13 5 17 18.149 15.830 9.254 171.410 o
-13 5 18 226.120 234.784 14.820 15.206 o
-13 5 19 25.264 29.133 10.210 122.870 o
-13 5 20 348.280 401.117 19.071 8.021 o
-13 5 21 23.395 23.300 11.043 123.152 o
-13 5 22 53.271 81.624 14.641 52.486 o
-13 5 23 156.622 168.891 14.567 22.809 o
-13 5 24 150.365 161.707 14.468 23.893 o
-13 5 25 0.641 16.964 10.867 204.369 o
-13 7 1 0.718 18.390 10.305 217.586 o
-13 7 2 242.707 283.142 18.790 12.541 o
-13 7 3 200.761 192.232 16.889 17.363 o
-13 7 4 366.228 388.443 21.166 7.639 o
-13 7 5 2.380 -12.918 12.991 173.043 o
-13 7 6 390.164 418.170 23.030 6.868 o
-13 7 7 0.643 17.749 13.843 136.243 o
-13 7 8 381.253 366.512 24.517 7.292 o
-13 7 9 22.073 17.495 11.706 123.595 o
-13 7 10 441.582 418.494 19.131 6.369 o
-13 7 11 1.424 28.018 10.586 184.174 o
-13 7 12 650.427 602.157 25.320 3.550 o
-13 7 13 0.016 0.267 10.283 288.218 o
-13 7 14 96.975 77.150 12.059 43.345 o
-13 7 15 7.415 3.027 9.808 240.642 o
-13 7 16 64.393 61.236 12.642 57.453 o
-13 7 17 22.196 29.677 11.534 114.558 o
-13 7 18 58.054 84.320 12.245 56.055 o
-12 0 2 20.170 40.022 5.845 169.651 o
-12 0 4 514.387 591.295 13.152 4.805 o
-12 0 6 95.674 179.693 8.826 34.249 o
-12 0 8 1775.450 1771.830 35.234 0.648 o
-12 0 10 219.708 261.217 9.634 15.826 o
-12 0 12 17.337 14.684 6.768 229.060 o
-12 0 14 14.754 10.942 7.180 248.742 o
-12 0 16 2504.810 2317.290 44.808 0.362 o
-12 0 18 2469.730 2330.250 46.311 0.367 o
-12 0 20 1196.310 1151.510 30.729 1.309 o
-12 0 22 1412.080 1349.090 34.814 0.986 o
-12 0 24 1180.840 1127.350 32.941 1.335 o
-12 0 26 749.367 674.000 28.022 2.871 o
-12 0 28 10.233 19.288 10.409 171.421 o
-12 0 30 90.329 41.397 13.247 49.324 o
-12 0 32 2.460 10.690 13.003 156.088 o
-12 2 1 145.555 203.145 8.122 24.844 o
-12 2 2 136.026 134.030 6.813 31.957 o
-12 2 3 273.750 304.364 14.211 11.735 o
-12 2 4 171.475 189.869 8.397 22.601 o
-12 2 5 706.882 725.073 13.364 3.122 o
-12 2 6 1493.540 1432.290 18.973 0.917 o
-12 2 7 5.509 16.749 4.150 464.763 o
-12 2 8 250.709 352.673 8.666 12.291 o
-12 2 9 736.860 645.470 10.445 3.191 o
-12 2 10 1972.350 1946.650 23.940 0.548 o
-12 2 11 640.346 655.985 12.425 3.661 o
-12 2 12 12609.700 11238.000 110.571 0.017 o
-12 2 13 1048.530 1158.190 20.815 1.544 o
-12 2 14 3310.890 3145.240 37.325 0.215 o
-12 2 15 1886.000 1818.460 25.096 0.601 o
-12 2 16 39.558 69.409 6.793 92.851 o
-12 2 17 1435.820 1363.380 21.406 0.985 o
-12 2 18 0.455 10.079 7.708 390.462 o
-12 2 19 622.969 591.769 14.533 3.943 o
-12 2 20 68.623 98.377 8.542 55.708 o
-12 2 21 73.514 55.800 7.767 66.276 o
-12 2 22 280.991 256.728 12.245 12.610 o
-12 2 23 88.233 102.044 9.430 45.841 o
-12 2 24 691.191 665.767 18.886 3.279 o
-12 2 25 45.987 67.006 9.107 78.775 o
-12 2 26 1139.140 1093.720 23.926 1.446 o
-12 2 27 2.802 24.298 8.075 260.189 o
-12 2 28 204.664 189.786 12.812 18.446 o
-12 2 29 17.805 25.622 10.029 145.431 o
-12 2 30 2.904 18.012 9.294 239.234 o
-12 2 31 32.068 41.561 10.564 99.564 o
-12 4 1 3328.860 3133.380 38.136 0.214 o
-12 4 2 2002.780 1938.510 28.037 0.537 o
-12 4 3 274.385 389.091 19.383 9.779 o
-12 4 4 33.090 105.752 16.752 49.856 o
-12 4 5 694.637 792.996 31.412 2.800 o
-12 4 6 1632.420 1440.190 21.899 0.819 o
-12 4 7 1861.550 1594.240 23.220 0.658 o
-12 4 8 3523.730 3197.270 38.280 0.197 o
-12 4 9 59.038 100.095 8.013 61.162 o
-12 4 10 1393.960 1186.190 20.099 1.101 o
-12 4 11 99.679 97.088 7.358 45.203 o
-12 4 12 1940.610 1861.220 27.339 0.572 o
-12 4 13 113.780 132.719 8.921 35.317 o
-12 4 14 75.493 91.390 8.505 54.211 o
-12 4 15 140.393 160.539 9.571 27.767 o
-12 4 16 1.690 -1.987 5.810 773.960 o
-12 4 17 238.286 236.253 12.887 14.926 o
-12 4 18 912.393 898.057 21.862 2.068 o
-12 4 19 87.199 128.718 11.026 40.212 o
-12 4 20 1649.890 1596.160 30.017 0.755 o
-12 4 21 19.944 45.910 9.082 127.949 o
-12 4 22 533.551 508.662 20.587 4.812 o
-12 4 23 46.060 90.961 12.024 60.945 o
-12 4 24 112.972 134.503 12.265 32.634 o
-12 4 25 129.993 124.325 12.634 30.270 o
-12 4 26 99.383 138.343 13.189 34.002 o
-12 4 27 109.294 134.275 14.026 31.747 o
-12 4 28 0.509 16.953 10.740 208.863 o
-12 6 1 58.458 47.772 9.280 75.779 o
-12 6 2 36.403 60.645 9.141 91.191 o
-12 6 3 0.205 6.293 8.979 332.169 o
-12 6 4 276.091 299.101 12.916 11.905 o
-12 6 5 52.860 76.993 8.854 70.319 o
-12 6 6 348.090 297.336 13.237 9.671 o
-12 6 7 28.323 2.525 7.034 196.812 o
-12 6 8 9.241 11.828 8.068 258.837 o
-12 6 9 23.949 39.938 8.505 131.344 o
-12 6 10 900.521 878.825 22.644 2.116 o
-12 6 11 82.712 80.431 10.353 50.374 o
-12 6 12 501.415 515.337 20.204 5.089 o
-12 6 13 50.486 47.880 10.461 77.765 o
-12 6 14 83.950 83.371 11.580 47.285 o
-12 6 15 16.018 26.805 9.594 155.023 o
-12 6 16 267.826 253.267 15.826 12.678 o
-12 6 17 1.242 6.147 9.566 287.777 o
-12 6 18 286.789 306.123 17.315 10.867 o
-12 6 19 188.544 197.963 15.178 18.579 o
-12 6 20 524.113 555.565 20.769 4.686 o
-12 6 21 0.006 21.415 10.109 219.419 o
-12 6 22 467.171 528.174 21.207 5.329 o
-12 6 23 10.680 37.066 13.596 105.748 o
-12 8 1 329.249 324.388 21.320 9.006 o
-12 8 2 84.941 100.231 15.562 38.239 o
-12 8 3 1.176 -35.760 12.345 195.761 o
-12 8 4 38.200 9.097 13.099 93.405 o
-12 8 5 67.689 19.254 13.030 65.668 o
-12 8 6 1.781 -28.881 14.583 139.958 o
-12 8 7 10.385 5.646 18.196 81.159 o
-12 8 8 0.508 -13.221 12.347 198.594 o
-12 8 9 13.078 -7.790 12.893 144.449 o
-12 8 10 593.994 595.367 37.425 3.559 o
-12 8 11 75.213 76.205 13.350 48.292 o
-12 8 12 9.498 2.739 10.140 217.573 o
-12 8 13 44.064 40.992 10.870 84.713 o
-11 1 1 1971.840 2101.770 24.192 0.523 o
-11 1 2 2338.090 2540.880 37.404 0.375 o
-11 1 3 68.326 58.475 6.389 71.996 o
-11 1 4 2976.800 3115.440 33.031 0.247 o
-11 1 5 511.511 387.413 8.398 6.024 o
-11 1 6 806.268 600.407 10.481 2.976 o
-11 1 7 4.913 -2.257 3.065 1160.730 o
-11 1 8 523.168 423.633 7.524 5.676 o
-11 1 9 721.899 727.949 9.890 3.071 o
-11 1 10 3222.840 3030.760 29.878 0.228 o
-11 1 11 629.935 610.036 11.061 3.882 o
-11 1 12 2722.600 2602.810 29.173 0.309 o
-11 1 13 342.341 366.577 8.458 9.235 o
-11 1 14 4440.900 4206.940 43.688 0.124 o
-11 1 15 80.158 94.124 5.740 55.275 o
-11 1 16 398.287 352.617 10.538 8.050 o
-11 1 17 1428.470 1308.360 19.987 1.016 o
-11 1 18 1456.900 1323.930 20.746 0.985 o
-11 1 19 182.442 173.094 9.893 21.899 o
-11 1 20 354.784 335.838 12.856 9.051 o
-11 1 21 101.686 109.019 9.131 41.011 o
-11 1 22 193.644 215.163 11.610 18.653 o
-11 1 23 676.642 680.831 18.167 3.324 o
-11 1 24 1549.290 1464.220 26.512 0.859 o
-11 1 25 234.968 245.947 13.327 14.764 o
-11 1 26 1187.790 1052.000 20.259 1.418 o
-11 1 27 0.963 20.179 7.188 339.352 o
-11 1 28 4.290 1.603 7.719 396.665 o
-11 1 29 8.504 12.420 7.957 266.407 o
-11 1 30 10.572 20.970 9.425 187.380 o
-11 1 31 0.257 11.587 8.934 303.861 o
-11 1 32 4.242 19.397 10.382 195.486 o
-11 3 1 651.075 979.754 38.004 2.521 o
-11 3 2 5104.520 4910.000 49.351 0.094 o
-11 3 3 998.783 1094.370 43.810 1.556 o
-11 3 4 3912.010 3665.170 38.252 0.159 o
-11 3 5 244.765 281.720 17.640 12.707 o
-11 3 6 660.578 619.759 12.224 3.650 o
-11 3 7 0.774 -0.930 4.682 1245.900 o
-11 3 8 1276.410 1132.210 14.059 1.265 o
-11 3 9 177.066 142.031 5.468 25.471 o
-11 3 10 474.265 393.828 8.880 6.473 o
-11 3 11 65.286 62.456 4.838 75.939 o
-11 3 12 9.770 26.495 5.147 282.846 o
-11 3 13 1048.110 994.100 17.206 1.697 o
-11 3 14 2125.750 2077.110 27.534 0.480 o
-11 3 15 184.708 162.279 8.148 22.729 o
-11 3 16 251.784 271.625 10.453 13.777 o
-11 3 17 917.668 839.878 16.355 2.159 o
-11 3 18 5.677 1.653 5.427 588.947 o
-11 3 19 61.477 54.395 6.960 77.760 o
-11 3 20 0.010 -3.853 5.464 1024.440 o
-11 3 21 20.070 19.211 6.630 203.595 o
-11 3 22 44.155 34.701 8.171 102.895 o
-11 3 23 38.196 22.953 8.093 123.051 o
-11 3 24 5.707 2.448 7.019 417.750 o
-11 3 25 7.877 -0.316 7.845 344.432 o
-11 3 26 0.771 9.247 7.577 402.488 o
-11 3 27 4.201 19.059 9.082 234.486 o
-11 3 28 11.825 15.806 8.853 206.733 o
-11 3 29 0.242 13.906 9.382 271.025 o
-11 3 30 0.764 13.140 9.620 259.494 o
-11 5 1 176.085 182.389 14.402 20.453 o
-11 5 2 233.772 302.075 13.256 13.500 o
-11 5 3 259.418 292.257 13.556 12.586 o
-11 5 4 1777.560 1678.990 24.607 0.676 o
-11 5 5 867.721 762.155 16.576 2.413 o
-11 5 6 1101.630 982.021 18.102 1.610 o
-11 5 7 336.292 313.662 11.644 9.892 o
-11 5 8 547.464 567.138 14.440 4.598 o
-11 5 9 127.577 99.893 7.412 36.959 o
-11 5 10 92.868 120.419 8.055 42.981 o
-11 5 11 367.977 267.414 10.799 9.720 o
-11 5 12 1216.540 1238.740 23.743 1.253 o
-11 5 13 1758.630 1808.320 38.856 0.643 o
-11 5 14 3559.880 3355.880 47.984 0.188 o
-11 5 15 444.683 423.853 16.541 6.414 o
-11 5 16 979.811 953.784 22.553 1.848 o
-11 5 17 11.754 11.002 7.960 246.659 o
-11 5 18 4.535 6.445 8.020 335.571 o
-11 5 19 191.418 159.349 12.265 20.916 o
-11 5 20 36.006 58.386 10.090 88.054 o
-11 5 21 457.184 489.296 17.969 5.779 o
-11 5 22 0.331 6.946 8.298 373.503 o
-11 5 23 5.716 5.633 8.613 294.878 o
-11 5 24 43.336 42.602 11.002 83.966 o
-11 5 25 28.667 34.729 10.456 110.000 o
-11 5 26 81.580 84.217 12.813 45.808 o
-11 5 27 34.689 25.063 11.158 102.689 o
-11 7 1 23.581 57.203 9.516 107.876 o
-11 7 2 196.515 224.662 13.630 17.568 o
-11 7 3 21.255 50.645 10.587 108.102 o
-11 7 4 429.800 430.941 20.558 6.369 o
-11 7 5 20.160 45.482 12.893 94.785 o
-11 7 6 907.448 891.085 20.819 2.095 o
-11 7 7 30.696 40.193 9.744 108.309 o
-11 7 8 164.367 162.763 12.181 23.435 o
-11 7 9 10.811 -2.181 8.507 278.174 o
-11 7 10 107.097 120.615 12.621 34.799 o
-11 7 11 88.053 94.778 12.180 43.198 o
-11 7 12 1409.690 1264.950 30.063 1.033 o
-11 7 13 29.440 47.808 10.121 101.946 o
-11 7 14 648.793 670.146 20.690 3.460 o
-11 7 15 2.434 23.085 9.189 229.497 o
-11 7 16 527.103 503.183 19.998 4.913 o
-11 7 17 21.572 36.376 10.231 122.791 o
-11 7 18 129.118 118.840 12.548 30.935 o
-11 7 19 0.058 12.650 10.181 243.476 o
-11 7 20 49.074 86.971 12.573 58.839 o
-10 0 2 18.795 47.218 4.364 176.020 o
-10 0 4 631.374 731.581 36.863 3.073 o
-10 0 6 14389.000 14557.800 160.869 0.012 o
-10 0 8 75.135 70.188 4.822 65.861 o
-10 0 10 29.519 4.346 3.561 241.690 o
-10 0 12 1713.620 1578.110 31.372 0.725 o
-10 0 14 10.091 -0.532 5.877 439.286 o
-10 0 16 18.752 30.624 7.609 169.310 o
-10 0 18 472.411 499.459 19.278 5.499 o
-10 0 20 815.276 814.250 25.209 2.427 o
-10 0 22 573.303 566.974 22.236 4.217 o
-10 0 24 203.754 240.124 17.480 15.595 o
-10 0 26 2038.970 2031.160 41.723 0.503 o
-10 0 28 1216.560 1214.690 46.610 1.188 o
-10 0 30 358.241 386.754 23.100 7.631 o
-10 0 32 119.955 90.161 16.289 31.447 o
-10 2 1 16.750 47.428 5.732 169.856 o
-10 2 2 794.249 641.438 10.972 2.937 o
-10 2 3 17.634 15.508 4.497 276.539 o
-10 2 4 348.903 413.309 49.620 5.123 o
-10 2 5 29.398 58.302 5.214 124.466 o
-10 2 6 5702.600 5916.770 54.843 0.072 o
-10 2 7 298.906 329.293 6.374 11.128 o
-10 2 8 7.203 3.333 2.936 775.665 o
-10 2 9 405.594 335.501 7.195 8.203 o
-10 2 10 323.193 325.771 8.396 10.309 o
-10 2 11 506.264 505.287 10.835 5.350 o
-10 2 12 532.278 505.359 11.082 5.079 o
-10 2 13 229.278 251.458 8.823 15.677 o
-10 2 14 2.418 25.430 4.974 393.220 o
-10 2 15 2708.420 2444.020 30.256 0.323 o
-10 2 16 1286.900 1201.700 19.370 1.204 o
-10 2 17 524.159 472.206 12.598 5.297 o
-10 2 18 2576.410 2384.700 30.795 0.348 o
-10 2 19 1054.660 1028.870 18.346 1.650 o
-10 2 20 2649.030 2518.210 32.845 0.325 o
-10 2 21 0.455 12.474 5.779 540.999 o
-10 2 22 93.372 97.496 8.776 45.696 o
-10 2 23 287.131 276.998 12.491 11.956 o
-10 2 24 73.230 65.045 7.411 64.302 o
-10 2 25 222.558 188.453 10.786 17.734 o
-10 2 26 206.112 252.233 13.439 16.149 o
-10 2 27 105.217 90.137 10.640 41.005 o
-10 2 28 284.200 290.889 15.427 11.448 o
-10 2 29 53.124 80.680 11.017 62.786 o
-10 2 30 319.710 338.175 17.121 9.521 o
-10 2 31 10.180 20.891 9.962 177.782 o
-10 2 32 115.438 118.752 13.120 32.875 o
-10 4 1 188.897 229.722 22.778 14.993 o
-10 4 2 2029.870 2100.920 24.555 0.505 o
-10 4 3 5.368 84.395 16.514 68.391 o
-10 4 4 3321.010 3251.920 35.611 0.210 o
-10 4 5 782.276 981.094 41.738 2.104 o
-10 4 6 5112.270 4644.860 50.436 0.097 o
-10 4 7 2479.740 2522.790 31.459 0.353 o
-10 4 8 4874.010 4757.640 52.055 0.101 o
-10 4 9 493.078 442.518 12.247 5.820 o
-10 4 10 166.307 176.848 7.220 24.213 o
-10 4 11 275.557 294.649 8.697 12.452 o
-10 4 12 6799.400 6302.540 63.268 0.055 o
-10 4 13 4910.720 4695.840 49.422 0.101 o
-10 4 14 3672.150 3329.780 36.213 0.182 o
-10 4 15 85.069 104.281 7.498 48.970 o
-10 4 16 637.250 578.407 14.208 3.898 o
-10 4 17 0.031 4.463 6.025 694.612 o
-10 4 18 105.722 94.246 8.234 42.876 o
-10 4 19 158.671 142.747 9.737 26.392 o
-10 4 20 64.127 58.209 8.703 69.428 o
-10 4 21 28.499 45.036 7.432 125.543 o
-10 4 22 93.889 119.419 9.507 41.348 o
-10 4 23 0.429 9.924 7.110 442.441 o
-10 4 24 214.812 231.516 12.929 16.363 o
-10 4 25 1.013 17.501 8.395 293.072 o
-10 4 26 411.270 410.617 17.940 6.929 o
-10 4 27 78.194 102.963 17.684 36.219 o
-10 4 28 441.021 416.585 20.608 6.313 o
-10 4 29 69.945 81.463 12.894 50.200 o
-10 6 1 531.681 533.300 13.768 4.898 o
-10 6 2 10.824 32.117 5.538 241.663 o
-10 6 3 24.755 30.631 6.336 164.583 o
-10 6 4 81.278 71.080 7.113 58.584 o
-10 6 5 274.473 326.570 12.186 11.556 o
-10 6 6 127.520 120.413 8.545 33.984 o
-10 6 7 863.073 784.150 16.923 2.391 o
-10 6 8 634.053 615.888 17.336 3.753 o
-10 6 9 5.130 29.187 7.381 246.539 o
-10 6 10 380.158 361.398 13.169 8.192 o
-10 6 11 738.957 765.198 18.818 2.846 o
-10 6 12 22.803 29.114 8.092 152.351 o
-10 6 13 319.419 286.678 13.813 10.576 o
-10 6 14 12.328 12.530 7.860 240.357 o
-10 6 15 21.607 13.809 8.410 177.180 o
-10 6 16 110.413 116.118 10.575 36.540 o
-10 6 17 0.537 5.127 7.403 467.518 o
-10 6 18 61.069 48.285 9.150 73.956 o
-10 6 19 157.485 153.042 11.773 24.952 o
-10 6 20 100.822 138.817 12.303 34.534 o
-10 6 21 2.986 4.701 8.746 322.483 o
-10 6 22 260.478 286.424 15.872 12.313 o
-10 6 23 0.040 15.713 9.905 243.913 o
-10 6 24 230.147 277.741 17.630 13.389 o
-10 6 25 0.004 11.066 11.758 194.543 o
-10 8 1 13.121 74.547 13.806 81.262 o
-10 8 2 1150.480 1138.600 33.317 1.365 o
-10 8 3 21.885 83.067 12.787 76.146 o
-10 8 4 650.154 656.873 27.958 3.353 o
-10 8 5 10.132 40.730 14.327 97.275 o
-10 8 6 3.335 16.009 8.889 258.170 o
-10 8 7 68.639 91.651 11.186 52.228 o
-10 8 8 1.926 -10.302 9.512 315.365 o
-10 8 9 32.250 30.728 9.390 116.244 o
-10 8 10 372.150 366.805 15.676 8.141 o
-10 8 11 1.500 -6.167 7.588 488.047 o
-10 8 12 11.781 8.482 8.646 233.619 o
-10 8 13 52.439 23.101 9.111 94.513 o
-10 8 14 5.632 13.462 10.219 207.389 o
-10 8 15 5.557 -13.878 9.362 286.530 o
-10 8 16 59.658 50.161 11.993 64.861 o
-9 1 1 992.109 1416.150 27.686 1.413 o
-9 1 2 1572.280 2790.180 122.025 0.431 o
-9 1 3 1040.420 2048.360 57.564 0.939 o
-9 1 4 22047.100 23305.400 192.263 0.005 o
-9 1 5 11109.100 11740.900 92.887 0.020 o
-9 1 6 4598.410 5332.020 44.106 0.101 o
-9 1 7 5299.040 5227.360 44.699 0.086 o
-9 1 8 1085.150 1099.790 12.295 1.555 o
-9 1 9 2.695 3.544 2.681 1353.270 o
-9 1 10 228.686 178.576 5.893 18.523 o
-9 1 11 1793.310 1672.280 20.094 0.674 o
-9 1 12 575.002 460.111 9.002 4.921 o
-9 1 13 0.013 4.496 3.239 1675.480 o
-9 1 14 1267.310 1130.220 15.838 1.274 o
-9 1 15 1298.950 1308.550 17.637 1.138 o
-9 1 16 5992.700 5825.130 58.022 0.068 o
-9 1 17 217.505 241.697 8.413 16.744 o
-9 1 18 1520.220 1404.250 20.902 0.906 o
-9 1 19 44.143 46.646 6.168 104.387 o
-9 1 20 1731.290 1631.770 23.925 0.710 o
-9 1 21 48.915 60.104 6.750 87.712 o
-9 1 22 1075.340 1001.870 20.268 1.631 o
-9 1 23 258.917 265.315 10.699 13.563 o
-9 1 24 281.561 297.636 11.477 11.895 o
-9 1 25 130.940 117.788 9.194 33.142 o
-9 1 26 113.685 92.143 9.269 39.909 o
-9 1 27 67.453 54.003 8.802 68.324 o
-9 1 28 35.317 50.571 9.245 97.949 o
-9 1 29 313.874 276.256 13.842 10.905 o
-9 1 30 408.317 385.185 17.489 7.204 o
-9 1 31 135.227 118.752 12.753 29.788 o
-9 1 32 43.651 46.597 11.047 81.612 o
-9 1 33 1.307 79.396 39.698 17.748 o
-9 3 1 9.454 69.731 14.988 79.124 o
-9 3 2 626.991 811.009 15.113 3.283 o
-9 3 3 1002.920 1130.130 17.827 1.654 o
-9 3 4 1178.360 1496.360 19.630 1.162 o
-9 3 5 0.556 9.252 3.914 921.032 o
-9 3 6 4552.900 4438.870 40.907 0.116 o
-9 3 7 567.409 555.645 8.883 4.568 o
-9 3 8 8294.860 7400.030 63.077 0.039 o
-9 3 9 1664.270 1683.090 18.475 0.735 o
-9 3 10 403.148 405.453 8.148 7.544 o
-9 3 11 2086.990 2165.590 24.148 0.480 o
-9 3 12 250.479 280.586 7.943 13.917 o
-9 3 13 435.652 485.476 9.872 6.347 o
-9 3 14 2797.060 2644.920 32.191 0.296 o
-9 3 15 130.299 133.334 7.323 32.859 o
-9 3 16 1414.760 1390.780 21.145 0.991 o
-9 3 17 21.349 21.282 5.630 208.537 o
-9 3 18 1.195 -9.159 4.994 1054.140 o
-9 3 19 6.626 5.511 5.428 492.957 o
-9 3 20 235.195 251.137 10.609 15.091 o
-9 3 21 206.575 215.399 10.493 17.974 o
-9 3 22 462.375 424.060 13.919 6.276 o
-9 3 23 61.616 69.294 8.372 68.229 o
-9 3 24 93.787 90.403 10.019 45.155 o
-9 3 25 6.062 2.050 7.480 380.247 o
-9 3 26 42.316 42.331 9.046 95.474 o
-9 3 27 46.599 36.896 9.253 92.527 o
-9 3 28 6.875 6.634 8.670 276.633 o
-9 3 29 0.014 12.723 9.021 295.939 o
-9 3 30 70.523 75.210 11.597 54.048 o
-9 3 31 0.907 9.098 9.602 275.676 o
-9 5 1 11.962 21.937 5.646 270.199 o
-9 5 2 517.168 542.286 12.992 5.009 o
-9 5 3 7.119 11.993 4.804 443.853 o
-9 5 4 34.891 48.729 6.510 115.960 o
-9 5 5 406.700 398.947 11.555 7.416 o
-9 5 6 608.245 549.531 13.228 4.212 o
-9 5 7 941.943 871.724 15.921 2.058 o
-9 5 8 1552.730 1499.730 22.844 0.849 o
-9 5 9 590.974 619.979 13.736 4.076 o
-9 5 10 68.514 69.534 6.349 67.985 o
-9 5 11 3408.020 3123.900 38.132 0.208 o
-9 5 12 164.753 155.178 9.942 24.759 o
-9 5 13 90.406 94.939 8.354 47.688 o
-9 5 14 1353.690 1395.670 23.103 1.038 o
-9 5 15 109.860 84.899 9.573 41.642 o
-9 5 16 1098.500 1146.050 23.895 1.467 o
-9 5 17 1285.500 1159.790 24.605 1.218 o
-9 5 18 1374.030 1377.930 25.454 1.024 o
-9 5 19 722.808 679.398 18.712 3.099 o
-9 5 20 1124.160 1054.490 23.441 1.499 o
-9 5 21 14.242 37.400 9.112 151.777 o
-9 5 22 465.860 480.354 18.373 5.714 o
-9 5 23 52.700 62.221 10.060 71.968 o
-9 5 24 4.364 15.921 9.041 245.318 o
-9 5 25 135.201 134.686 12.629 28.657 o
-9 5 26 47.945 44.605 11.995 74.555 o
-9 5 27 3.489 18.689 11.001 184.553 o
-9 5 28 135.495 152.163 16.535 24.836 o
-9 7 1 261.700 245.771 14.556 13.297 o
-9 7 2 105.627 94.138 9.811 41.274 o
-9 7 3 124.581 132.764 11.479 31.332 o
-9 7 4 265.726 238.522 11.678 13.730 o
-9 7 5 17.407 32.209 7.261 176.394 o
-9 7 6 872.397 838.712 19.220 2.268 o
-9 7 7 49.977 60.166 7.908 82.594 o
-9 7 8 172.462 186.183 10.448 22.058 o
-9 7 9 605.180 559.714 17.735 4.119 o
-9 7 10 224.462 249.045 12.145 15.464 o
-9 7 11 438.556 484.394 15.473 6.135 o
-9 7 12 851.031 825.319 18.986 2.352 o
-9 7 13 95.908 100.884 10.021 42.863 o
-9 7 14 518.184 540.991 18.437 4.869 o
-9 7 15 60.151 72.087 10.486 62.702 o
-9 7 16 387.466 363.152 16.697 7.812 o
-9 7 17 5.580 29.454 9.755 183.356 o
-9 7 18 693.014 716.517 22.202 3.105 o
-9 7 19 10.327 23.009 10.258 167.651 o
-9 7 20 336.839 317.368 18.026 9.264 o
-9 7 21 93.652 107.003 17.345 33.328 o
-9 7 22 249.589 228.353 16.842 13.782 o
-9 9 1 7.006 45.683 13.877 102.194 o
-9 9 2 705.597 792.010 30.733 2.771 o
-9 9 3 70.260 124.884 15.788 38.444 o
-9 9 4 178.145 219.523 19.253 17.099 o
-9 9 5 30.607 28.689 16.226 71.528 o
-9 9 6 100.318 101.270 20.712 28.729 o
-9 9 7 97.106 95.904 29.957 20.348 o
-8 0 2 2599.570 2669.990 32.988 0.321 o
-8 0 4 1007.590 1711.230 22.570 1.225 o
-8 0 6 126.291 124.779 5.600 35.419 o
-8 0 8 474.792 222.276 6.936 7.957 o
-8 0 10 3665.550 3653.510 57.545 0.171 o
-8 0 12 2386.860 2504.430 43.046 0.367 o
-8 0 14 4.936 21.290 6.184 329.326 o
-8 0 16 19.236 30.448 4.496 211.640 o
-8 0 18 44.941 56.669 5.825 97.698 o
-8 0 20 0.052 -11.641 5.751 920.921 o
-8 0 22 6.844 -1.501 7.585 376.848 o
-8 0 24 436.809 418.000 19.868 6.399 o
-8 0 26 446.656 491.047 23.102 5.664 o
-8 0 28 205.647 218.301 17.461 16.101 o
-8 0 30 253.335 251.325 19.805 12.541 o
-8 0 32 745.209 798.742 31.647 2.604 o
-8 2 1 3171.260 3634.980 67.801 0.202 o
-8 2 2 12325.700 12903.500 112.243 0.016 o
-8 2 3 1186.350 1898.570 47.915 0.917 o
-8 2 4 6350.420 6582.950 54.987 0.059 o
-8 2 5 129.433 191.824 5.001 28.802 o
-8 2 6 3765.950 3279.620 29.616 0.178 o
-8 2 7 198.542 377.148 6.812 14.202 o
-8 2 8 2831.620 2927.390 27.046 0.274 o
-8 2 9 229.581 216.528 5.286 17.179 o
-8 2 10 5649.270 5465.440 55.842 0.077 o
-8 2 11 23.448 35.564 4.280 181.521 o
-8 2 12 1393.200 1396.160 18.059 1.011 o
-8 2 13 56.736 51.508 4.900 89.375 o
-8 2 14 64.763 72.722 5.428 71.235 o
-8 2 15 190.459 196.416 8.013 20.560 o
-8 2 16 49.856 43.464 5.325 101.804 o
-8 2 17 416.436 442.068 11.524 6.899 o
-8 2 18 2.195 -7.419 4.545 1085.320 o
-8 2 19 42.369 20.836 5.631 134.647 o
-8 2 20 161.741 148.197 8.530 26.124 o
-8 2 21 416.441 370.532 10.647 7.532 o
-8 2 22 937.803 922.508 16.974 2.002 o
-8 2 23 1173.580 1092.790 19.084 1.412 o
-8 2 24 128.532 172.593 9.470 28.683 o
-8 2 25 317.198 314.976 13.060 10.296 o
-8 2 26 326.485 345.503 15.356 9.427 o
-8 2 27 142.293 152.403 12.103 26.737 o
-8 2 28 77.570 76.843 10.216 53.477 o
-8 2 29 52.827 69.650 10.450 68.032 o
-8 2 30 65.784 69.900 10.856 59.287 o
-8 2 31 169.105 161.654 13.655 22.353 o
-8 2 32 57.437 87.176 11.957 56.402 o
-8 4 1 193.811 237.774 8.032 18.587 o
-8 4 2 226.213 293.099 12.768 14.133 o
-8 4 3 151.285 197.697 11.114 23.407 o
-8 4 4 48.150 133.629 6.442 60.637 o
-8 4 5 89.427 157.832 10.425 36.707 o
-8 4 6 528.765 597.667 15.398 4.606 o
-8 4 7 2156.530 2401.180 29.696 0.430 o
-8 4 8 7898.060 8113.020 82.168 0.039 o
-8 4 9 32.151 76.126 5.146 104.443 o
-8 4 10 8088.730 7466.250 67.121 0.040 o
-8 4 11 1466.370 1518.030 17.291 0.907 o
-8 4 12 2018.480 1920.880 22.242 0.538 o
-8 4 13 817.664 837.327 14.058 2.468 o
-8 4 14 1069.480 944.164 15.463 1.709 o
-8 4 15 369.964 334.711 9.277 8.914 o
-8 4 16 4.650 11.737 5.019 494.897 o
-8 4 17 779.306 810.869 16.594 2.627 o
-8 4 18 1393.600 1276.070 21.574 1.058 o
-8 4 19 599.132 642.452 15.688 3.916 o
-8 4 20 1992.280 1845.920 27.731 0.556 o
-8 4 21 115.863 157.017 9.983 31.773 o
-8 4 22 867.142 799.743 20.045 2.334 o
-8 4 23 65.423 71.727 8.777 64.040 o
-8 4 24 6.304 8.198 7.448 333.799 o
-8 4 25 0.003 -0.737 7.370 563.617 o
-8 4 26 112.830 131.435 11.034 33.995 o
-8 4 27 0.968 20.450 9.141 249.713 o
-8 4 28 84.558 96.614 12.399 43.634 o
-8 4 29 99.181 103.878 13.374 37.498 o
-8 4 30 450.485 478.198 22.140 5.739 o
-8 6 1 3.230 148.369 46.281 12.556 o
-8 6 2 1309.580 1369.640 24.843 1.086 o
-8 6 3 65.168 160.565 21.103 29.030 o
-8 6 4 2048.110 2018.600 25.683 0.511 o
-8 6 5 524.848 540.564 13.673 4.930 o
-8 6 6 675.647 685.282 15.338 3.352 o
-8 6 7 100.003 97.907 9.079 43.167 o
-8 6 8 577.438 628.194 15.445 4.115 o
-8 6 9 128.017 152.588 9.832 30.153 o
-8 6 10 21.107 43.597 7.713 141.532 o
-8 6 11 1.050 -2.264 6.492 669.296 o
-8 6 12 293.624 297.739 12.673 11.342 o
-8 6 13 1019.410 880.161 17.901 1.864 o
-8 6 14 39.128 43.120 7.361 108.706 o
-8 6 15 38.002 31.390 7.958 116.577 o
-8 6 16 411.374 382.652 15.167 7.305 o
-8 6 17 0.851 -6.412 7.633 500.482 o
-8 6 18 222.918 211.244 12.770 16.522 o
-8 6 19 169.152 167.837 12.345 22.602 o
-8 6 20 0.453 11.364 8.533 325.568 o
-8 6 21 7.548 3.544 8.291 302.620 o
-8 6 22 4.616 4.676 9.300 276.826 o
-8 6 23 5.176 7.722 9.949 234.800 o
-8 6 24 12.139 19.088 10.445 164.666 o
-8 6 25 9.785 13.212 12.542 142.454 o
-8 6 26 2.022 14.178 39.698 19.048 o
-8 8 1 32.514 14.329 11.255 112.964 o
-8 8 2 9.338 -4.524 10.264 222.143 o
-8 8 3 2.068 2.394 8.448 370.603 o
-8 8 4 364.885 348.789 15.385 8.498 o
-8 8 5 1.365 32.032 8.000 244.524 o
-8 8 6 1183.720 1084.750 21.829 1.396 o
-8 8 7 405.681 477.647 16.625 6.580 o
-8 8 8 1905.320 1778.440 29.812 0.598 o
-8 8 9 21.025 59.725 9.194 112.293 o
-8 8 10 598.709 576.874 17.529 4.108 o
-8 8 11 90.650 107.838 10.305 43.047 o
-8 8 12 1.432 4.997 7.852 407.089 o
-8 8 13 61.924 77.317 9.827 61.919 o
-8 8 14 96.320 95.100 10.632 42.843 o
-8 8 15 4.264 -7.921 8.383 360.262 o
-8 8 16 124.390 148.155 12.589 29.302 o
-8 8 17 32.946 30.397 9.885 111.337 o
-7 1 1 15.610 1194.540 254.721 0.444 o
-7 1 2 18095.500 20179.700 150.687 0.007 o
-7 1 3 1906.930 2199.880 19.301 0.530 o
-7 1 4 115.404 82.237 3.981 44.979 o
-7 1 5 588.946 644.286 7.336 4.079 o
-7 1 6 3894.610 3972.830 32.066 0.152 o
-7 1 7 4107.800 4018.910 35.158 0.141 o
-7 1 8 261.443 372.049 6.612 11.673 o
-7 1 9 2209.090 2457.370 25.069 0.414 o
-7 1 10 10037.400 10683.100 93.868 0.024 o
-7 1 11 6286.300 6282.690 59.788 0.061 o
-7 1 12 3928.430 3934.600 39.774 0.151 o
-7 1 13 4944.360 4905.550 48.582 0.098 o
-7 1 14 163.428 233.894 7.299 21.483 o
-7 1 15 18.652 32.164 4.317 212.433 o
-7 1 16 2626.810 2634.920 29.899 0.321 o
-7 1 17 333.861 384.258 10.607 9.114 o
-7 1 18 117.958 118.767 5.383 38.200 o
-7 1 19 468.759 422.143 9.533 6.336 o
-7 1 20 990.218 1009.670 14.785 1.801 o
-7 1 21 353.515 361.235 9.704 8.968 o
-7 1 22 2509.170 2369.830 31.010 0.361 o
-7 1 23 11.858 29.566 6.256 228.055 o
-7 1 24 1214.280 1105.670 19.742 1.347 o
-7 1 25 115.483 117.470 9.351 36.298 o
-7 1 26 393.080 420.863 14.881 7.306 o
-7 1 27 11.721 1.349 7.235 320.001 o
-7 1 28 188.430 178.757 11.638 20.534 o
-7 1 29 25.963 30.766 8.746 134.704 o
-7 1 30 2.111 -8.163 8.533 382.434 o
-7 1 31 2.788 3.461 9.003 316.756 o
-7 1 32 24.735 14.492 10.270 138.831 o
-7 1 33 25.430 21.556 10.678 124.917 o
-7 3 1 6162.370 6703.110 58.797 0.060 o
-7 3 2 240.144 265.925 16.216 13.495 o
-7 3 3 509.210 822.314 76.626 2.278 o
-7 3 4 14.546 65.962 6.614 140.047 o
-7 3 5 5494.290 5411.720 52.856 0.080 o
-7 3 6 963.657 980.758 12.081 1.895 o
-7 3 7 1663.820 1780.160 18.272 0.711 o
-7 3 8 730.317 738.456 9.669 3.011 o
-7 3 9 114.069 94.335 3.960 43.458 o
-7 3 10 55.445 54.045 3.501 92.576 o
-7 3 11 745.961 597.482 9.299 3.271 o
-7 3 12 1547.570 1348.080 15.706 0.911 o
-7 3 13 1545.220 1518.640 17.527 0.853 o
-7 3 14 1890.250 1706.560 19.362 0.625 o
-7 3 15 6.679 23.770 3.682 387.262 o
-7 3 16 1894.920 1855.860 21.483 0.593 o
-7 3 17 95.686 133.359 6.986 41.184 o
-7 3 18 419.583 398.794 9.478 7.271 o
-7 3 19 34.683 36.896 5.983 131.493 o
-7 3 20 546.177 577.122 12.919 4.595 o
-7 3 21 21.488 42.199 6.373 156.032 o
-7 3 22 676.482 642.011 17.959 3.428 o
-7 3 23 101.047 89.303 9.556 43.617 o
-7 3 24 344.210 342.277 14.183 9.129 o
-7 3 25 278.717 247.188 12.603 12.848 o
-7 3 26 3.975 9.374 7.427 359.059 o
-7 3 27 0.003 3.440 9.321 329.976 o
-7 3 28 21.383 28.099 9.377 141.705 o
-7 3 29 48.500 78.667 10.918 66.438 o
-7 3 30 19.469 26.163 10.327 136.774 o
-7 3 31 0.006 -2.801 10.584 273.348 o
-7 5 1 23.584 43.846 8.917 124.223 o
-7 5 2 1008.840 1232.070 19.075 1.554 o
-7 5 3 253.089 317.490 14.752 12.175 o
-7 5 4 1889.460 1929.720 24.830 0.579 o
-7 5 5 31.200 44.688 5.388 134.446 o
-7 5 6 982.745 1049.020 20.092 1.758 o
-7 5 7 1492.770 1502.570 22.085 0.889 o
-7 5 8 1591.600 1561.990 21.745 0.807 o
-7 5 9 1917.200 1936.960 25.152 0.568 o
-7 5 10 179.431 184.172 7.171 22.390 o
-7 5 11 2485.500 2358.980 29.182 0.367 o
-7 5 12 11.485 11.422 5.093 353.965 o
-7 5 13 146.147 134.476 8.284 29.489 o
-7 5 14 1072.830 1018.390 17.441 1.631 o
-7 5 15 237.000 199.826 9.284 16.694 o
-7 5 16 621.928 623.305 14.497 3.848 o
-7 5 17 188.008 195.738 9.484 20.453 o
-7 5 18 122.115 126.308 9.340 33.946 o
-7 5 19 25.147 17.851 6.614 183.643 o
-7 5 20 124.611 147.091 10.219 30.954 o
-7 5 21 107.304 121.662 9.805 37.316 o
-7 5 22 934.214 943.273 21.261 1.966 o
-7 5 23 461.597 430.049 16.543 6.146 o
-7 5 24 1442.520 1351.250 30.825 0.969 o
-7 5 25 131.197 156.415 13.757 26.942 o
-7 5 26 398.890 462.592 22.812 6.442 o
-7 5 27 177.281 155.480 16.644 20.533 o
-7 5 28 10.237 21.088 14.047 113.035 o
-7 7 1 26.447 103.470 19.099 46.049 o
-7 7 2 677.911 673.022 15.691 3.368 o
-7 7 3 62.858 85.378 8.529 62.101 o
-7 7 4 61.535 66.194 7.348 71.968 o
-7 7 5 29.258 10.680 6.982 176.243 o
-7 7 6 113.625 92.425 7.674 41.342 o
-7 7 7 17.190 11.521 6.325 251.967 o
-7 7 8 504.964 485.318 16.288 5.331 o
-7 7 9 1386.890 1241.330 20.640 1.081 o
-7 7 10 143.896 171.793 9.473 26.542 o
-7 7 11 372.761 335.537 13.441 8.605 o
-7 7 12 0.970 6.046 7.051 482.149 o
-7 7 13 14.627 15.708 7.025 237.100 o
-7 7 14 140.201 148.428 10.370 28.271 o
-7 7 15 10.722 16.002 8.096 232.626 o
-7 7 16 368.975 416.800 17.153 7.630 o
-7 7 17 8.208 4.952 8.970 260.089 o
-7 7 18 646.674 680.369 22.874 3.408 o
-7 7 19 37.889 78.036 11.387 72.140 o
-7 7 20 499.154 476.061 21.554 5.255 o
-7 7 21 199.543 158.712 16.173 18.852 o
-7 7 22 387.319 337.860 21.046 7.723 o
-7 7 23 68.167 93.574 45.369 12.143 o
-7 9 1 8.961 33.634 14.313 103.170 o
-7 9 2 350.219 422.194 25.528 7.255 o
-7 9 3 127.656 173.145 16.684 24.441 o
-7 9 4 51.571 44.602 14.343 62.785 o
-7 9 5 63.657 42.372 19.022 44.344 o
-7 9 6 278.262 303.490 24.704 10.040 o
-7 9 7 48.713 47.833 13.936 65.013 o
-7 9 8 649.712 682.085 25.091 3.348 o
-7 9 9 12.069 3.933 9.704 213.588 o
-7 9 10 106.066 126.186 13.272 33.802 o
-6 0 2 1869.420 1787.220 39.861 0.602 o
-6 0 4 19862.100 23309.300 215.290 0.006 o
-6 0 6 10933.100 9741.010 96.548 0.022 o
-6 0 8 2378.290 2842.740 40.300 0.341 o
-6 0 10 808.538 1105.840 19.073 2.083 o
-6 0 12 5356.000 5069.520 63.720 0.086 o
-6 0 14 6.643 19.627 4.269 402.252 o
-6 0 16 1934.670 1851.320 28.743 0.575 o
-6 0 18 198.195 230.766 10.355 18.054 o
-6 0 20 239.278 246.668 11.094 14.915 o
-6 0 22 41.487 14.226 6.997 134.251 o
-6 0 24 131.154 122.002 10.701 31.682 o
-6 0 26 148.226 122.624 13.729 26.942 o
-6 0 28 96.436 97.610 14.017 38.041 o
-6 0 30 36.097 32.882 13.600 80.654 o
-6 0 32 226.182 257.487 21.130 13.192 o
-6 2 1 7471.820 7879.450 58.909 0.042 o
-6 2 2 836.165 831.456 27.481 2.316 o
-6 2 3 2587.770 2965.760 23.986 0.303 o
-6 2 4 12.160 98.298 3.350 126.925 o
-6 2 5 524.083 529.074 6.972 5.106 o
-6 2 6 1972.550 2143.560 19.625 0.518 o
-6 2 7 7018.740 8238.130 61.968 0.044 o
-6 2 8 24725.600 26229.100 195.502 0.004 o
-6 2 9 60.540 208.012 5.359 41.683 o
-6 2 10 8457.530 8642.710 69.150 0.034 o
-6 2 11 832.688 743.781 10.036 2.596 o
-6 2 12 6626.350 6750.320 59.221 0.055 o
-6 2 13 642.946 732.510 10.434 3.448 o
-6 2 14 253.544 195.535 7.055 16.126 o
-6 2 15 251.428 287.372 7.626 13.744 o
-6 2 16 2874.310 2580.590 27.763 0.290 o
-6 2 17 190.730 158.035 6.385 22.752 o
-6 2 18 529.065 483.838 9.291 5.252 o
-6 2 19 81.689 104.703 6.223 51.685 o
-6 2 20 26.510 28.658 4.982 176.295 o
-6 2 21 687.690 681.633 13.494 3.319 o
-6 2 22 471.313 421.157 11.768 6.246 o
-6 2 23 18.133 17.897 6.029 230.022 o
-6 2 24 0.331 -0.082 5.841 868.476 o
-6 2 25 68.654 61.324 7.682 67.849 o
-6 2 26 18.361 39.983 8.235 147.844 o
-6 2 27 12.343 15.598 7.787 232.180 o
-6 2 28 127.420 138.654 11.790 30.137 o
-6 2 29 678.527 620.255 21.133 3.427 o
-6 2 30 89.147 101.628 11.609 42.692 o
-6 2 31 34.091 36.308 10.411 101.416 o
-6 2 32 102.795 157.631 14.810 30.181 o
-6 4 1 375.352 720.717 51.696 3.819 o
-6 4 2 4775.850 5122.130 53.425 0.099 o
-6 4 3 690.103 920.723 44.403 2.389 o
-6 4 4 3790.370 3780.090 38.161 0.162 o
-6 4 5 2731.420 2560.480 27.507 0.311 o
-6 4 6 222.822 237.605 6.939 16.742 o
-6 4 7 786.942 746.187 11.567 2.752 o
-6 4 8 1840.520 1846.640 18.826 0.617 o
-6 4 9 1516.260 1660.960 18.470 0.825 o
-6 4 10 1485.110 1344.440 15.926 0.959 o
-6 4 11 77.885 81.847 6.557 58.396 o
-6 4 12 1712.210 1678.040 23.089 0.709 o
-6 4 13 294.842 311.973 12.229 11.110 o
-6 4 14 1988.990 1838.700 24.030 0.560 o
-6 4 15 232.505 243.107 9.509 15.631 o
-6 4 16 3690.250 3534.860 39.856 0.174 o
-6 4 17 244.563 271.125 10.123 14.174 o
-6 4 18 2432.340 2273.390 30.335 0.385 o
-6 4 19 796.278 777.078 16.314 2.629 o
-6 4 20 250.286 291.617 12.393 13.137 o
-6 4 21 8.431 17.828 6.866 282.905 o
-6 4 22 524.941 498.772 15.758 5.077 o
-6 4 23 44.726 79.166 8.561 76.608 o
-6 4 24 438.514 455.399 16.075 6.303 o
-6 4 25 243.046 288.717 13.636 13.326 o
-6 4 26 54.189 53.582 9.887 74.707 o
-6 4 27 99.067 122.085 12.195 36.809 o
-6 4 28 145.842 153.178 13.815 25.261 o
-6 4 29 117.350 103.305 14.426 32.678 o
-6 4 30 35.292 26.609 12.934 88.400 o
-6 6 1 1287.890 1161.940 19.464 1.225 o
-6 6 2 694.025 692.871 14.521 3.249 o
-6 6 3 0.228 -2.164 5.520 979.985 o
-6 6 4 66.537 71.186 6.555 68.369 o
-6 6 5 254.904 311.775 9.847 12.831 o
-6 6 6 60.342 76.199 5.912 72.330 o
-6 6 7 2483.010 2507.930 28.827 0.354 o
-6 6 8 1769.990 1699.350 24.479 0.675 o
-6 6 9 146.308 193.889 9.542 24.807 o
-6 6 10 4730.440 4615.740 48.902 0.108 o
-6 6 11 191.821 228.609 10.391 18.590 o
-6 6 12 704.955 718.431 17.196 3.109 o
-6 6 13 100.302 102.114 8.842 42.701 o
-6 6 14 24.909 47.673 7.940 126.151 o
-6 6 15 10.134 4.881 6.796 339.577 o
-6 6 16 11.391 9.890 7.000 287.626 o
-6 6 17 303.347 329.028 13.841 10.421 o
-6 6 18 1.536 -0.241 7.419 507.609 o
-6 6 19 5.796 14.786 8.042 276.254 o
-6 6 20 0.615 9.920 9.110 299.386 o
-6 6 21 66.350 67.100 11.091 59.124 o
-6 6 22 153.790 166.168 13.802 23.628 o
-6 6 23 1.474 -0.456 10.910 246.771 o
-6 6 24 99.443 59.654 13.725 42.578 o
-6 6 25 8.856 16.339 12.406 143.185 o
-6 6 26 158.998 130.570 16.566 23.439 o
-6 8 1 32.890 75.042 12.029 74.286 o
-6 8 2 951.625 970.943 24.628 1.878 o
-6 8 3 5.431 35.277 8.556 197.352 o
-6 8 4 696.288 653.532 16.129 3.319 o
-6 8 5 45.323 53.854 7.665 91.694 o
-6 8 6 107.183 121.610 9.481 37.638 o
-6 8 7 308.634 298.710 13.412 10.763 o
-6 8 8 21.576 23.857 7.588 171.610 o
-6 8 9 38.083 39.594 8.187 108.144 o
-6 8 10 1365.780 1267.430 23.605 1.084 o
-6 8 11 1.432 32.763 9.102 210.241 o
-6 8 12 1156.220 1051.570 21.658 1.459 o
-6 8 13 56.258 93.065 9.831 60.692 o
-6 8 14 979.540 961.495 25.523 1.825 o
-6 8 15 147.440 174.552 12.922 24.307 o
-6 8 16 117.247 81.751 12.643 36.764 o
-6 8 17 50.690 42.986 11.344 75.869 o
-6 8 18 10.635 8.942 10.456 188.593 o
-5 1 1 16141.200 17152.900 120.914 0.009 o
-5 1 2 1409.350 1733.320 15.547 0.874 o
-5 1 3 105.344 123.076 41.168 12.692 o
-5 1 4 24799.800 24239.200 170.011 0.004 o
-5 1 5 7026.380 7592.980 53.696 0.047 o
-5 1 6 2281.480 2286.740 19.576 0.418 o
-5 1 7 296.536 288.686 5.417 11.982 o
-5 1 8 4060.640 4484.960 38.252 0.133 o
-5 1 9 162.905 212.473 4.862 23.111 o
-5 1 10 1.046 -3.088 2.042 3943.950 o
-5 1 11 117.166 80.710 3.602 44.835 o
-5 1 12 1976.700 2039.290 20.742 0.532 o
-5 1 13 538.943 493.834 8.130 5.119 o
-5 1 14 141.889 149.800 5.637 29.996 o
-5 1 15 1027.310 1163.230 14.776 1.592 o
-5 1 16 3158.890 3489.280 35.253 0.214 o
-5 1 17 1940.290 2149.150 22.229 0.526 o
-5 1 18 1566.170 1437.320 17.625 0.866 o
-5 1 19 433.480 399.485 9.799 7.024 o
-5 1 20 0.289 -7.115 3.823 1962.110 o
-5 1 21 5.457 1.042 4.584 733.996 o
-5 1 22 239.683 217.908 8.845 16.046 o
-5 1 23 23.184 29.308 5.741 179.813 o
-5 1 24 475.699 493.245 12.988 5.705 o
-5 1 25 739.735 705.935 16.142 2.992 o
-5 1 26 894.483 850.008 18.330 2.197 o
-5 1 27 12.786 20.146 7.160 231.194 o
-5 1 28 326.263 366.366 14.680 9.232 o
-5 1 29 6.269 6.528 8.033 313.375 o
-5 1 30 170.857 178.439 13.444 21.474 o
-5 1 31 29.778 29.505 9.838 117.790 o
-5 1 32 12.837 15.444 9.988 177.498 o
-5 1 33 34.162 30.660 10.647 103.452 o
-5 3 1 293.462 647.940 228.264 0.545 o
-5 3 2 20498.900 22936.100 211.501 0.006 o
-5 3 3 4343.860 5006.340 104.163 0.110 o
-5 3 4 22216.000 24706.700 203.944 0.005 o
-5 3 5 0.915 16.473 5.470 495.718 o
-5 3 6 1134.040 1272.340 13.819 1.355 o
-5 3 7 14887.100 15744.400 123.030 0.011 o
-5 3 8 609.173 789.264 11.063 3.472 o
-5 3 9 1.215 10.782 3.223 919.796 o
-5 3 10 158.196 244.789 5.432 21.826 o
-5 3 11 1605.520 1411.200 16.060 0.850 o
-5 3 12 64.509 86.362 4.113 68.504 o
-5 3 13 87.768 120.955 4.917 47.287 o
-5 3 14 87.249 111.137 4.376 49.736 o
-5 3 15 7.132 2.779 2.873 808.374 o
-5 3 16 181.597 185.780 6.172 22.303 o
-5 3 17 24.869 32.964 4.175 181.969 o
-5 3 18 723.511 653.611 12.435 3.220 o
-5 3 19 52.764 85.174 5.997 74.570 o
-5 3 20 53.452 74.435 5.931 78.669 o
-5 3 21 0.091 -2.812 5.115 1156.640 o
-5 3 22 523.956 466.763 15.013 5.267 o
-5 3 23 11.034 20.880 6.922 246.910 o
-5 3 24 1228.250 1179.220 23.231 1.276 o
-5 3 25 562.713 546.810 17.005 4.501 o
-5 3 26 258.617 301.576 13.891 12.388 o
-5 3 27 240.673 264.133 13.682 13.978 o
-5 3 28 1.667 24.741 8.942 237.081 o
-5 3 29 0.001 2.795 9.515 321.157 o
-5 3 30 19.010 24.774 11.096 129.741 o
-5 3 31 20.716 9.101 11.894 132.270 o
-5 3 32 2.941 7.768 13.004 158.856 o
-5 5 1 1164.660 1107.650 28.521 1.385 o
-5 5 2 3505.670 3467.770 37.426 0.188 o
-5 5 3 85.768 163.792 7.600 39.269 o
-5 5 4 971.922 941.327 16.890 1.904 o
-5 5 5 283.896 307.423 8.192 11.928 o
-5 5 6 125.724 164.373 7.469 30.784 o
-5 5 7 95.296 124.845 4.546 44.271 o
-5 5 8 0.102 -4.498 3.307 2713.020 o
-5 5 9 1052.720 914.370 14.266 1.773 o
-5 5 10 637.706 636.553 12.475 3.734 o
-5 5 11 101.837 90.261 6.478 46.467 o
-5 5 12 15.098 19.161 5.124 268.279 o
-5 5 13 193.333 175.647 8.565 21.112 o
-5 5 14 21.058 9.167 5.154 259.509 o
-5 5 15 112.615 96.868 7.566 41.090 o
-5 5 16 73.900 75.964 9.696 56.363 o
-5 5 17 137.287 117.836 8.146 32.560 o
-5 5 18 42.430 33.712 6.530 115.788 o
-5 5 19 145.172 127.955 8.711 29.969 o
-5 5 20 72.478 119.692 9.123 48.708 o
-5 5 21 346.271 262.352 12.583 10.258 o
-5 5 22 238.211 231.403 13.308 14.976 o
-5 5 23 16.404 27.739 8.414 170.617 o
-5 5 24 363.114 415.711 17.645 7.713 o
-5 5 25 22.038 33.579 10.799 118.802 o
-5 5 26 105.352 127.825 13.946 33.111 o
-5 5 27 566.731 596.051 25.399 4.077 o
-5 5 28 95.969 96.814 14.105 38.127 o
-5 7 1 1.521 25.730 7.998 267.602 o
-5 7 2 244.447 284.950 10.481 13.805 o
-5 7 3 238.812 276.143 18.457 12.896 o
-5 7 4 2497.250 2433.300 53.971 0.350 o
-5 7 5 1023.620 1076.040 19.041 1.661 o
-5 7 6 5910.400 5461.530 58.324 0.073 o
-5 7 7 123.906 167.353 9.552 29.778 o
-5 7 8 85.613 88.833 7.708 51.563 o
-5 7 9 787.670 716.756 15.684 2.777 o
-5 7 10 41.417 46.238 7.218 103.687 o
-5 7 11 156.278 144.477 9.845 26.547 o
-5 7 12 6.931 5.120 6.827 384.429 o
-5 7 13 112.347 64.222 8.220 45.555 o
-5 7 14 127.694 111.806 10.073 33.749 o
-5 7 15 10.450 -8.279 7.039 356.119 o
-5 7 16 51.322 59.620 8.832 78.357 o
-5 7 17 10.368 -10.633 8.504 282.298 o
-5 7 18 13.722 7.968 10.946 168.047 o
-5 7 19 0.115 -26.465 9.335 349.825 o
-5 7 20 53.255 48.075 12.717 66.837 o
-5 7 21 35.378 14.137 11.919 103.052 o
-5 7 22 191.607 209.004 17.952 17.053 o
-5 7 23 27.051 58.257 14.248 74.271 o
-5 9 1 0.898 1.569 17.097 102.730 o
-5 9 2 282.595 287.807 21.074 10.722 o
-5 9 3 285.115 295.816 21.206 10.511 o
-5 9 4 243.768 287.999 19.160 12.339 o
-5 9 5 20.478 48.993 10.781 108.918 o
-5 9 6 1140.250 1195.540 28.171 1.361 o
-5 9 7 131.469 169.901 14.883 25.339 o
-5 9 8 39.755 43.280 12.303 80.218 o
-5 9 9 57.829 61.742 11.188 65.064 o
-5 9 10 9.974 0.943 12.906 150.864 o
-5 9 11 23.932 26.446 11.159 118.114 o
-5 9 12 102.842 148.465 13.700 31.933 o
-4 0 4 8946.120 8157.780 89.839 0.033 o
-4 0 6 10895.700 11216.700 116.256 0.021 o
-4 0 8 4479.820 4563.480 52.618 0.116 o
-4 0 10 4548.030 4862.680 60.245 0.109 o
-4 0 12 20911.200 23057.100 269.882 0.005 o
-4 0 14 340.008 527.011 12.112 7.439 o
-4 0 16 11.907 -2.945 4.269 511.741 o
-4 0 18 134.816 113.316 8.177 33.460 o
-4 0 20 1213.480 1224.520 25.228 1.261 o
-4 0 22 425.742 403.878 15.355 6.891 o
-4 0 24 307.971 330.551 15.803 10.068 o
-4 0 26 563.230 600.134 21.662 4.185 o
-4 0 28 66.858 88.581 13.505 48.738 o
-4 0 30 320.391 357.682 22.201 8.735 o
-4 0 32 0.276 17.391 13.003 152.890 o
-4 2 1 1738.190 1834.780 31.799 0.653 o
-4 2 2 4787.290 5019.250 65.949 0.100 o
-4 2 3 10123.500 10321.100 74.611 0.024 o
-4 2 4 796.102 1234.080 25.869 1.923 o
-4 2 5 18753.400 19555.800 169.624 0.007 o
-4 2 6 1549.660 2233.370 18.933 0.658 o
-4 2 7 2150.570 2167.250 19.068 0.464 o
-4 2 8 535.421 734.676 8.509 4.128 o
-4 2 9 384.317 388.862 6.124 8.123 o
-4 2 10 175.458 242.129 5.631 20.309 o
-4 2 11 3837.380 4109.950 37.551 0.151 o
-4 2 12 16468.600 17654.100 147.135 0.009 o
-4 2 13 664.772 719.287 9.428 3.374 o
-4 2 14 6368.940 6172.140 53.138 0.061 o
-4 2 15 411.379 458.162 8.418 6.948 o
-4 2 16 5045.910 5241.270 52.223 0.091 o
-4 2 17 178.111 185.113 7.106 22.493 o
-4 2 18 1576.410 1534.420 20.387 0.826 o
-4 2 19 119.698 108.128 6.250 38.621 o
-4 2 20 1069.620 1090.300 16.989 1.577 o
-4 2 21 5.504 19.442 5.241 378.344 o
-4 2 22 200.310 220.986 9.188 18.506 o
-4 2 23 624.606 625.167 13.781 3.835 o
-4 2 24 52.635 54.553 6.805 86.530 o
-4 2 25 81.030 99.409 8.784 49.792 o
-4 2 26 235.911 267.035 13.113 14.234 o
-4 2 27 503.300 526.207 17.403 5.108 o
-4 2 28 38.053 32.143 8.545 111.733 o
-4 2 29 11.196 24.923 10.681 154.504 o
-4 2 30 25.018 27.399 10.671 120.284 o
-4 2 31 76.927 72.058 12.422 50.321 o
-4 2 32 30.962 30.260 12.374 94.984 o
-4 4 1 118.825 220.361 11.655 25.620 o
-4 4 2 319.385 424.007 31.617 7.129 o
-4 4 3 7422.190 8738.740 76.181 0.040 o
-4 4 4 1093.640 1378.810 17.715 1.331 o
-4 4 5 2812.600 2889.590 27.280 0.279 o
-4 4 6 564.182 561.812 8.052 4.579 o
-4 4 7 798.576 713.771 9.980 2.778 o
-4 4 8 4862.820 4806.420 48.520 0.101 o
-4 4 9 12.673 17.456 3.703 341.911 o
-4 4 10 4033.890 3957.430 40.126 0.145 o
-4 4 11 61.412 82.777 5.584 69.734 o
-4 4 12 2344.710 2364.040 28.044 0.394 o
-4 4 13 232.942 260.943 9.061 15.175 o
-4 4 14 129.728 122.834 7.071 34.156 o
-4 4 15 249.811 314.585 10.425 12.921 o
-4 4 16 1087.450 1023.540 17.580 1.601 o
-4 4 17 177.548 191.923 9.105 21.693 o
-4 4 18 1984.540 1815.750 26.085 0.565 o
-4 4 19 0.312 8.444 5.630 646.475 o
-4 4 20 989.813 970.872 18.535 1.828 o
-4 4 21 243.422 226.704 10.707 15.290 o
-4 4 22 347.251 326.094 12.645 9.368 o
-4 4 23 315.395 323.878 13.646 10.166 o
-4 4 24 421.229 460.378 17.609 6.436 o
-4 4 25 25.646 13.735 8.093 167.692 o
-4 4 26 315.173 327.749 16.540 9.834 o
-4 4 27 28.798 50.277 11.729 90.635 o
-4 4 28 67.810 73.196 12.677 53.173 o
-4 4 29 1.211 19.809 11.246 185.278 o
-4 4 30 125.338 99.607 14.390 31.631 o
-4 6 1 2169.850 2279.130 27.758 0.442 o
-4 6 2 2231.370 2360.280 33.628 0.417 o
-4 6 3 3.144 41.248 10.344 159.893 o
-4 6 4 1171.820 960.781 16.062 1.519 o
-4 6 5 4471.130 3900.660 39.558 0.128 o
-4 6 6 119.087 79.723 5.357 43.376 o
-4 6 7 17.484 33.083 5.162 204.857 o
-4 6 8 11.202 6.689 4.842 411.164 o
-4 6 9 301.264 316.280 10.612 10.977 o
-4 6 10 392.562 448.484 12.836 7.180 o
-4 6 11 3.002 -5.783 5.153 829.751 o
-4 6 12 379.984 444.446 13.137 7.415 o
-4 6 13 58.168 67.617 7.095 74.663 o
-4 6 14 925.853 912.730 18.071 2.038 o
-4 6 15 87.825 130.253 8.785 42.289 o
-4 6 16 1566.020 1530.380 24.782 0.829 o
-4 6 17 151.455 180.539 10.364 24.662 o
-4 6 18 753.826 726.890 20.387 2.847 o
-4 6 19 316.929 327.076 15.241 9.927 o
-4 6 20 0.459 1.046 9.836 305.853 o
-4 6 21 12.080 12.149 10.571 174.219 o
-4 6 22 73.716 65.880 12.755 52.073 o
-4 6 23 25.274 16.920 11.666 118.772 o
-4 6 24 9.695 2.406 11.192 187.528 o
-4 6 25 129.294 156.132 17.102 24.929 o
-4 6 26 28.407 8.413 12.747 109.374 o
-4 8 1 269.818 307.163 19.780 11.019 o
-4 8 2 367.571 396.064 14.914 7.993 o
-4 8 3 0.083 5.768 6.066 651.119 o
-4 8 4 29.718 33.944 7.767 132.019 o
-4 8 5 6.929 5.119 6.212 427.541 o
-4 8 6 108.527 128.261 8.908 37.011 o
-4 8 7 554.339 537.540 15.949 4.632 o
-4 8 8 36.373 44.988 7.539 110.564 o
-4 8 9 44.954 57.141 8.305 87.611 o
-4 8 10 971.444 950.770 21.587 1.874 o
-4 8 11 48.852 35.748 8.432 94.706 o
-4 8 12 284.398 302.704 14.950 11.304 o
-4 8 13 2.883 -7.526 8.529 370.362 o
-4 8 14 409.153 428.986 19.184 6.751 o
-4 8 15 0.829 12.207 9.655 261.140 o
-4 8 16 597.084 593.188 22.777 3.952 o
-4 8 17 59.811 73.286 12.788 56.383 o
-4 8 18 682.202 589.858 25.140 3.417 o
-4 8 19 9.240 20.178 11.646 150.159 o
-3 1 1 20714.100 17616.600 1650.600 0.004 o
-3 1 2 11990.100 10768.200 804.907 0.013 o
-3 1 3 222.105 148.122 33.895 11.676 o
-3 1 4 63847.900 68268.200 540.365 0.001 o
-3 1 5 148.152 87.240 2.522 35.761 o
-3 1 6 840.322 955.486 8.474 2.243 o
-3 1 7 6226.400 6993.530 49.440 0.058 o
-3 1 8 11549.900 12039.700 96.533 0.018 o
-3 1 9 1584.660 1263.300 11.704 0.918 o
-3 1 10 537.841 355.833 5.622 5.936 o
-3 1 11 1087.590 1153.440 12.584 1.508 o
-3 1 12 3596.880 3506.890 29.390 0.182 o
-3 1 13 183.176 200.533 5.437 21.546 o
-3 1 14 788.769 943.856 12.661 2.398 o
-3 1 15 1.762 1.260 3.019 1764.380 o
-3 1 16 2187.170 2228.930 25.371 0.445 o
-3 1 17 0.749 2.393 3.571 1574.470 o
-3 1 18 13.047 4.909 3.611 453.645 o
-3 1 19 25.256 16.178 4.304 220.657 o
-3 1 20 51.047 73.085 5.666 82.153 o
-3 1 21 945.244 1000.420 16.530 1.899 o
-3 1 22 112.853 137.023 8.377 35.436 o
-3 1 23 537.971 590.197 13.653 4.596 o
-3 1 24 630.019 617.202 14.361 3.818 o
-3 1 25 77.445 84.986 7.609 56.233 o
-3 1 26 296.621 243.443 11.086 12.392 o
-3 1 27 0.005 1.112 5.780 866.754 o
-3 1 28 106.438 131.226 9.879 36.349 o
-3 1 29 24.410 20.989 7.901 162.375 o
-3 1 30 58.884 66.008 10.960 63.858 o
-3 1 31 96.269 77.916 11.516 44.246 o
-3 1 32 16.104 30.783 10.910 131.816 o
-3 1 33 25.039 39.038 12.934 92.630 o
-3 3 1 16692.700 20098.600 150.641 0.008 o
-3 3 2 6529.550 7987.970 109.692 0.049 o
-3 3 3 88.263 11.342 5.671 76.444 o
-3 3 4 28031.400 30055.600 246.626 0.003 o
-3 3 5 1202.240 1517.580 14.960 1.134 o
-3 3 6 3869.500 3691.080 33.644 0.160 o
-3 3 7 2636.680 3059.720 31.654 0.289 o
-3 3 8 13737.400 13817.800 120.874 0.013 o
-3 3 9 19.458 14.357 3.176 291.043 o
-3 3 10 1005.450 873.755 13.142 1.918 o
-3 3 11 148.814 282.174 7.843 20.488 o
-3 3 12 172.171 188.992 8.857 22.443 o
-3 3 13 2446.040 2362.930 28.254 0.374 o
-3 3 14 25.989 14.698 5.519 203.209 o
-3 3 15 145.590 186.148 5.609 26.684 o
-3 3 16 122.415 116.500 5.298 37.420 o
-3 3 17 18.389 16.257 3.342 289.284 o
-3 3 18 33.908 28.875 4.639 153.377 o
-3 3 19 32.957 33.814 4.849 147.477 o
-3 3 20 255.653 200.180 8.282 15.709 o
-3 3 21 62.711 62.177 7.173 73.035 o
-3 3 22 43.512 52.612 7.032 97.365 o
-3 3 23 262.028 304.733 12.130 12.425 o
-3 3 24 619.750 630.914 16.644 3.806 o
-3 3 25 210.167 203.163 11.673 17.878 o
-3 3 26 99.935 86.433 10.242 43.555 o
-3 3 27 52.371 62.365 10.249 71.509 o
-3 3 28 167.323 193.250 15.353 20.349 o
-3 3 29 0.158 -9.803 9.962 306.926 o
-3 3 30 157.584 172.609 15.270 22.184 o
-3 3 31 24.223 43.600 13.312 88.450 o
-3 5 1 309.624 364.798 22.807 8.823 o
-3 5 2 2568.170 2903.960 115.607 0.275 o
-3 5 3 773.739 1018.620 41.766 2.079 o
-3 5 4 8434.260 9132.870 72.570 0.033 o
-3 5 5 1114.950 1076.920 16.873 1.515 o
-3 5 6 8438.020 8314.710 68.325 0.035 o
-3 5 7 1927.840 1832.810 21.262 0.585 o
-3 5 8 1838.300 1625.320 21.718 0.663 o
-3 5 9 271.548 242.215 8.836 13.735 o
-3 5 10 0.290 -2.396 4.500 1441.230 o
-3 5 11 51.137 59.742 5.963 88.039 o
-3 5 12 0.416 -10.420 4.543 1387.630 o
-3 5 13 4.057 -1.421 4.999 785.202 o
-3 5 14 59.156 52.417 6.603 81.747 o
-3 5 15 116.219 123.603 8.290 36.241 o
-3 5 16 0.942 2.476 5.384 838.950 o
-3 5 17 46.149 59.365 7.032 90.140 o
-3 5 18 161.861 188.192 9.657 23.317 o
-3 5 19 5.129 -7.155 5.428 648.683 o
-3 5 20 280.536 290.721 12.970 11.890 o
-3 5 21 163.903 112.905 9.572 27.811 o
-3 5 22 8.096 10.747 8.313 263.322 o
-3 5 23 14.127 19.904 9.526 173.585 o
-3 5 24 194.059 161.793 14.368 19.830 o
-3 5 25 308.136 269.739 19.927 10.414 o
-3 5 26 135.068 161.335 14.822 25.459 o
-3 5 27 8.731 18.355 11.027 165.771 o
-3 5 28 77.471 88.966 14.329 43.655 o
-3 7 1 63.360 89.357 8.030 61.717 o
-3 7 2 429.448 452.663 12.274 6.595 o
-3 7 3 236.459 254.997 10.318 14.966 o
-3 7 4 276.003 287.579 11.248 12.318 o
-3 7 5 1.647 2.733 6.157 634.083 o
-3 7 6 1606.810 1541.720 23.132 0.802 o
-3 7 7 0.457 5.801 5.865 666.047 o
-3 7 8 44.252 22.743 6.468 123.036 o
-3 7 9 357.595 357.359 13.989 8.662 o
-3 7 10 1732.680 1598.260 26.304 0.716 o
-3 7 11 103.753 107.151 8.857 40.966 o
-3 7 12 2615.490 2339.740 34.004 0.345 o
-3 7 13 0.824 22.193 7.639 306.182 o
-3 7 14 378.623 418.641 15.501 7.542 o
-3 7 15 6.514 24.110 7.778 242.965 o
-3 7 16 53.984 57.270 9.714 74.050 o
-3 7 17 576.274 526.239 19.526 4.416 o
-3 7 18 15.370 7.091 8.971 207.945 o
-3 7 19 111.566 110.776 12.219 35.293 o
-3 7 20 6.750 -8.665 9.582 265.772 o
-3 7 21 4.863 -10.603 9.857 268.692 o
-3 7 22 8.695 2.175 10.720 205.533 o
-3 7 23 4.726 -7.226 11.166 217.163 o
-3 9 1 114.276 64.816 13.719 38.094 o
-3 9 2 310.076 312.087 17.476 10.081 o
-3 9 3 3.450 35.363 10.523 164.988 o
-3 9 4 362.403 368.757 17.571 8.179 o
-3 9 5 125.749 143.003 13.817 28.598 o
-3 9 6 2212.360 2034.250 39.160 0.457 o
-3 9 7 0.157 17.708 10.861 205.078 o
-3 9 8 116.005 151.515 15.731 27.905 o
-3 9 9 247.404 245.943 16.418 13.575 o
-3 9 10 122.330 143.551 13.611 29.223 o
-3 9 11 139.763 117.473 14.434 27.963 o
-3 9 12 207.807 188.900 15.587 17.432 o
-3 9 13 7.986 8.670 11.939 164.982 o
-2 0 4 10.819 147.859 6.552 82.480 o
-2 0 6 189.908 568.875 8.869 10.634 o
-2 0 8 6399.620 6220.500 62.487 0.060 o
-2 0 10 1.541 1.110 3.052 1852.120 o
-2 0 12 7539.060 7712.590 93.493 0.042 o
-2 0 14 6088.440 5430.210 74.743 0.070 o
-2 0 16 2993.870 2873.480 43.984 0.256 o
-2 0 18 991.985 971.161 21.134 1.812 o
-2 0 20 398.103 383.070 15.006 7.540 o
-2 0 22 266.318 230.640 13.173 13.655 o
-2 0 24 1393.170 1282.110 29.059 1.042 o
-2 0 26 517.113 581.162 21.522 4.615 o
-2 0 28 42.358 43.589 10.345 87.828 o
-2 0 30 201.654 182.500 18.052 17.219 o
-2 0 32 7.614 14.221 13.323 133.624 o
-2 2 1 6799.940 8091.290 131.436 0.046 o
-2 2 2 3982.800 5122.010 63.984 0.123 o
-2 2 3 6049.770 6729.540 55.267 0.062 o
-2 2 4 3911.800 4650.170 36.682 0.136 o
-2 2 5 6613.450 6736.750 49.546 0.055 o
-2 2 6 123.162 141.578 4.902 34.569 o
-2 2 7 1926.780 1774.580 16.438 0.598 o
-2 2 8 264.013 304.827 5.817 12.937 o
-2 2 9 1876.390 2120.210 18.819 0.553 o
-2 2 10 76.975 159.741 5.507 43.939 o
-2 2 11 2216.570 2555.130 23.689 0.402 o
-2 2 12 83.961 107.237 4.172 52.050 o
-2 2 13 141.480 167.528 6.795 28.255 o
-2 2 14 466.552 492.880 8.690 5.920 o
-2 2 15 3.626 6.566 3.289 880.402 o
-2 2 16 86.900 68.834 4.710 59.424 o
-2 2 17 1118.360 1143.650 16.480 1.461 o
-2 2 18 3829.220 3701.060 39.837 0.162 o
-2 2 19 406.334 453.933 10.762 6.991 o
-2 2 20 4335.070 4376.700 46.709 0.124 o
-2 2 21 551.403 531.731 13.112 4.741 o
-2 2 22 2017.880 1908.120 25.863 0.538 o
-2 2 23 133.923 145.426 8.206 30.648 o
-2 2 24 10.565 1.528 5.574 433.566 o
-2 2 25 1.536 5.812 5.928 606.464 o
-2 2 26 440.686 442.433 15.143 6.400 o
-2 2 27 3.009 2.408 7.005 481.339 o
-2 2 28 1.746 4.201 8.608 350.455 o
-2 2 29 25.114 38.730 9.576 120.233 o
-2 2 30 70.074 70.573 16.344 44.597 o
-2 2 31 1.331 9.083 10.985 217.159 o
-2 2 32 12.857 25.585 12.553 122.952 o
-2 4 1 1285.800 1294.810 14.776 1.163 o
-2 4 2 337.865 487.373 14.425 7.719 o
-2 4 3 16.150 14.974 3.760 311.871 o
-2 4 4 4728.170 4490.300 37.187 0.110 o
-2 4 5 58.129 25.173 3.047 110.117 o
-2 4 6 1615.060 1745.670 19.974 0.743 o
-2 4 7 284.286 396.488 8.016 10.437 o
-2 4 8 534.686 791.164 13.199 3.887 o
-2 4 9 2377.510 2529.860 29.772 0.371 o
-2 4 10 1524.080 1697.760 22.174 0.806 o
-2 4 11 139.270 178.221 7.467 27.549 o
-2 4 12 326.497 399.177 11.476 9.060 o
-2 4 13 23.243 34.062 5.070 177.622 o
-2 4 14 736.930 764.872 14.319 2.895 o
-2 4 15 115.288 153.010 7.790 33.623 o
-2 4 16 2151.480 2331.890 30.154 0.440 o
-2 4 17 621.767 594.294 14.965 3.936 o
-2 4 18 2027.870 1834.910 26.184 0.547 o
-2 4 19 128.420 145.485 8.410 31.500 o
-2 4 20 442.615 436.965 13.269 6.483 o
-2 4 21 32.255 33.731 6.669 135.702 o
-2 4 22 108.881 117.287 9.690 37.564 o
-2 4 23 58.295 67.813 8.885 69.638 o
-2 4 24 169.099 170.827 14.174 21.685 o
-2 4 25 17.758 18.006 9.980 156.891 o
-2 4 26 241.421 232.037 16.128 14.223 o
-2 4 27 2.884 7.600 10.512 229.077 o
-2 4 28 115.240 122.284 14.088 31.698 o
-2 4 29 1.575 9.826 11.565 196.002 o
-2 4 30 224.673 231.501 17.829 14.649 o
-2 6 1 805.468 1072.380 46.829 1.893 o
-2 6 2 1380.260 1387.450 28.043 1.010 o
-2 6 3 448.935 595.229 29.022 4.853 o
-2 6 4 1182.540 1288.920 18.226 1.276 o
-2 6 5 3809.710 3517.830 37.155 0.168 o
-2 6 6 1094.940 1152.390 16.575 1.489 o
-2 6 7 1875.290 1698.980 22.167 0.631 o
-2 6 8 430.990 388.677 11.663 7.088 o
-2 6 9 26.898 17.200 5.362 194.840 o
-2 6 10 359.637 339.595 11.328 8.989 o
-2 6 11 1175.330 1090.280 18.015 1.414 o
-2 6 12 260.641 268.266 10.171 13.485 o
-2 6 13 386.328 379.856 11.668 7.964 o
-2 6 14 5.992 -0.491 5.449 607.006 o
-2 6 15 79.631 90.147 9.017 51.866 o
-2 6 16 50.504 68.708 7.894 78.291 o
-2 6 17 194.255 153.951 10.338 21.545 o
-2 6 18 477.970 457.294 18.041 5.720 o
-2 6 19 20.602 20.814 8.793 162.230 o
-2 6 20 667.435 664.452 21.236 3.369 o
-2 6 21 154.002 137.579 12.615 25.894 o
-2 6 22 186.447 238.046 15.911 17.126 o
-2 6 23 4.295 -0.188 10.181 258.439 o
-2 6 24 43.744 48.076 12.109 75.942 o
-2 6 25 0.069 -16.269 10.828 260.641 o
-2 6 26 52.075 45.336 14.101 63.202 o
-2 8 1 213.192 302.031 14.935 14.147 o
-2 8 2 189.114 236.390 13.776 17.631 o
-2 8 3 3.415 21.693 7.037 307.685 o
-2 8 4 1018.260 989.984 20.452 1.745 o
-2 8 5 686.003 638.255 21.078 3.343 o
-2 8 6 70.745 80.805 8.724 58.661 o
-2 8 7 132.229 126.270 10.645 31.157 o
-2 8 8 971.638 917.674 23.330 1.900 o
-2 8 9 10.343 15.907 8.006 238.045 o
-2 8 10 3.071 3.699 8.834 322.168 o
-2 8 11 61.606 44.246 13.661 59.978 o
-2 8 12 83.619 96.148 12.699 43.515 o
-2 8 13 11.611 -3.940 9.832 223.149 o
-2 8 14 161.882 179.754 15.796 21.206 o
-2 8 15 77.550 63.609 12.904 50.682 o
-2 8 16 126.825 160.315 15.831 25.855 o
-2 8 17 149.704 113.444 14.829 26.615 o
-2 8 18 303.588 341.925 24.517 8.997 o
-2 8 19 15.335 18.761 13.627 111.873 o
-1 1 1 7606.100 2452.500 76.561 0.069 o
-1 1 2 23743.500 26514.100 250.105 0.004 o
-1 1 3 3110.350 3470.490 269.003 0.145 o
-1 1 4 44039.100 42793.600 2113.990 0.001 o
-1 1 5 9451.820 8062.550 723.744 0.020 o
-1 1 6 11967.500 12497.500 93.561 0.017 o
-1 1 7 8159.440 7338.720 52.989 0.040 o
-1 1 8 7434.670 8215.930 58.039 0.042 o
-1 1 9 1875.180 2611.300 21.905 0.478 o
-1 1 10 373.234 305.617 4.988 9.357 o
-1 1 11 98.079 72.927 3.128 54.106 o
-1 1 12 3194.360 3266.860 30.642 0.220 o
-1 1 13 31.099 22.750 3.112 185.720 o
-1 1 14 1587.720 1513.040 18.405 0.827 o
-1 1 15 94.064 145.100 5.870 40.772 o
-1 1 16 2109.420 1863.950 22.345 0.518 o
-1 1 17 37.856 16.303 3.910 166.203 o
-1 1 18 380.857 355.110 9.280 8.440 o
-1 1 19 77.449 58.408 5.362 67.429 o
-1 1 20 160.739 168.986 8.471 24.957 o
-1 1 21 56.619 93.785 7.090 66.364 o
-1 1 22 5426.730 5476.160 57.490 0.081 o
-1 1 23 12.221 54.068 6.812 161.865 o
-1 1 24 61.847 52.510 6.937 78.318 o
-1 1 25 67.821 40.783 6.920 78.270 o
-1 1 26 10.001 7.075 6.191 357.085 o
-1 1 27 307.129 299.164 12.365 10.906 o
-1 1 28 120.856 139.938 9.844 32.517 o
-1 1 29 142.833 167.217 10.640 26.450 o
-1 1 30 27.444 24.048 9.633 129.539 o
-1 1 31 19.785 35.468 10.686 122.340 o
-1 1 32 8.218 21.970 11.319 156.281 o
-1 1 33 39.541 57.050 17.788 53.333 o
-1 3 1 4.373 114.071 36.329 19.754 o
-1 3 2 2111.370 2836.650 37.433 0.390 o
-1 3 3 2330.280 2843.570 23.386 0.353 o
-1 3 4 3916.260 3977.800 32.329 0.151 o
-1 3 5 323.002 250.265 7.051 11.623 o
-1 3 6 8381.520 9064.830 74.808 0.033 o
-1 3 7 1982.950 2522.510 24.419 0.460 o
-1 3 8 18032.000 19917.800 171.408 0.007 o
-1 3 9 1927.650 1908.200 20.805 0.571 o
-1 3 10 3128.670 3034.580 31.843 0.237 o
-1 3 11 988.771 1136.810 15.279 1.681 o
-1 3 12 6294.380 6191.510 57.737 0.062 o
-1 3 13 3297.360 3314.630 37.356 0.209 o
-1 3 14 2406.430 2333.030 28.572 0.385 o
-1 3 15 124.295 138.555 5.990 34.191 o
-1 3 16 54.718 47.239 3.931 96.802 o
-1 3 17 24.528 18.346 3.760 225.596 o
-1 3 18 51.130 61.450 5.411 88.715 o
-1 3 19 251.279 233.280 8.600 14.993 o
-1 3 20 80.109 61.256 5.942 63.884 o
-1 3 21 6.111 5.558 5.456 504.509 o
-1 3 22 482.202 479.264 14.310 5.673 o
-1 3 23 0.915 0.833 6.183 715.403 o
-1 3 24 3.858 3.020 6.984 454.630 o
-1 3 25 50.231 51.270 8.696 83.660 o
-1 3 26 97.765 111.166 11.598 39.086 o
-1 3 27 3.738 -0.246 8.810 338.320 o
-1 3 28 70.207 78.394 12.459 51.627 o
-1 3 29 141.762 174.901 15.244 23.683 o
-1 3 30 63.680 65.439 12.368 57.529 o
-1 3 31 8.336 14.842 12.189 150.155 o
-1 5 1 66.258 130.782 21.244 30.822 o
-1 5 2 1419.190 1647.800 18.381 0.894 o
-1 5 3 237.060 203.420 7.232 16.887 o
-1 5 4 148.150 150.749 5.472 28.954 o
-1 5 5 1.576 -5.107 2.655 2455.560 o
-1 5 6 671.842 584.685 11.425 3.696 o
-1 5 7 144.701 247.131 7.772 22.577 o
-1 5 8 3125.720 3088.510 34.232 0.234 o
-1 5 9 104.936 121.959 6.616 40.464 o
-1 5 10 3678.510 3540.360 38.648 0.175 o
-1 5 11 2559.390 2532.590 30.034 0.339 o
-1 5 12 5303.430 5085.810 55.418 0.087 o
-1 5 13 1337.670 1324.410 21.852 1.086 o
-1 5 14 991.053 947.875 21.414 1.837 o
-1 5 15 647.257 650.028 14.348 3.615 o
-1 5 16 161.893 179.669 9.168 23.954 o
-1 5 17 44.999 50.317 7.000 97.067 o
-1 5 18 41.801 61.775 7.728 90.928 o
-1 5 19 48.055 23.595 6.891 112.746 o
-1 5 20 38.053 32.666 8.854 109.171 o
-1 5 21 61.888 29.460 9.080 81.432 o
-1 5 22 94.258 88.702 11.120 43.773 o
-1 5 23 22.193 47.319 10.095 113.310 o
-1 5 24 168.604 144.164 15.068 22.597 o
-1 5 25 0.461 1.987 10.195 281.101 o
-1 5 26 94.804 111.896 14.154 36.619 o
-1 5 27 67.019 45.803 14.108 55.694 o
-1 5 28 10.933 8.830 13.190 134.380 o
-1 7 1 0.018 20.036 4.817 526.368 o
-1 7 2 150.692 159.477 7.592 27.211 o
-1 7 3 250.304 264.043 10.184 14.060 o
-1 7 4 3.024 1.098 5.969 638.562 o
-1 7 5 655.412 644.381 14.534 3.582 o
-1 7 6 1082.290 1151.240 19.096 1.502 o
-1 7 7 0.059 -0.234 5.119 1159.520 o
-1 7 8 733.076 694.249 15.577 3.052 o
-1 7 9 14.057 15.921 6.464 255.429 o
-1 7 10 297.279 291.730 12.329 11.356 o
-1 7 11 196.683 185.678 11.097 19.708 o
-1 7 12 135.780 128.222 10.129 30.715 o
-1 7 13 7.543 15.549 8.192 253.269 o
-1 7 14 513.438 444.164 18.129 5.398 o
-1 7 15 501.963 497.796 19.342 5.199 o
-1 7 16 867.188 871.767 24.307 2.201 o
-1 7 17 2.301 32.115 10.089 183.860 o
-1 7 18 335.607 375.660 18.330 8.600 o
-1 7 19 0.247 -6.573 9.707 322.096 o
-1 7 20 222.128 219.409 15.731 15.620 o
-1 7 21 85.350 111.756 13.294 40.006 o
-1 7 22 2.021 -8.426 11.002 239.241 o
-1 7 23 176.802 170.806 16.845 19.857 o
-1 9 1 2.055 -6.186 8.454 389.875 o
-1 9 2 32.145 6.947 9.059 145.168 o
-1 9 3 153.259 118.913 13.301 26.793 o
-1 9 4 0.715 -10.783 10.129 291.519 o
-1 9 5 6.482 44.210 13.689 105.675 o
-1 9 6 707.318 710.671 29.825 2.938 o
-1 9 7 47.786 35.314 13.568 71.041 o
-1 9 8 265.747 263.823 20.611 11.715 o
-1 9 9 85.006 84.859 13.597 43.316 o
-1 9 10 486.573 487.965 22.673 5.277 o
-1 9 11 0.630 4.732 16.969 102.669 o
-1 9 12 387.699 345.953 19.166 7.791 o
-1 9 13 116.121 106.734 18.890 28.137 o
0 0 4 4930.260 1142.740 39.698 0.172 o
0 0 6 21244.900 23945.400 259.622 0.005 o
0 0 8 7983.480 8531.010 84.720 0.037 o
0 0 10 324.877 272.219 8.967 11.053 o
0 0 12 764.503 1041.620 19.427 2.285 o
0 0 14 342.026 251.049 9.980 10.768 o
0 0 16 350.502 337.696 12.158 9.178 o
0 0 18 7.439 7.708 5.812 418.315 o
0 0 20 5977.420 5777.670 83.338 0.068 o
0 0 22 2516.350 2475.630 44.195 0.347 o
0 0 24 92.214 52.950 10.290 52.193 o
0 0 26 3.627 -0.711 8.316 374.975 o
0 0 28 30.614 37.420 10.828 102.338 o
0 0 30 0.024 16.882 10.519 218.601 o
0 0 32 9.826 5.570 15.767 104.623 o
0 2 0 36997.600 38964.900 378.564 0.002 o
0 2 1 16011.900 18286.700 151.299 0.009 o
0 2 2 5562.410 5069.580 43.378 0.082 o
0 2 3 15835.900 15627.600 110.364 0.010 o
0 2 4 14786.400 14574.500 103.273 0.012 o
0 2 5 161.217 148.582 3.200 27.644 o
0 2 6 5555.180 5503.480 47.304 0.078 o
0 2 7 9066.760 9348.580 71.243 0.030 o
0 2 8 6625.760 7379.450 60.852 0.052 o
0 2 9 303.002 350.753 5.563 10.686 o
0 2 10 3340.380 3566.520 31.450 0.197 o
0 2 11 156.380 148.457 4.297 28.166 o
0 2 12 0.184 3.005 2.072 3033.220 o
0 2 13 4.629 3.316 2.483 1095.550 o
0 2 14 33.405 7.111 2.948 214.620 o
0 2 15 878.816 806.906 12.239 2.334 o
0 2 16 0.582 -2.796 3.488 2161.720 o
0 2 17 40.358 55.724 5.529 105.958 o
0 2 18 260.976 279.310 8.874 13.369 o
0 2 19 117.703 117.671 6.891 37.532 o
0 2 20 396.944 392.426 11.185 7.665 o
0 2 21 0.045 -10.289 4.866 1284.970 o
0 2 22 631.948 564.906 13.557 3.987 o
0 2 23 19.030 16.531 6.039 228.451 o
0 2 24 318.765 334.017 11.937 10.074 o
0 2 25 207.509 176.901 9.635 19.564 o
0 2 26 505.609 516.851 18.000 5.113 o
0 2 27 142.799 125.433 11.835 28.736 o
0 2 28 165.780 187.624 13.774 21.384 o
0 2 29 0.037 21.964 9.445 239.857 o
0 2 30 136.987 141.399 14.400 26.743 o
0 2 31 38.148 57.766 12.337 75.478 o
0 2 32 0.267 20.325 11.218 188.782 o
0 4 0 5233.130 6053.670 70.547 0.079 o
0 4 1 6.179 587.034 137.600 1.499 o
0 4 2 2804.490 2622.510 23.743 0.297 o
0 4 3 45.854 54.697 6.889 93.744 o
0 4 4 2484.440 2232.910 21.778 0.381 o
0 4 5 625.207 598.131 10.095 3.963 o
0 4 6 438.559 532.957 8.762 6.019 o
0 4 7 4460.800 5223.050 49.358 0.107 o
0 4 8 283.972 241.445 6.780 13.380 o
0 4 9 474.025 485.944 9.628 5.852 o
0 4 10 2362.930 2225.010 25.776 0.405 o
0 4 11 205.994 294.422 8.431 15.836 o
0 4 12 533.354 637.801 11.607 4.473 o
0 4 13 195.066 209.313 7.603 19.695 o
0 4 14 1933.140 2021.840 24.917 0.548 o
0 4 15 3.462 10.204 4.520 609.855 o
0 4 16 367.653 356.628 12.127 8.566 o
0 4 17 4.503 7.822 4.871 577.986 o
0 4 18 46.452 44.231 6.191 102.693 o
0 4 19 15.423 22.299 6.032 233.272 o
0 4 20 789.866 852.876 19.203 2.499 o
0 4 21 9.112 5.823 7.922 292.231 o
0 4 22 908.019 949.075 23.263 2.008 o
0 4 23 38.679 25.745 8.861 113.700 o
0 4 24 658.809 698.478 26.102 3.245 o
0 4 25 0.186 8.388 9.229 305.281 o
0 4 26 32.465 33.448 10.012 108.706 o
0 4 27 9.308 12.056 10.780 180.040 o
0 4 28 0.082 7.163 11.010 228.770 o
0 4 29 1.572 10.553 11.665 191.604 o
0 4 30 50.037 77.607 14.111 56.166 o
0 6 0 1122.560 1167.510 45.342 1.326 o
0 6 1 313.765 328.400 21.357 9.315 o
0 6 2 4346.080 4235.380 44.675 0.127 o
0 6 3 853.166 803.630 22.505 2.351 o
0 6 4 3229.490 3056.960 32.127 0.226 o
0 6 5 1.136 15.216 5.312 522.267 o
0 6 6 2648.800 2538.970 29.668 0.325 o
0 6 7 1143.180 1074.980 17.190 1.473 o
0 6 8 388.397 386.100 11.686 7.863 o
0 6 9 1385.630 1369.360 20.877 1.025 o
0 6 10 144.427 170.431 8.495 26.973 o
0 6 11 2208.640 1991.160 27.415 0.469 o
0 6 12 707.324 689.859 14.847 3.189 o
0 6 13 240.117 221.324 11.636 15.460 o
0 6 14 128.262 122.886 8.819 33.412 o
0 6 15 91.236 89.325 8.961 47.622 o
0 6 16 11.083 24.898 7.608 216.348 o
0 6 17 284.087 311.813 14.129 11.263 o
0 6 18 34.179 46.433 9.036 103.515 o
0 6 19 267.689 247.921 13.572 13.154 o
0 6 20 62.550 48.908 9.495 71.504 o
0 6 21 0.096 9.647 8.447 346.560 o
0 6 22 31.454 30.689 9.617 115.761 o
0 6 23 26.340 21.487 9.815 132.686 o
0 6 24 118.464 123.472 13.001 32.004 o
0 6 25 0.275 8.971 10.686 234.379 o
0 6 26 16.467 41.512 17.304 70.491 o
0 8 0 942.611 1057.360 32.083 1.764 o
0 8 1 6.420 70.215 11.335 109.356 o
0 8 2 2009.340 1966.260 31.994 0.528 o
0 8 3 8.649 27.650 7.974 213.602 o
0 8 4 87.464 87.311 10.113 47.701 o
0 8 5 29.505 8.238 7.748 168.870 o
0 8 6 302.142 280.221 14.704 11.121 o
0 8 7 0.007 -4.214 8.570 416.803 o
0 8 8 68.925 58.551 10.520 61.490 o
0 8 9 0.026 -19.162 8.354 438.282 o
0 8 10 4.655 -7.220 9.290 299.083 o
0 8 11 86.042 68.901 12.111 48.153 o
0 8 12 48.283 23.123 12.377 81.165 o
0 8 13 129.097 120.570 14.166 29.511 o
0 8 14 107.801 105.050 13.804 35.003 o
0 8 15 2.115 -6.136 10.202 274.985 o
0 8 16 235.634 205.110 16.992 14.969 o
0 8 17 0.427 -8.023 11.615 224.551 o
0 8 18 23.205 21.168 12.988 105.373 o
0 8 19 80.191 51.241 25.394 28.715 o
1 1 0 1571.040 732.527 197.073 0.471 o
1 1 1 6065.050 5515.310 384.771 0.052 o
1 1 2 753.074 881.770 73.774 1.804 o
1 1 3 3694.320 2968.010 212.126 0.151 o
1 1 4 12464.300 12747.700 104.532 0.016 o
1 1 5 16044.600 18226.000 139.750 0.009 o
1 1 6 884.826 763.414 7.782 2.398 o
1 1 7 7785.560 6447.940 44.727 0.046 o
1 1 8 2936.110 2659.270 21.078 0.279 o
1 1 9 7.657 7.846 1.943 692.440 o
1 1 10 3640.060 3263.160 28.796 0.187 o
1 1 11 8340.260 8604.230 70.720 0.035 o
1 1 12 5463.770 5647.020 48.092 0.079 o
1 1 13 492.166 501.342 9.205 5.557 o
1 1 14 3094.940 3347.510 35.040 0.225 o
1 1 15 1160.820 1166.390 16.071 1.386 o
1 1 16 671.591 655.062 11.591 3.493 o
1 1 17 186.686 193.741 8.965 20.792 o
1 1 18 727.123 743.580 13.424 2.989 o
1 1 19 130.576 132.496 7.837 32.614 o
1 1 20 1355.690 1266.980 19.227 1.101 o
1 1 21 47.126 46.172 6.536 98.966 o
1 1 22 3075.820 3027.700 36.275 0.241 o
1 1 23 86.209 85.942 9.048 50.015 o
1 1 24 86.525 53.206 7.148 60.504 o
1 1 25 6.568 9.953 6.236 386.584 o
1 1 26 287.226 277.254 11.847 12.021 o
1 1 27 1.553 1.317 6.214 662.460 o
1 1 28 111.851 128.738 10.138 35.218 o
1 1 29 79.905 65.871 9.457 56.380 o
1 1 30 25.026 53.600 11.998 91.180 o
1 1 31 91.245 93.588 12.475 42.019 o
1 1 32 0.046 26.594 10.820 186.951 o
1 3 0 364.801 519.993 6.784 7.247 o
1 3 1 891.201 1209.900 16.905 1.792 o
1 3 2 268.257 287.134 4.465 13.213 o
1 3 3 101.352 37.454 2.184 62.227 o
1 3 4 1818.380 1765.110 15.743 0.644 o
1 3 5 2315.700 2107.580 19.313 0.431 o
1 3 6 659.264 833.327 9.531 3.119 o
1 3 7 40.350 21.689 2.621 156.031 o
1 3 8 113.427 143.891 4.498 36.645 o
1 3 9 76.376 94.252 4.327 58.646 o
1 3 10 250.794 188.430 5.274 16.711 o
1 3 11 1250.430 1233.290 15.262 1.234 o
1 3 12 7252.560 7071.840 59.993 0.047 o
1 3 13 877.914 968.777 11.337 2.115 o
1 3 14 5570.720 5573.950 48.979 0.077 o
1 3 15 588.155 599.918 9.757 4.221 o
1 3 16 1576.370 1435.340 17.487 0.860 o
1 3 17 0.095 5.062 4.489 1048.820 o
1 3 18 1955.510 1888.720 24.381 0.563 o
1 3 19 408.349 456.174 11.443 6.918 o
1 3 20 84.563 87.309 6.851 53.466 o
1 3 21 66.574 72.763 7.024 66.864 o
1 3 22 232.155 214.563 11.632 16.109 o
1 3 23 57.406 59.825 9.744 70.493 o
1 3 24 16.620 21.628 8.431 181.008 o
1 3 25 0.459 4.825 8.556 368.475 o
1 3 26 116.174 132.958 12.649 31.870 o
1 3 27 76.871 63.189 10.938 55.346 o
1 3 28 4.060 17.806 9.690 219.876 o
1 3 29 41.627 68.270 11.811 71.301 o
1 3 30 25.071 52.853 17.185 63.019 o
1 3 31 0.042 9.555 15.276 122.488 o
1 5 0 1490.700 1503.840 18.301 0.894 o
1 5 1 526.438 515.387 16.700 4.959 o
1 5 2 248.134 291.266 20.346 11.898 o
1 5 3 5987.680 6147.500 53.809 0.066 o
1 5 4 8.696 43.317 4.177 242.169 o
1 5 5 95.509 72.668 4.212 54.595 o
1 5 6 506.431 583.042 9.448 4.982 o
1 5 7 24.324 55.923 4.933 140.432 o
1 5 8 2285.280 2488.180 30.073 0.393 o
1 5 9 140.271 103.707 6.161 34.413 o
1 5 10 327.429 317.291 9.087 10.267 o
1 5 11 21.888 12.132 4.805 248.726 o
1 5 12 884.697 922.969 15.377 2.141 o
1 5 13 854.012 795.108 14.387 2.417 o
1 5 14 1161.840 1049.610 21.778 1.452 o
1 5 15 209.941 240.003 10.275 16.960 o
1 5 16 1527.160 1434.980 23.530 0.887 o
1 5 17 1072.010 1075.720 21.925 1.569 o
1 5 18 965.249 921.061 20.663 1.924 o
1 5 19 141.561 155.156 11.145 27.179 o
1 5 20 69.483 73.753 9.925 58.602 o
1 5 21 66.411 86.671 10.290 56.149 o
1 5 22 60.035 47.155 9.583 73.738 o
1 5 23 9.643 6.835 8.605 255.702 o
1 5 24 1.719 0.008 8.467 394.563 o
1 5 25 0.974 5.128 9.170 318.018 o
1 5 26 55.081 47.510 10.882 72.664 o
1 5 27 138.577 120.800 13.825 28.341 o
1 5 28 17.247 31.485 29.022 31.861 o
1 7 0 416.726 448.491 10.982 6.863 o
1 7 1 1052.630 1050.750 16.666 1.640 o
1 7 2 399.976 424.647 10.589 7.347 o
1 7 3 951.293 946.203 17.305 1.943 o
1 7 4 48.525 55.845 6.439 91.591 o
1 7 5 868.535 813.860 15.566 2.338 o
1 7 6 442.962 458.495 12.464 6.356 o
1 7 7 3.211 7.185 5.246 599.086 o
1 7 8 247.600 282.731 11.965 13.509 o
1 7 9 435.279 431.565 14.091 6.596 o
1 7 10 2.657 4.451 6.833 481.679 o
1 7 11 346.068 335.589 15.077 9.094 o
1 7 12 106.103 115.303 10.129 38.066 o
1 7 13 6.613 -0.919 7.542 383.679 o
1 7 14 771.254 777.006 20.863 2.680 o
1 7 15 58.300 65.141 9.707 68.173 o
1 7 16 356.678 389.815 21.657 7.756 o
1 7 17 71.053 61.757 10.339 59.934 o
1 7 18 56.537 58.487 10.784 68.189 o
1 7 19 17.394 13.003 9.599 172.871 o
1 7 20 267.445 228.141 15.887 13.196 o
1 7 21 71.196 67.421 13.301 51.520 o
1 7 22 197.621 205.577 18.833 16.497 o
1 9 0 5.013 -1.842 9.610 279.184 o
1 9 1 7.412 -5.116 9.720 254.763 o
1 9 2 57.469 47.313 12.707 64.572 o
1 9 3 266.465 293.678 24.757 10.480 o
1 9 4 33.657 29.722 13.338 85.849 o
1 9 5 53.238 38.707 14.214 63.974 o
1 9 6 61.542 44.362 14.464 57.439 o
1 9 7 3.270 -16.324 11.893 200.510 o
1 9 8 58.480 53.085 14.534 56.628 o
1 9 9 36.725 38.438 12.332 84.964 o
1 9 10 80.846 86.114 13.959 43.735 o
1 9 11 2.583 -23.626 9.919 285.449 o
1 9 12 63.160 43.023 12.273 63.979 o
2 0 0 8670.450 2135.550 48.121 0.058 o
2 0 2 4042.410 1002.620 46.787 0.244 o
2 0 4 121052.000 121931.000 1405.700 0.000 o
2 0 6 285928.000 276474.000 2769.280 0.000 o
2 0 8 47230.500 47027.400 467.368 0.001 o
2 0 10 146.505 157.120 6.050 28.535 o
2 0 12 9840.960 12273.500 158.536 0.022 o
2 0 14 2148.260 2128.470 34.736 0.464 o
2 0 16 480.851 402.351 13.671 6.183 o
2 0 18 5100.470 4929.450 72.151 0.093 o
2 0 20 399.029 342.617 15.417 7.870 o
2 0 22 47.421 43.419 9.274 87.940 o
2 0 24 242.544 211.841 14.567 15.002 o
2 0 26 354.299 309.064 17.252 9.023 o
2 0 28 244.880 286.040 18.137 12.526 o
2 0 30 35.781 88.462 26.765 29.895 o
2 0 32 177.105 205.063 34.380 12.012 o
2 2 0 54717.300 64311.500 666.717 0.001 o
2 2 1 3299.800 3738.900 63.753 0.190 o
2 2 2 18271.800 19092.400 124.814 0.007 o
2 2 3 21351.300 21411.800 140.029 0.006 o
2 2 4 1182.570 1194.260 11.233 1.346 o
2 2 5 1393.830 1233.940 11.504 1.089 o
2 2 6 32.913 29.396 1.963 170.982 o
2 2 7 1114.730 864.468 8.796 1.715 o
2 2 8 422.166 448.076 6.031 6.911 o
2 2 9 571.760 512.228 6.775 4.740 o
2 2 10 1513.780 1245.670 13.066 0.978 o
2 2 11 1180.600 1324.000 14.004 1.265 o
2 2 12 498.644 533.854 7.755 5.332 o
2 2 13 578.217 657.878 9.201 4.090 o
2 2 14 3960.340 3914.760 37.017 0.150 o
2 2 15 602.014 566.111 9.571 4.246 o
2 2 16 509.394 459.902 9.415 5.593 o
2 2 17 24.526 33.826 4.735 176.388 o
2 2 18 3535.830 3527.690 39.224 0.184 o
2 2 19 233.338 278.299 13.436 14.032 o
2 2 20 271.285 270.669 10.080 12.980 o
2 2 21 555.479 552.374 13.882 4.603 o
2 2 22 28.986 36.461 6.281 143.667 o
2 2 23 0.169 3.734 5.769 759.970 o
2 2 24 149.499 148.911 9.869 27.159 o
2 2 25 2.416 -4.316 7.471 477.419 o
2 2 26 6.221 15.334 8.662 247.540 o
2 2 27 41.419 38.117 9.936 94.112 o
2 2 28 64.025 80.288 10.943 57.358 o
2 2 29 14.004 30.365 9.924 150.764 o
2 2 30 171.241 201.867 15.117 19.771 o
2 2 31 39.335 59.152 12.344 74.026 o
2 4 0 50.379 50.658 12.439 68.895 o
2 4 1 1.591 1.890 3.502 1458.290 o
2 4 2 3164.870 3219.620 28.534 0.225 o
2 4 3 448.980 483.613 13.499 6.075 o
2 4 4 2593.350 2752.660 24.911 0.318 o
2 4 5 814.076 793.813 9.727 2.574 o
2 4 6 830.181 724.051 9.405 2.642 o
2 4 7 570.113 564.765 7.575 4.522 o
2 4 8 2184.550 2079.010 22.357 0.466 o
2 4 9 75.902 55.790 3.685 71.879 o
2 4 10 632.684 607.491 9.283 3.891 o
2 4 11 198.357 194.995 5.548 20.381 o
2 4 12 39.437 22.018 3.008 156.656 o
2 4 13 630.926 697.561 10.451 3.613 o
2 4 14 744.172 687.514 12.506 3.044 o
2 4 15 1.522 2.347 4.085 1178.650 o
2 4 16 168.039 193.728 9.165 22.532 o
2 4 17 7.777 6.928 5.079 470.817 o
2 4 18 1367.990 1319.140 26.163 1.053 o
2 4 19 335.299 316.436 18.335 9.281 o
2 4 20 451.241 425.813 16.884 6.296 o
2 4 21 48.803 66.288 10.652 71.257 o
2 4 22 36.042 43.472 9.610 99.399 o
2 4 23 23.889 17.663 9.145 151.947 o
2 4 24 187.384 151.334 12.263 21.657 o
2 4 25 86.931 117.281 11.691 41.004 o
2 4 26 120.553 121.891 12.024 32.602 o
2 4 27 64.416 47.712 10.468 67.571 o
2 4 28 137.364 151.272 13.507 26.627 o
2 4 29 9.391 20.874 11.139 157.699 o
2 6 0 5110.010 5366.290 52.592 0.088 o
2 6 1 281.555 690.749 108.585 1.915 o
2 6 2 6915.410 7080.130 78.491 0.050 o
2 6 3 144.141 141.896 9.455 28.651 o
2 6 4 2822.220 2735.140 30.380 0.287 o
2 6 5 386.672 384.210 12.611 7.869 o
2 6 6 514.202 467.814 10.680 5.469 o
2 6 7 1396.420 1369.310 19.661 1.017 o
2 6 8 1654.570 1481.590 21.837 0.793 o
2 6 9 434.860 426.795 15.120 6.594 o
2 6 10 2335.040 2213.890 31.206 0.411 o
2 6 11 47.739 51.833 6.876 93.250 o
2 6 12 867.205 861.847 22.731 2.226 o
2 6 13 5.561 3.922 6.950 411.522 o
2 6 14 2.959 8.272 7.560 374.499 o
2 6 15 1076.780 954.303 21.935 1.664 o
2 6 16 0.751 6.558 7.752 413.716 o
2 6 17 273.865 277.924 14.483 12.175 o
2 6 18 43.731 48.212 9.684 87.338 o
2 6 19 28.053 19.845 8.975 140.200 o
2 6 20 45.646 32.968 11.904 81.639 o
2 6 21 85.010 100.662 12.309 43.037 o
2 6 22 51.966 60.026 11.410 68.567 o
2 6 23 29.325 33.267 10.632 108.664 o
2 6 24 25.612 13.553 10.678 132.758 o
2 6 25 214.164 228.661 16.316 15.654 o
2 8 0 493.657 598.388 20.276 4.778 o
2 8 1 33.050 45.770 9.631 101.713 o
2 8 2 1244.020 1252.820 27.152 1.206 o
2 8 3 2.318 21.079 12.995 143.188 o
2 8 4 987.449 921.407 25.305 1.851 o
2 8 5 21.944 30.126 9.310 138.661 o
2 8 6 589.580 571.057 21.351 4.110 o
2 8 7 203.610 198.627 14.335 17.767 o
2 8 8 536.116 487.646 19.903 4.904 o
2 8 9 15.488 10.467 9.204 193.721 o
2 8 10 350.366 399.964 19.397 7.966 o
2 8 11 55.858 46.887 12.120 67.765 o
2 8 12 37.747 39.036 11.673 87.513 o
2 8 13 26.312 21.199 11.419 115.911 o
2 8 14 61.517 46.867 12.784 62.160 o
2 8 15 13.941 -7.938 11.444 170.285 o
2 8 16 476.936 409.572 22.881 5.793 o
2 8 17 177.685 183.147 17.341 19.105 o
2 8 18 77.923 43.191 14.354 51.100 o
3 1 0 19731.900 21447.300 198.194 0.006 o
3 1 1 1251.290 1245.520 20.603 1.217 o
3 1 2 9802.460 10731.400 93.020 0.024 o
3 1 3 2873.820 4155.130 33.548 0.210 o
3 1 4 1180.300 895.767 8.795 1.572 o
3 1 5 11458.600 9582.780 66.849 0.021 o
3 1 6 863.086 814.584 7.547 2.387 o
3 1 7 519.024 720.148 7.140 4.315 o
3 1 8 769.349 803.495 9.032 2.722 o
3 1 9 618.176 741.736 8.924 3.572 o
3 1 10 12243.600 12838.000 107.568 0.016 o
3 1 11 1285.280 1149.900 13.447 1.245 o
3 1 12 518.081 520.494 8.399 5.191 o
3 1 13 3481.610 3528.390 33.733 0.188 o
3 1 14 1469.460 1550.440 18.734 0.892 o
3 1 15 51.582 87.559 5.540 75.531 o
3 1 16 3483.260 3310.880 36.097 0.196 o
3 1 17 2911.910 3118.390 34.993 0.254 o
3 1 18 2076.400 1970.780 25.395 0.510 o
3 1 19 166.024 177.737 8.365 23.858 o
3 1 20 0.112 -9.209 5.213 1111.150 o
3 1 21 139.745 132.939 8.338 30.653 o
3 1 22 97.070 117.948 8.110 42.045 o
3 1 23 23.391 17.021 6.203 199.767 o
3 1 24 43.355 53.755 6.974 97.085 o
3 1 25 39.587 37.460 7.224 113.380 o
3 1 26 2.766 5.065 7.336 424.468 o
3 1 27 0.535 23.250 7.839 294.561 o
3 1 28 36.956 43.742 8.868 102.551 o
3 1 29 0.532 28.117 9.012 231.268 o
3 1 30 178.609 196.313 14.425 19.663 o
3 1 31 0.399 36.049 11.255 159.754 o
3 3 0 6678.980 7619.980 139.065 0.049 o
3 3 1 189.965 302.050 6.349 16.855 o
3 3 2 15.363 14.345 2.065 363.408 o
3 3 3 40.093 94.627 2.890 87.943 o
3 3 4 405.820 502.303 6.437 6.736 o
3 3 5 4918.810 5854.850 49.196 0.087 o
3 3 6 222.161 200.934 5.056 18.276 o
3 3 7 8.852 3.855 2.866 668.310 o
3 3 8 37.581 42.247 2.550 135.514 o
3 3 9 55.611 35.977 3.680 104.012 o
3 3 10 586.955 590.245 9.405 4.270 o
3 3 11 228.580 262.120 6.447 15.702 o
3 3 12 9.676 5.479 3.033 581.929 o
3 3 13 453.063 426.025 8.372 6.559 o
3 3 14 24.786 32.881 2.844 193.246 o
3 3 15 68.395 47.305 3.535 82.180 o
3 3 16 847.171 845.153 13.950 2.364 o
3 3 17 918.220 910.916 16.601 2.065 o
3 3 18 2502.610 2508.010 30.758 0.350 o
3 3 19 445.234 468.155 12.975 6.243 o
3 3 20 230.755 236.519 11.676 15.550 o
3 3 21 5.076 6.926 6.555 421.453 o
3 3 22 182.343 201.318 13.259 19.571 o
3 3 23 4.379 7.669 8.032 329.073 o
3 3 24 291.383 257.743 14.920 11.843 o
3 3 25 48.070 37.531 9.905 87.292 o
3 3 26 43.880 43.395 9.527 90.524 o
3 3 27 7.374 10.572 8.704 255.084 o
3 3 28 0.041 10.717 9.245 294.029 o
3 3 29 0.045 8.750 10.224 255.600 o
3 3 30 28.889 39.319 10.056 109.342 o
3 5 0 14.349 48.752 9.127 136.675 o
3 5 1 786.907 883.965 12.864 2.499 o
3 5 2 29.013 43.870 5.951 136.809 o
3 5 3 922.904 1080.900 14.430 1.868 o
3 5 4 2607.250 2606.460 26.704 0.326 o
3 5 5 210.476 206.554 6.249 18.797 o
3 5 6 2549.260 2570.830 26.276 0.338 o
3 5 7 1605.210 1543.790 17.514 0.808 o
3 5 8 92.238 127.106 5.382 44.365 o
3 5 9 861.055 826.691 13.823 2.350 o
3 5 10 0.366 3.306 4.654 1070.530 o
3 5 11 543.783 549.044 14.343 4.708 o
3 5 12 160.091 216.372 9.196 22.181 o
3 5 13 9.449 19.282 6.578 276.631 o
3 5 14 364.146 364.286 13.792 8.457 o
3 5 15 386.945 389.329 18.859 7.441 o
3 5 16 1033.800 1053.110 22.916 1.649 o
3 5 17 25.351 35.104 8.520 133.455 o
3 5 18 554.261 585.401 19.249 4.364 o
3 5 19 451.288 453.842 17.451 6.088 o
3 5 20 166.007 160.033 12.486 23.272 o
3 5 21 175.966 166.860 12.804 21.795 o
3 5 22 85.455 83.967 11.187 47.313 o
3 5 23 332.604 370.791 20.077 8.555 o
3 5 24 117.030 143.288 14.206 29.587 o
3 5 25 50.816 56.862 11.508 70.042 o
3 5 26 34.311 39.664 11.586 91.310 o
3 5 27 81.300 96.492 13.113 43.491 o
3 7 0 33.121 45.035 7.428 116.750 o
3 7 1 144.443 171.645 8.710 26.800 o
3 7 2 203.343 261.496 10.056 16.737 o
3 7 3 1034.830 976.348 21.301 1.723 o
3 7 4 816.793 809.665 17.686 2.493 o
3 7 5 328.320 377.785 13.551 9.132 o
3 7 6 1084.120 1041.180 20.722 1.582 o
3 7 7 743.563 702.767 20.431 2.938 o
3 7 8 55.615 58.641 9.571 72.779 o
3 7 9 706.894 692.579 20.895 3.114 o
3 7 10 133.626 130.677 11.840 29.745 o
3 7 11 54.448 29.172 9.446 87.236 o
3 7 12 11.655 20.157 9.424 184.609 o
3 7 13 108.204 105.817 12.126 36.658 o
3 7 14 264.039 271.663 16.360 12.380 o
3 7 15 1.299 -9.413 8.925 364.055 o
3 7 16 230.880 213.833 15.521 15.349 o
3 7 17 175.747 186.994 15.252 19.954 o
3 7 18 11.373 14.785 10.959 164.323 o
3 7 19 0.028 -16.369 10.214 293.248 o
3 7 20 57.138 45.667 12.653 65.439 o
3 7 21 5.042 -15.896 10.710 231.738 o
3 9 0 65.656 43.637 13.647 58.174 o
3 9 1 69.544 81.616 17.211 41.466 o
3 9 2 144.258 148.131 17.289 23.615 o
3 9 3 0.012 -3.586 12.933 183.037 o
3 9 4 82.216 57.328 15.971 43.762 o
3 9 5 184.098 179.912 20.078 17.647 o
3 9 6 10.298 -23.528 11.839 173.923 o
3 9 7 169.481 179.039 26.419 15.812 o
3 9 8 24.394 -2.939 14.599 102.090 o
3 9 9 6.705 -14.405 11.589 194.353 o
3 9 10 4.916 -10.774 10.601 236.702 o
3 9 11 0.163 -10.088 10.884 257.304 o
4 0 0 931.748 280.399 5.084 3.159 o
4 0 2 10552.400 9877.720 96.744 0.023 o
4 0 4 4193.320 5013.660 50.909 0.118 o
4 0 6 5445.990 7000.920 85.086 0.067 o
4 0 8 9474.110 10466.400 109.821 0.026 o
4 0 10 57582.200 58824.100 636.816 0.001 o
4 0 12 20196.600 20873.200 265.250 0.006 o
4 0 14 7935.140 8060.570 109.095 0.038 o
4 0 16 885.876 991.028 26.840 1.987 o
4 0 18 76.364 58.223 10.568 57.592 o
4 0 20 1092.110 1098.010 26.143 1.505 o
4 0 22 41.731 40.512 9.521 94.673 o
4 0 24 53.748 37.973 10.825 77.640 o
4 0 26 43.555 44.883 11.096 82.237 o
4 0 28 3.373 15.326 12.452 158.208 o
4 0 30 363.154 404.784 27.487 7.017 o
4 2 0 872.733 1200.020 11.935 1.856 o
4 2 1 355.756 283.776 6.662 10.062 o
4 2 2 6314.220 6398.300 56.960 0.060 o
4 2 3 257.757 321.433 6.361 12.815 o
4 2 4 625.160 702.188 9.153 3.645 o
4 2 5 1845.600 1581.150 16.855 0.672 o
4 2 6 5982.300 5998.300 54.300 0.067 o
4 2 7 31.256 45.614 4.015 141.161 o
4 2 8 7787.730 7688.600 75.268 0.041 o
4 2 9 8168.540 8440.690 82.497 0.036 o
4 2 10 1911.610 2232.650 26.595 0.520 o
4 2 11 375.219 431.113 6.801 7.866 o
4 2 12 75.497 180.211 4.875 41.655 o
4 2 13 123.389 125.529 4.427 36.490 o
4 2 14 307.437 239.960 7.143 12.396 o
4 2 15 42.366 26.980 3.661 138.313 o
4 2 16 359.908 353.495 8.124 8.982 o
4 2 17 79.008 75.067 6.006 60.411 o
4 2 18 2944.930 2791.310 32.972 0.268 o
4 2 19 75.898 72.792 6.507 62.048 o
4 2 20 608.732 527.831 13.126 4.291 o
4 2 21 386.106 370.319 12.963 7.996 o
4 2 22 676.958 683.400 17.775 3.321 o
4 2 23 16.287 6.795 6.926 260.479 o
4 2 24 124.120 128.749 10.565 32.445 o
4 2 25 32.350 42.935 8.545 112.234 o
4 2 26 7.864 19.288 8.313 234.123 o
4 2 27 0.034 10.717 8.248 353.229 o
4 2 28 6.777 7.732 8.675 272.501 o
4 2 29 5.212 13.037 9.546 231.787 o
4 2 30 186.525 229.011 14.537 17.835 o
4 4 0 448.879 509.968 12.967 5.927 o
4 4 1 17.346 30.548 5.445 208.077 o
4 4 2 4449.810 4702.440 41.127 0.115 o
4 4 3 1008.770 1119.850 12.272 1.668 o
4 4 4 582.827 603.036 8.298 4.265 o
4 4 5 103.688 154.396 5.303 37.364 o
4 4 6 100.572 49.971 2.705 58.836 o
4 4 7 8.504 10.637 3.069 529.224 o
4 4 8 459.985 449.473 7.899 6.306 o
4 4 9 671.563 734.897 12.397 3.276 o
4 4 10 269.728 254.524 8.784 13.542 o
4 4 11 208.972 185.939 6.974 19.627 o
4 4 12 991.072 924.362 14.938 1.888 o
4 4 13 0.026 -1.757 4.656 1406.700 o
4 4 14 389.819 408.547 12.193 7.603 o
4 4 15 109.004 125.656 8.447 37.570 o
4 4 16 47.989 28.950 8.790 98.143 o
4 4 17 62.081 55.367 8.529 72.415 o
4 4 18 1006.860 921.181 21.517 1.831 o
4 4 19 5.105 15.098 7.892 287.405 o
4 4 20 604.726 591.182 19.314 3.983 o
4 4 21 109.377 122.576 12.005 34.729 o
4 4 22 125.145 161.506 12.305 28.377 o
4 4 23 97.086 58.091 10.600 48.743 o
4 4 24 44.417 41.855 10.404 86.308 o
4 4 25 35.761 41.908 10.730 93.766 o
4 4 26 80.746 61.012 11.288 53.366 o
4 4 27 20.475 23.590 10.560 134.476 o
4 4 28 16.392 31.897 10.984 129.150 o
4 6 0 1595.360 2230.970 69.019 0.585 o
4 6 1 5764.010 5655.200 54.678 0.073 o
4 6 2 67.771 100.291 7.083 58.062 o
4 6 3 214.828 242.681 9.436 16.716 o
4 6 4 3068.010 3043.370 33.328 0.242 o
4 6 5 891.784 928.847 16.102 2.112 o
4 6 6 3370.260 3270.090 36.690 0.205 o
4 6 7 743.537 748.270 15.076 2.896 o
4 6 8 2813.620 2701.590 35.823 0.289 o
4 6 9 7.395 33.724 7.178 222.143 o
4 6 10 1324.170 1266.180 24.311 1.123 o
4 6 11 143.703 178.397 11.135 25.388 o
4 6 12 697.190 709.109 19.325 3.141 o
4 6 13 87.566 97.139 9.895 46.271 o
4 6 14 49.993 41.775 8.775 88.381 o
4 6 15 181.875 196.651 12.763 19.963 o
4 6 16 688.787 708.779 20.970 3.159 o
4 6 17 252.792 239.628 14.230 13.887 o
4 6 18 320.776 334.827 16.235 9.625 o
4 6 19 85.775 51.416 10.916 54.045 o
4 6 20 47.169 44.865 10.492 81.824 o
4 6 21 296.737 304.694 17.186 10.603 o
4 6 22 10.296 8.522 10.225 196.778 o
4 6 23 301.016 294.283 17.648 10.572 o
4 6 24 61.419 57.345 13.058 58.658 o
4 8 0 24.315 37.567 8.908 129.227 o
4 8 1 230.116 212.509 13.460 15.904 o
4 8 2 181.781 175.292 14.748 20.137 o
4 8 3 11.392 -3.013 8.189 286.629 o
4 8 4 110.130 100.345 11.354 37.661 o
4 8 5 0.388 -6.631 8.046 463.470 o
4 8 6 226.068 242.346 14.795 15.016 o
4 8 7 225.441 212.355 13.961 16.063 o
4 8 8 600.104 604.735 20.872 3.937 o
4 8 9 105.027 119.371 12.301 35.686 o
4 8 10 886.797 874.354 28.937 2.109 o
4 8 11 45.362 45.593 11.228 79.697 o
4 8 12 227.746 220.607 16.657 15.059 o
4 8 13 5.424 -4.371 10.942 221.109 o
4 8 14 15.018 -2.818 11.849 158.556 o
4 8 15 5.032 -12.655 11.614 201.090 o
4 8 16 402.458 385.051 30.891 6.325 o
4 8 17 0.995 -0.352 12.118 203.788 o
5 1 0 1045.710 2565.710 324.312 0.217 o
5 1 1 1513.160 1081.820 12.295 1.049 o
5 1 2 5844.220 5731.950 39.981 0.072 o
5 1 3 2334.730 3386.030 25.963 0.309 o
5 1 4 1356.770 1503.500 12.896 1.002 o
5 1 5 893.303 690.937 7.046 2.490 o
5 1 6 12125.900 12025.600 100.464 0.017 o
5 1 7 26.887 32.300 2.377 187.828 o
5 1 8 301.223 493.116 7.356 8.753 o
5 1 9 853.965 721.814 9.425 2.562 o
5 1 10 4553.840 4915.520 44.070 0.108 o
5 1 11 2018.980 1986.160 20.631 0.528 o
5 1 12 34.699 48.838 3.252 132.150 o
5 1 13 332.561 288.486 7.214 10.656 o
5 1 14 711.909 733.485 10.915 3.098 o
5 1 15 517.130 469.074 14.635 5.336 o
5 1 16 88.295 124.236 10.582 41.037 o
5 1 17 17.255 9.632 4.555 309.175 o
5 1 18 125.281 120.410 6.980 35.413 o
5 1 19 605.110 602.571 12.666 4.054 o
5 1 20 925.569 916.320 15.928 2.044 o
5 1 21 117.235 130.538 7.775 35.586 o
5 1 22 56.986 69.876 6.788 75.488 o
5 1 23 412.491 428.492 13.458 6.992 o
5 1 24 576.311 563.778 16.107 4.347 o
5 1 25 196.665 201.999 10.992 19.087 o
5 1 26 36.786 57.766 8.358 96.375 o
5 1 27 24.088 28.432 8.965 139.513 o
5 1 28 89.519 113.008 11.218 41.482 o
5 1 29 0.355 28.406 10.976 178.502 o
5 1 30 0.031 25.851 11.412 174.399 o
5 3 0 3687.040 3966.590 70.662 0.159 o
5 3 1 2447.670 2713.340 26.134 0.343 o
5 3 2 4465.930 4865.960 37.849 0.112 o
5 3 3 2363.710 2377.990 20.590 0.391 o
5 3 4 5337.720 5376.110 45.514 0.084 o
5 3 5 1706.040 1906.500 21.335 0.659 o
5 3 6 4128.150 3478.710 35.614 0.152 o
5 3 7 51.811 57.523 4.484 92.650 o
5 3 8 5.256 14.630 3.891 517.971 o
5 3 9 3.971 -0.845 3.706 1115.510 o
5 3 10 323.060 275.890 9.508 11.013 o
5 3 11 860.023 941.278 16.313 2.178 o
5 3 12 162.298 144.475 8.318 26.377 o
5 3 13 2.364 3.852 4.727 824.032 o
5 3 14 1234.280 1219.910 20.448 1.251 o
5 3 15 550.144 500.827 16.896 4.804 o
5 3 16 161.035 155.105 9.215 25.506 o
5 3 17 1132.000 1126.050 20.695 1.443 o
5 3 18 151.950 139.515 9.312 27.739 o
5 3 19 318.604 281.576 12.146 10.842 o
5 3 20 38.415 35.304 7.338 116.571 o
5 3 21 14.823 18.142 7.188 224.061 o
5 3 22 1.268 -3.984 7.482 507.527 o
5 3 23 1.905 0.323 8.042 426.536 o
5 3 24 249.410 260.813 14.723 13.476 o
5 3 25 2.458 2.095 8.456 366.303 o
5 3 26 116.439 121.672 12.512 32.968 o
5 3 27 2.776 11.997 9.267 263.079 o
5 3 28 1.291 18.404 9.944 226.051 o
5 3 29 1.855 25.968 9.962 202.373 o
5 5 0 4814.380 4843.960 51.595 0.102 o
5 5 1 2414.920 2488.500 31.250 0.368 o
5 5 2 2852.770 2886.150 33.405 0.273 o
5 5 3 361.653 404.543 10.299 8.278 o
5 5 4 1821.800 1798.300 19.363 0.634 o
5 5 5 4.333 -0.079 2.648 1392.940 o
5 5 6 528.161 546.019 8.890 4.959 o
5 5 7 2.755 11.371 4.166 655.676 o
5 5 8 432.546 387.267 10.469 7.117 o
5 5 9 3.334 3.580 4.747 760.683 o
5 5 10 336.070 309.010 10.958 10.013 o
5 5 11 84.410 124.980 8.994 43.896 o
5 5 12 1055.370 1105.640 22.193 1.571 o
5 5 13 1813.370 1803.090 30.232 0.629 o
5 5 14 648.083 633.186 18.219 3.605 o
5 5 15 211.795 211.102 12.337 17.336 o
5 5 16 113.469 137.831 11.083 33.204 o
5 5 17 600.812 630.845 19.793 3.870 o
5 5 18 323.543 345.202 16.138 9.433 o
5 5 19 26.875 10.911 8.661 159.957 o
5 5 20 98.968 111.067 11.565 38.836 o
5 5 21 5.882 13.743 9.414 229.825 o
5 5 22 60.927 78.230 11.548 57.895 o
5 5 23 117.688 87.631 12.551 36.118 o
5 5 24 59.030 61.835 12.115 61.529 o
5 5 25 111.502 86.143 12.618 37.604 o
5 5 26 104.701 102.511 13.249 36.558 o
5 7 0 362.839 358.402 15.538 8.428 o
5 7 1 138.577 135.947 8.709 30.403 o
5 7 2 64.206 71.026 6.908 69.306 o
5 7 3 228.181 274.541 12.377 14.556 o
5 7 4 164.238 188.402 17.936 19.668 o
5 7 5 0.118 -18.959 6.918 634.523 o
5 7 6 34.323 19.895 8.324 132.296 o
5 7 7 53.228 44.720 9.073 82.414 o
5 7 8 243.446 258.814 15.198 13.699 o
5 7 9 15.543 7.358 8.686 213.627 o
5 7 10 501.444 484.358 20.363 5.235 o
5 7 11 21.876 20.024 9.356 151.376 o
5 7 12 1687.510 1520.790 32.941 0.752 o
5 7 13 10.547 30.021 10.570 150.948 o
5 7 14 15.925 32.354 10.968 129.832 o
5 7 15 1064.230 941.862 27.164 1.674 o
5 7 16 232.739 216.735 16.428 14.958 o
5 7 17 12.303 23.748 11.629 138.398 o
5 7 18 109.059 103.782 15.281 33.250 o
5 7 19 22.840 38.241 14.201 86.293 o
5 7 20 49.160 51.106 14.463 61.900 o
5 9 0 678.615 671.667 35.084 3.039 o
5 9 1 32.446 15.519 13.961 89.715 o
5 9 2 353.195 324.425 22.304 8.387 o
5 9 3 262.370 220.558 19.778 12.791 o
5 9 4 209.250 190.616 31.069 12.278 o
5 9 5 4.721 -5.321 16.804 102.524 o
5 9 6 63.708 38.437 16.462 51.772 o
5 9 7 2.948 -23.755 12.665 179.523 o
5 9 8 156.899 141.784 18.403 22.014 o
5 9 9 9.736 24.962 13.323 119.466 o
6 0 0 27604.400 27022.300 260.934 0.003 o
6 0 2 267.797 320.609 6.609 12.406 o
6 0 4 9.887 14.323 2.558 459.940 o
6 0 6 5407.340 5264.020 59.749 0.083 o
6 0 8 3532.010 3141.820 39.330 0.198 o
6 0 10 35.490 47.827 5.714 120.110 o
6 0 12 313.333 378.843 12.157 9.597 o
6 0 14 4164.910 3429.540 52.330 0.151 o
6 0 16 6757.790 6488.960 91.359 0.054 o
6 0 18 3272.740 3502.220 51.183 0.202 o
6 0 20 1406.910 1200.090 25.001 1.074 o
6 0 22 72.161 88.391 9.785 54.130 o
6 0 24 51.872 31.741 9.349 89.054 o
6 0 26 59.469 42.855 14.382 59.045 o
6 0 28 34.690 55.380 15.112 66.172 o
6 0 30 35.756 71.433 18.165 50.873 o
6 2 0 4702.910 5204.600 57.323 0.100 o
6 2 1 2570.090 3074.810 26.540 0.298 o
6 2 2 313.832 369.531 9.668 9.876 o
6 2 3 1590.240 1416.790 14.010 0.860 o
6 2 4 22.320 11.703 1.802 294.197 o
6 2 5 105.097 126.850 4.216 41.145 o
6 2 6 974.696 1089.360 15.421 1.751 o
6 2 7 225.815 194.727 7.940 17.837 o
6 2 8 1404.800 1425.690 19.853 0.987 o
6 2 9 209.934 236.384 9.856 17.159 o
6 2 10 1109.530 1056.190 16.782 1.540 o
6 2 11 105.337 120.753 6.734 40.437 o
6 2 12 1762.780 1694.970 22.116 0.681 o
6 2 13 7.217 14.687 3.873 463.394 o
6 2 14 1219.770 1203.020 15.601 1.288 o
6 2 15 1906.980 1994.010 23.173 0.562 o
6 2 16 3.465 -3.345 4.248 1020.870 o
6 2 17 152.080 126.054 6.534 29.956 o
6 2 18 0.214 -2.526 5.526 979.265 o
6 2 19 37.090 41.940 7.644 111.234 o
6 2 20 173.689 142.637 9.790 24.503 o
6 2 21 9.635 8.598 6.633 329.854 o
6 2 22 0.486 7.820 6.849 493.164 o
6 2 23 25.294 22.541 8.223 153.035 o
6 2 24 232.503 227.372 13.716 15.303 o
6 2 25 6.786 26.182 8.368 218.236 o
6 2 26 224.574 214.883 14.283 15.964 o
6 2 27 0.024 21.247 9.526 239.472 o
6 2 28 310.398 324.481 18.078 9.835 o
6 2 29 0.645 21.421 10.951 191.897 o
6 4 0 730.737 1187.510 75.302 1.582 o
6 4 1 1002.280 1264.130 14.734 1.551 o
6 4 2 180.162 282.571 7.351 18.056 o
6 4 3 1425.620 1649.890 17.108 0.890 o
6 4 4 464.145 523.777 7.532 5.782 o
6 4 5 689.035 689.570 11.937 3.306 o
6 4 6 356.201 401.195 9.735 8.455 o
6 4 7 683.811 627.217 12.867 3.490 o
6 4 8 320.904 290.709 9.524 10.843 o
6 4 9 774.451 914.014 16.449 2.469 o
6 4 10 240.913 244.362 10.870 14.926 o
6 4 11 239.044 220.013 9.346 15.945 o
6 4 12 1245.410 1208.910 20.901 1.244 o
6 4 13 515.205 500.504 13.939 5.212 o
6 4 14 0.436 1.912 5.917 769.457 o
6 4 15 616.643 620.310 18.242 3.832 o
6 4 16 280.860 282.068 12.137 12.136 o
6 4 17 5.266 2.428 7.659 377.518 o
6 4 18 175.516 199.386 12.555 20.455 o
6 4 19 0.970 -1.620 7.748 483.241 o
6 4 20 337.701 323.933 15.827 9.374 o
6 4 21 35.267 16.038 9.004 127.906 o
6 4 22 64.883 65.461 10.658 61.450 o
6 4 23 4.601 5.432 9.032 286.286 o
6 4 24 101.636 114.454 12.782 36.445 o
6 4 25 31.730 31.418 10.764 105.434 o
6 4 26 103.759 104.901 13.032 36.752 o
6 4 27 0.770 12.511 10.462 228.832 o
6 6 0 947.203 818.279 15.849 2.113 o
6 6 1 898.374 779.685 15.364 2.301 o
6 6 2 1264.200 1067.310 18.107 1.312 o
6 6 3 10.329 8.843 5.184 389.382 o
6 6 4 967.037 894.524 17.171 1.966 o
6 6 5 1636.210 1593.780 25.151 0.769 o
6 6 6 778.606 785.496 19.009 2.655 o
6 6 7 1496.060 1302.800 24.643 0.957 o
6 6 8 0.403 9.002 8.409 349.321 o
6 6 9 254.743 254.299 14.477 13.428 o
6 6 10 1924.160 1876.030 34.833 0.570 o
6 6 11 147.790 181.094 13.436 23.652 o
6 6 12 2971.730 2897.320 47.330 0.257 o
6 6 13 2121.280 2089.470 38.763 0.474 o
6 6 14 316.383 354.141 18.213 9.295 o
6 6 15 2.399 21.909 10.249 201.724 o
6 6 16 82.094 93.075 13.216 43.595 o
6 6 17 112.993 110.680 13.377 33.858 o
6 6 18 139.657 167.193 15.150 24.388 o
6 6 19 147.519 178.917 15.683 22.648 o
6 6 20 129.990 116.306 14.691 29.272 o
6 6 21 87.119 71.376 13.792 44.356 o
6 6 22 184.233 190.465 17.015 18.493 o
6 6 23 5.400 -2.306 17.560 93.636 o
6 8 0 252.553 283.841 17.508 12.389 o
6 8 1 316.552 364.888 19.677 9.012 o
6 8 2 0.208 -8.459 10.076 299.503 o
6 8 3 3.021 13.123 8.876 273.030 o
6 8 4 134.336 190.585 15.272 23.623 o
6 8 5 582.137 573.594 36.095 3.725 o
6 8 6 19.122 6.188 9.691 177.274 o
6 8 7 131.419 137.842 12.628 28.989 o
6 8 8 3.002 -14.411 8.930 339.882 o
6 8 9 0.060 0.619 8.930 378.022 o
6 8 10 108.650 105.949 12.932 35.683 o
6 8 11 202.920 172.732 15.604 18.308 o
6 8 12 85.451 100.734 13.911 40.513 o
6 8 13 9.970 2.385 11.319 183.270 o
6 8 14 16.214 12.370 12.018 136.749 o
6 8 15 103.630 61.818 13.983 40.739 o
7 1 0 1256.440 1209.650 19.688 1.233 o
7 1 1 1646.870 1338.280 13.674 0.848 o
7 1 2 5640.050 5214.820 41.208 0.080 o
7 1 3 2.263 1.763 1.849 2147.070 o
7 1 4 545.694 565.466 7.481 4.728 o
7 1 5 452.038 474.233 6.902 6.264 o
7 1 6 1597.810 1563.970 16.090 0.807 o
7 1 7 1514.100 1454.970 15.241 0.898 o
7 1 8 314.352 377.830 6.941 9.892 o
7 1 9 2365.910 2220.590 22.654 0.406 o
7 1 10 3394.890 3313.770 31.741 0.202 o
7 1 11 25.188 8.836 3.031 265.402 o
7 1 12 1718.080 1541.840 17.689 0.744 o
7 1 13 38.305 16.182 3.462 167.825 o
7 1 14 1221.310 1076.590 15.106 1.367 o
7 1 15 463.185 447.748 10.537 6.212 o
7 1 16 115.289 109.396 6.563 39.402 o
7 1 17 179.149 180.983 8.357 22.281 o
7 1 18 135.414 154.513 8.095 29.694 o
7 1 19 256.587 197.289 8.768 15.672 o
7 1 20 36.225 24.223 6.377 139.981 o
7 1 21 59.115 32.396 7.644 88.372 o
7 1 22 190.960 213.623 11.537 18.934 o
7 1 23 72.022 85.820 9.190 55.900 o
7 1 24 1.086 9.885 7.388 405.794 o
7 1 25 0.125 11.219 7.651 390.660 o
7 1 26 283.229 333.180 16.660 10.647 o
7 1 27 30.597 39.529 11.537 95.935 o
7 1 28 0.479 22.044 9.826 223.975 o
7 1 29 48.066 59.465 12.733 66.466 o
7 3 0 77.645 138.406 12.298 39.888 o
7 3 1 169.536 101.826 7.631 28.666 o
7 3 2 6426.560 6000.380 47.790 0.062 o
7 3 3 987.836 935.988 10.364 1.896 o
7 3 4 8466.960 8471.580 73.295 0.034 o
7 3 5 1324.760 1405.910 18.951 1.065 o
7 3 6 6594.660 6768.160 72.368 0.055 o
7 3 7 13.293 16.681 4.559 314.132 o
7 3 8 1592.380 1387.330 20.741 0.862 o
7 3 9 1156.270 1111.420 18.389 1.425 o
7 3 10 259.320 286.123 9.964 13.175 o
7 3 11 47.703 57.132 6.019 93.260 o
7 3 12 264.132 269.550 10.773 13.230 o
7 3 13 165.341 173.696 9.346 23.840 o
7 3 14 947.693 845.354 17.590 2.069 o
7 3 15 301.248 336.973 12.652 10.478 o
7 3 16 32.072 40.436 14.325 76.757 o
7 3 17 5.845 8.593 6.505 394.300 o
7 3 18 50.945 56.962 7.903 83.218 o
7 3 19 117.970 88.432 8.966 39.553 o
7 3 20 8.060 16.072 6.908 293.538 o
7 3 21 13.620 10.267 8.313 226.302 o
7 3 22 15.989 22.925 9.013 170.699 o
7 3 23 2.751 -8.110 8.258 394.208 o
7 3 24 2.283 1.350 9.003 335.558 o
7 3 25 16.967 61.891 11.036 102.684 o
7 3 26 87.188 121.871 12.910 38.789 o
7 3 27 6.204 8.407 10.133 220.372 o
7 5 0 10.005 26.482 10.217 163.754 o
7 5 1 37.571 32.349 5.169 135.341 o
7 5 2 0.406 -10.846 3.791 1942.410 o
7 5 3 2.319 -0.044 3.790 1369.810 o
7 5 4 1450.270 1454.800 18.992 0.941 o
7 5 5 528.847 497.494 9.782 5.176 o
7 5 6 2681.590 2630.510 34.549 0.312 o
7 5 7 470.455 450.314 13.836 6.003 o
7 5 8 1543.910 1456.550 23.233 0.869 o
7 5 9 137.799 147.342 8.934 29.479 o
7 5 10 3.929 -4.660 5.582 684.647 o
7 5 11 113.591 125.856 8.979 36.071 o
7 5 12 821.310 803.848 19.708 2.472 o
7 5 13 757.418 726.014 19.798 2.840 o
7 5 14 1620.350 1494.410 28.786 0.802 o
7 5 15 183.727 168.236 12.377 21.170 o
7 5 16 158.072 173.007 12.769 23.299 o
7 5 17 294.295 319.764 15.807 10.618 o
7 5 18 6.513 12.651 8.954 244.775 o
7 5 19 74.960 91.303 11.215 49.744 o
7 5 20 5.657 7.024 9.013 270.671 o
7 5 21 70.781 101.352 12.263 47.537 o
7 5 22 3.229 4.596 9.639 273.331 o
7 5 23 0.628 9.411 10.274 246.956 o
7 5 24 21.795 24.211 10.898 127.004 o
7 7 0 3667.750 3517.770 43.132 0.176 o
7 7 1 215.352 270.346 23.283 12.836 o
7 7 2 845.484 880.746 33.843 2.160 o
7 7 3 881.089 855.963 22.412 2.199 o
7 7 4 367.540 352.357 16.229 8.343 o
7 7 5 20.609 13.062 8.119 187.966 o
7 7 6 34.817 11.492 8.347 140.808 o
7 7 7 19.494 6.028 8.580 199.464 o
7 7 8 27.900 39.070 10.570 106.965 o
7 7 9 58.872 33.974 10.283 77.304 o
7 7 10 14.574 -2.037 9.617 213.219 o
7 7 11 153.977 128.224 13.863 25.761 o
7 7 12 149.220 140.308 14.485 25.231 o
7 7 13 283.234 296.456 18.251 10.998 o
7 7 14 285.102 288.572 18.364 11.047 o
7 7 15 176.849 131.400 14.807 22.543 o
7 7 16 402.975 418.644 21.586 6.772 o
7 7 17 14.862 0.998 13.665 127.232 o
7 7 18 192.007 179.686 19.256 17.476 o
7 7 19 67.800 41.460 20.463 40.109 o
7 9 0 859.992 866.037 32.266 2.158 o
7 9 1 79.026 70.356 16.988 40.908 o
7 9 2 254.948 266.958 21.708 11.819 o
7 9 3 55.014 35.064 14.960 61.215 o
7 9 4 158.426 128.354 21.346 20.718 o
7 9 5 10.419 0.363 18.122 83.810 o
7 9 6 53.169 19.569 20.501 46.607 o
7 9 7 0.361 -19.849 34.027 26.420 o
8 0 0 13795.100 13833.200 151.996 0.013 o
8 0 2 17397.700 18750.900 204.749 0.008 o
8 0 4 1324.120 1102.670 15.822 1.224 o
8 0 6 12987.300 13792.500 163.929 0.014 o
8 0 8 121.908 224.539 10.089 25.702 o
8 0 10 21.935 33.181 5.753 176.926 o
8 0 12 0.695 -5.524 5.330 994.388 o
8 0 14 21.663 27.784 7.456 166.219 o
8 0 16 225.696 217.962 12.565 16.198 o
8 0 18 534.474 405.412 16.908 5.421 o
8 0 20 2096.510 1768.290 36.265 0.529 o
8 0 22 875.421 756.541 27.302 2.313 o
8 0 24 573.432 606.083 33.970 3.750 o
8 0 26 119.120 142.898 18.733 25.640 o
8 0 28 2.402 27.582 14.382 116.088 o
8 2 0 4838.320 5941.210 94.621 0.087 o
8 2 1 1791.810 2166.500 33.770 0.566 o
8 2 2 369.523 284.662 11.789 9.389 o
8 2 3 473.107 492.288 6.906 5.874 o
8 2 4 1708.770 1608.630 16.284 0.732 o
8 2 5 999.048 1078.460 13.834 1.720 o
8 2 6 3059.770 2920.180 29.670 0.249 o
8 2 7 6.799 -1.881 2.778 978.346 o
8 2 8 477.678 452.052 8.705 6.037 o
8 2 9 3064.400 2792.000 30.322 0.255 o
8 2 10 86.956 107.185 4.529 50.539 o
8 2 11 431.590 373.832 8.300 7.316 o
8 2 12 320.118 334.440 8.566 10.262 o
8 2 13 111.590 107.707 6.575 40.625 o
8 2 14 74.231 69.209 5.935 65.077 o
8 2 15 182.636 184.479 9.174 21.542 o
8 2 16 327.328 299.537 12.124 10.307 o
8 2 17 57.984 78.710 7.955 68.538 o
8 2 18 33.660 10.597 6.522 166.272 o
8 2 19 124.223 116.018 9.550 34.414 o
8 2 20 532.376 518.929 16.483 4.894 o
8 2 21 70.719 64.026 8.711 63.333 o
8 2 22 1.971 0.940 7.197 508.605 o
8 2 23 0.039 -3.640 7.333 568.000 o
8 2 24 6.312 12.153 8.033 283.944 o
8 2 25 4.315 11.952 8.889 266.537 o
8 2 26 1.785 7.933 8.529 330.487 o
8 2 27 30.306 64.996 12.286 79.113 o
8 2 28 39.551 62.004 13.316 68.745 o
8 4 0 4001.930 4086.010 44.336 0.144 o
8 4 1 36.907 74.746 7.441 90.306 o
8 4 2 4686.770 4417.820 42.968 0.112 o
8 4 3 186.635 191.931 6.079 21.516 o
8 4 4 408.983 359.371 7.213 7.895 o
8 4 5 26.501 10.071 3.542 243.070 o
8 4 6 218.705 216.340 8.724 17.448 o
8 4 7 1182.480 1133.650 19.231 1.372 o
8 4 8 446.152 444.711 14.178 6.347 o
8 4 9 15.802 5.680 6.239 292.406 o
8 4 10 74.103 68.980 7.502 62.430 o
8 4 11 2507.050 2406.350 33.745 0.358 o
8 4 12 1550.880 1594.420 25.970 0.817 o
8 4 13 1946.860 2007.700 30.435 0.543 o
8 4 14 73.095 57.633 7.885 65.696 o
8 4 15 12.220 14.701 6.842 264.030 o
8 4 16 0.215 0.870 6.754 640.056 o
8 4 17 121.451 119.181 11.070 33.474 o
8 4 18 0.045 -0.423 7.669 519.249 o
8 4 19 0.557 5.127 8.342 381.116 o
8 4 20 6.480 11.231 8.849 253.965 o
8 4 21 31.417 23.552 9.589 122.525 o
8 4 22 6.221 15.530 9.429 222.006 o
8 4 23 7.576 -0.382 9.149 278.363 o
8 4 24 1.872 17.301 10.136 219.621 o
8 4 25 12.879 27.805 10.788 144.415 o
8 6 0 810.319 796.675 29.335 2.426 o
8 6 1 332.118 399.311 16.452 8.578 o
8 6 2 157.299 161.900 8.793 25.712 o
8 6 3 9.538 8.131 6.574 336.952 o
8 6 4 481.825 444.539 14.602 5.873 o
8 6 5 900.220 816.046 18.816 2.225 o
8 6 6 528.441 478.632 16.428 5.123 o
8 6 7 1041.290 995.985 22.153 1.690 o
8 6 8 1352.120 1159.030 26.619 1.143 o
8 6 9 83.852 90.758 11.657 45.943 o
8 6 10 463.273 423.250 19.099 6.057 o
8 6 11 3237.020 3012.410 49.195 0.225 o
8 6 12 0.804 27.706 12.057 155.598 o
8 6 13 2.740 17.011 10.640 200.851 o
8 6 14 82.635 74.153 12.472 47.761 o
8 6 15 294.064 271.059 20.790 10.675 o
8 6 16 229.536 199.356 15.870 15.730 o
8 6 17 2.813 34.567 11.537 149.973 o
8 6 18 494.033 525.094 23.636 4.988 o
8 6 19 87.560 87.485 15.564 39.119 o
8 6 20 107.985 105.178 14.999 33.631 o
8 6 21 24.584 61.628 13.525 78.706 o
8 8 0 91.498 78.630 13.887 41.887 o
8 8 1 85.399 50.959 13.575 48.688 o
8 8 2 374.301 377.158 21.329 7.583 o
8 8 3 0.886 10.264 11.859 189.638 o
8 8 4 1359.640 1295.340 39.289 1.040 o
8 8 5 32.576 39.942 10.782 98.462 o
8 8 6 220.925 218.673 15.830 15.682 o
8 8 7 16.521 10.025 10.000 173.667 o
8 8 8 0.956 -11.417 9.538 324.904 o
8 8 9 10.103 19.599 10.377 171.976 o
8 8 10 70.740 80.251 12.838 50.247 o
8 8 11 5.936 12.351 11.042 186.431 o
8 8 12 67.624 65.561 14.139 51.285 o
8 8 13 224.427 221.574 19.522 14.462 o
9 1 0 821.210 1212.170 14.825 1.946 o
9 1 1 2283.940 2083.250 22.089 0.440 o
9 1 2 562.947 552.629 7.749 4.631 o
9 1 3 1254.090 1238.770 13.681 1.229 o
9 1 4 3894.300 3793.800 34.013 0.156 o
9 1 5 285.328 310.074 6.397 11.947 o
9 1 6 730.118 706.134 9.704 3.085 o
9 1 7 62.412 43.140 3.629 90.543 o
9 1 8 1060.320 837.770 11.665 1.843 o
9 1 9 0.040 1.024 2.627 3480.190 o
9 1 10 13.177 30.048 3.888 263.839 o
9 1 11 17.022 33.779 4.086 220.155 o
9 1 12 97.561 104.700 5.724 46.084 o
9 1 13 133.326 142.847 6.948 31.582 o
9 1 14 29.494 34.221 5.007 155.945 o
9 1 15 520.962 420.212 11.204 5.649 o
9 1 16 1959.600 1602.300 22.564 0.616 o
9 1 17 12.863 25.145 6.541 229.440 o
9 1 18 344.295 353.213 13.586 9.042 o
9 1 19 18.881 2.935 6.790 259.281 o
9 1 20 144.231 186.462 11.279 24.771 o
9 1 21 83.108 87.928 10.222 49.008 o
9 1 22 0.057 6.353 7.313 473.805 o
9 1 23 102.375 111.993 11.634 37.819 o
9 1 24 74.853 82.338 11.634 50.720 o
9 1 25 19.248 27.855 9.760 142.510 o
9 1 26 21.082 39.292 11.024 113.429 o
9 1 27 26.568 30.411 10.229 119.098 o
9 3 0 73.615 73.871 6.264 63.477 o
9 3 1 329.693 265.376 6.369 11.168 o
9 3 2 708.122 726.437 9.241 3.142 o
9 3 3 652.294 620.020 8.398 3.734 o
9 3 4 98.982 61.293 3.740 56.030 o
9 3 5 45.293 48.109 4.921 106.578 o
9 3 6 765.894 739.194 14.703 2.827 o
9 3 7 854.586 780.660 15.749 2.431 o
9 3 8 3002.430 2801.120 35.746 0.261 o
9 3 9 1024.380 970.702 18.009 1.761 o
9 3 10 325.920 363.348 12.109 9.475 o
9 3 11 123.012 130.878 8.674 33.755 o
9 3 12 1834.080 1715.930 29.490 0.640 o
9 3 13 35.353 44.792 7.233 114.290 o
9 3 14 1062.510 938.059 19.326 1.715 o
9 3 15 464.884 465.965 15.149 5.931 o
9 3 16 310.865 315.728 13.430 10.435 o
9 3 17 2.941 9.359 6.566 440.152 o
9 3 18 0.164 5.948 7.145 494.893 o
9 3 19 4.060 4.192 6.992 436.131 o
9 3 20 7.459 12.718 7.597 288.519 o
9 3 21 12.019 16.288 8.889 203.683 o
9 3 22 12.610 18.282 9.058 192.377 o
9 3 23 32.999 30.251 10.015 110.327 o
9 3 24 82.697 101.351 12.123 43.903 o
9 3 25 7.135 34.596 10.332 158.075 o
9 3 26 12.860 19.272 10.319 164.346 o
9 5 0 70.072 66.532 6.302 68.035 o
9 5 1 85.098 84.963 6.090 54.697 o
9 5 2 140.661 140.096 7.116 30.460 o
9 5 3 2.939 -7.484 4.038 1158.270 o
9 5 4 409.536 378.457 14.414 7.412 o
9 5 5 7.750 -11.727 6.476 444.768 o
9 5 6 304.962 302.580 13.308 10.828 o
9 5 7 369.043 378.375 13.927 8.200 o
9 5 8 124.667 153.861 9.549 30.776 o
9 5 9 1146.670 1029.800 20.525 1.493 o
9 5 10 26.616 20.788 7.121 165.620 o
9 5 11 7.156 -1.630 6.583 449.239 o
9 5 12 400.176 395.075 16.255 7.330 o
9 5 13 53.024 62.463 9.732 72.751 o
9 5 14 775.047 755.059 21.018 2.705 o
9 5 15 37.256 26.395 8.903 115.246 o
9 5 16 199.077 201.866 13.561 18.197 o
9 5 17 31.116 46.961 9.994 101.123 o
9 5 18 221.216 203.154 14.564 16.436 o
9 5 19 93.043 110.806 13.213 38.326 o
9 5 20 200.348 187.643 15.989 17.841 o
9 5 21 113.682 152.883 15.235 28.536 o
9 5 22 124.592 170.888 20.494 22.337 o
9 5 23 8.413 39.241 31.030 28.803 o
9 7 0 2.836 -0.420 7.368 477.952 o
9 7 1 291.132 243.370 15.614 12.013 o
9 7 2 106.346 111.944 12.195 36.316 o
9 7 3 171.965 142.185 13.569 23.088 o
9 7 4 862.083 800.613 23.129 2.324 o
9 7 5 162.666 140.356 12.353 24.807 o
9 7 6 794.466 742.381 22.776 2.639 o
9 7 7 287.609 227.313 16.356 12.327 o
9 7 8 312.891 263.754 15.365 10.961 o
9 7 9 26.056 15.802 10.243 134.613 o
9 7 10 23.185 22.688 10.538 129.872 o
9 7 11 170.520 125.177 13.836 24.021 o
9 7 12 17.941 11.926 11.319 143.663 o
9 7 13 11.062 11.986 12.289 145.080 o
9 7 14 47.081 56.261 14.498 61.509 o
9 7 15 4.541 -7.704 12.067 189.847 o
9 7 16 16.392 -1.192 12.620 141.166 o
9 7 17 12.498 9.324 18.733 74.444 o
9 9 0 148.892 140.678 21.558 20.863 o
9 9 1 0.036 6.033 14.372 141.069 o
9 9 2 175.852 255.203 62.383 5.657 o
10 0 0 2225.010 2126.080 29.821 0.447 o
10 0 2 436.728 215.494 8.898 8.766 o
10 0 4 1622.160 1488.540 24.233 0.808 o
10 0 6 4867.130 4602.370 60.809 0.103 o
10 0 8 6339.280 5932.720 82.986 0.062 o
10 0 10 2643.600 2564.220 41.911 0.320 o
10 0 12 905.686 810.681 20.155 2.209 o
10 0 14 16.520 15.642 7.791 207.840 o
10 0 16 351.121 293.280 15.357 9.464 o
10 0 18 312.554 281.456 17.754 10.409 o
10 0 20 0.632 7.715 11.507 207.018 o
10 0 22 2.813 6.030 12.275 179.235 o
10 0 24 1.815 18.634 13.322 141.547 o
10 0 26 232.707 242.223 27.047 11.784 o
10 2 0 2061.330 2116.650 21.408 0.495 o
10 2 1 8.476 15.892 4.597 388.063 o
10 2 2 8023.150 8042.290 70.244 0.038 o
10 2 3 0.023 17.078 3.465 733.016 o
10 2 4 2578.820 2351.720 23.120 0.352 o
10 2 5 1049.380 1059.750 12.744 1.648 o
10 2 6 758.029 838.428 12.715 2.680 o
10 2 7 1086.240 1133.720 16.253 1.517 o
10 2 8 986.886 828.775 13.548 2.011 o
10 2 9 1883.380 1978.200 24.234 0.573 o
10 2 10 35.169 36.724 5.857 131.430 o
10 2 11 0.421 -2.021 4.552 1381.370 o
10 2 12 59.512 68.208 6.254 75.400 o
10 2 13 67.066 63.392 7.693 68.197 o
10 2 14 36.664 42.340 7.316 113.636 o
10 2 15 117.761 137.590 9.566 33.530 o
10 2 16 114.460 105.672 9.299 37.965 o
10 2 17 4.762 14.600 6.870 342.673 o
10 2 18 92.967 69.084 8.762 51.105 o
10 2 19 0.363 9.950 7.290 427.573 o
10 2 20 23.046 26.296 7.973 157.329 o
10 2 21 5.935 7.163 7.545 340.028 o
10 2 22 46.787 49.695 9.151 85.926 o
10 2 23 26.140 26.566 8.729 139.431 o
10 2 24 8.480 16.665 9.550 203.634 o
10 2 25 30.962 55.967 14.130 72.891 o
10 2 26 3.066 24.076 10.907 178.039 o
10 4 0 888.395 848.697 23.639 2.180 o
10 4 1 160.593 144.702 8.883 26.368 o
10 4 2 13.636 11.233 3.580 378.839 o
10 4 3 21.789 22.402 3.932 227.891 o
10 4 4 12.728 0.120 4.192 491.382 o
10 4 5 5.485 6.136 5.335 526.110 o
10 4 6 1136.790 1074.650 19.503 1.477 o
10 4 7 8.980 22.037 6.288 277.689 o
10 4 8 4783.800 4608.230 55.257 0.106 o
10 4 9 1536.210 1421.010 24.152 0.885 o
10 4 10 418.078 396.077 17.203 6.977 o
10 4 11 554.612 553.234 16.054 4.562 o
10 4 12 65.873 100.226 9.072 55.622 o
10 4 13 89.281 63.693 8.249 54.655 o
10 4 14 0.121 -1.735 6.471 724.006 o
10 4 15 227.272 217.292 15.029 15.568 o
10 4 16 50.707 44.270 8.281 88.434 o
10 4 17 51.845 51.461 9.838 77.637 o
10 4 18 16.705 27.732 8.962 161.069 o
10 4 19 69.970 84.199 11.096 53.417 o
10 4 20 44.993 52.701 11.761 74.734 o
10 4 21 80.732 87.591 11.697 47.470 o
10 4 22 8.889 18.798 9.859 189.365 o
10 4 23 58.601 54.853 13.044 60.757 o
10 4 24 62.759 46.054 48.205 11.527 o
10 6 0 1182.960 1206.060 24.030 1.312 o
10 6 1 0.603 16.750 11.038 200.046 o
10 6 2 796.963 757.952 19.678 2.633 o
10 6 3 7.853 6.578 7.522 320.742 o
10 6 4 834.723 757.946 18.778 2.511 o
10 6 5 31.919 42.785 8.357 114.412 o
10 6 6 392.711 362.190 15.913 7.774 o
10 6 7 0.008 -5.320 7.698 516.523 o
10 6 8 501.778 429.827 18.984 5.570 o
10 6 9 61.285 70.626 11.185 60.600 o
10 6 10 449.721 459.860 20.332 5.942 o
10 6 11 8.320 -0.004 10.852 208.770 o
10 6 12 81.785 70.232 12.198 49.288 o
10 6 13 637.307 682.175 25.769 3.398 o
10 6 14 84.974 77.528 13.417 44.733 o
10 6 15 0.983 -20.548 11.255 235.459 o
10 6 16 184.563 174.823 18.077 18.605 o
10 6 17 235.674 185.509 18.148 15.168 o
10 6 18 7.922 4.690 12.818 153.042 o
10 6 19 202.593 188.207 19.082 16.630 o
10 8 0 835.185 826.156 31.300 2.288 o
10 8 1 166.371 204.062 19.430 18.290 o
10 8 2 27.814 18.445 17.726 68.278 o
10 8 3 14.591 9.682 13.443 122.793 o
10 8 4 64.818 65.538 12.831 55.754 o
10 8 5 2.794 -6.533 10.733 245.327 o
10 8 6 50.770 79.114 18.969 42.986 o
10 8 7 18.147 14.971 16.491 84.275 o
10 8 8 146.687 171.814 16.091 22.865 o
10 8 9 53.693 71.584 15.272 52.603 o
10 8 10 812.153 816.815 29.604 2.387 o
11 1 0 2010.080 2178.610 34.039 0.495 o
11 1 1 2711.820 2732.880 31.233 0.301 o
11 1 2 2979.780 3270.320 36.356 0.239 o
11 1 3 523.921 512.300 9.478 5.156 o
11 1 4 30.069 47.273 4.436 139.788 o
11 1 5 155.869 138.892 5.459 28.677 o
11 1 6 18.043 27.252 3.818 238.278 o
11 1 7 2356.120 2117.610 22.982 0.419 o
11 1 8 2477.850 2421.100 27.023 0.363 o
11 1 9 138.023 145.482 6.635 30.652 o
11 1 10 26.474 16.327 4.671 208.366 o
11 1 11 3.151 1.195 4.492 924.637 o
11 1 12 151.720 178.957 8.103 25.587 o
11 1 13 0.103 -15.615 4.428 1534.510 o
11 1 14 271.922 238.296 9.678 13.713 o
11 1 15 50.797 40.962 6.686 96.953 o
11 1 16 384.123 324.878 13.331 8.481 o
11 1 17 0.073 0.817 6.504 696.749 o
11 1 18 0.968 3.183 9.028 339.062 o
11 1 19 22.135 20.998 7.371 178.148 o
11 1 20 208.412 220.702 13.094 17.058 o
11 1 21 37.938 27.448 8.889 113.307 o
11 1 22 119.246 123.504 13.057 31.815 o
11 1 23 1.200 12.637 9.566 260.385 o
11 1 24 132.278 166.488 14.469 25.706 o
11 1 25 1.014 46.587 11.156 145.144 o
11 1 26 67.065 127.421 13.661 42.257 o
11 3 0 2041.300 2049.900 26.132 0.509 o
11 3 1 2.054 23.998 6.624 328.779 o
11 3 2 1642.710 1528.290 16.969 0.790 o
11 3 3 546.268 560.822 8.926 4.726 o
11 3 4 51.402 29.563 4.309 114.018 o
11 3 5 674.250 657.064 11.678 3.472 o
11 3 6 748.899 640.301 12.779 3.128 o
11 3 7 1975.700 1928.120 28.146 0.548 o
11 3 8 157.322 203.249 10.368 22.754 o
11 3 9 80.507 111.864 8.983 47.399 o
11 3 10 758.977 722.497 16.868 2.870 o
11 3 11 24.991 8.871 6.341 210.127 o
11 3 12 116.496 96.484 8.653 39.169 o
11 3 13 72.764 86.274 8.670 56.393 o
11 3 14 119.500 149.968 10.487 31.418 o
11 3 15 5.967 5.716 6.877 392.663 o
11 3 16 805.236 822.479 19.889 2.493 o
11 3 17 18.750 33.535 8.007 158.989 o
11 3 18 284.093 251.219 13.264 12.463 o
11 3 19 36.985 37.244 8.893 107.042 o
11 3 20 142.114 131.925 11.502 28.561 o
11 3 21 116.572 148.559 13.073 30.144 o
11 3 22 29.845 60.091 10.912 89.189 o
11 3 23 0.134 -0.945 9.289 352.994 o
11 3 24 5.325 46.179 13.733 105.472 o
11 5 0 29.984 20.759 6.169 165.436 o
11 5 1 68.950 50.116 7.366 72.392 o
11 5 2 405.540 383.944 14.412 7.434 o
11 5 3 135.974 121.060 9.298 31.824 o
11 5 4 319.909 308.808 14.196 10.200 o
11 5 5 97.053 76.236 9.370 47.329 o
11 5 6 58.102 60.078 8.775 72.903 o
11 5 7 192.811 213.328 12.597 18.513 o
11 5 8 143.553 138.945 10.920 28.172 o
11 5 9 499.034 561.732 18.831 4.938 o
11 5 10 11.135 12.533 7.862 248.717 o
11 5 11 259.037 207.302 13.023 14.581 o
11 5 12 0.723 6.119 9.610 290.523 o
11 5 13 0.051 -3.383 8.686 404.956 o
11 5 14 22.727 18.826 10.496 135.574 o
11 5 15 29.924 20.457 11.809 107.188 o
11 5 16 42.943 70.489 13.672 62.856 o
11 5 17 109.621 119.723 15.291 31.723 o
11 5 18 44.531 40.780 13.332 72.470 o
11 5 19 81.712 105.933 15.413 38.548 o
11 5 20 36.530 34.814 13.844 78.128 o
11 7 0 940.922 908.964 24.492 1.971 o
11 7 1 307.597 328.541 20.327 9.589 o
11 7 2 190.433 170.635 13.466 20.091 o
11 7 3 4.307 11.890 9.992 225.884 o
11 7 4 6.611 -6.065 9.686 262.340 o
11 7 5 91.832 80.576 13.287 42.471 o
11 7 6 2.580 -5.534 12.593 182.853 o
11 7 7 6.017 12.571 10.410 202.289 o
11 7 8 256.950 242.422 17.289 13.074 o
11 7 9 19.979 44.924 12.174 100.970 o
11 7 10 401.074 422.148 23.414 6.653 o
11 7 11 289.219 245.646 20.114 11.325 o
11 7 12 1.119 7.554 12.082 187.990 o
11 7 13 42.572 34.292 14.188 72.074 o
11 7 14 58.132 25.290 13.744 66.869 o
12 0 0 1731.440 1382.000 22.386 0.777 o
12 0 2 758.823 767.402 15.869 2.790 o
12 0 4 1075.490 944.299 18.867 1.687 o
12 0 6 4430.520 4310.500 63.654 0.121 o
12 0 8 641.730 649.708 17.932 3.599 o
12 0 10 705.367 637.873 17.069 3.301 o
12 0 12 3099.020 2709.060 46.331 0.253 o
12 0 14 968.167 889.999 26.419 1.919 o
12 0 16 395.253 453.731 26.934 6.278 o
12 0 18 43.265 43.435 13.681 70.845 o
12 0 20 11.800 30.101 14.071 104.188 o
12 0 22 74.749 73.264 21.150 34.243 o
12 0 24 0.513 18.462 14.496 125.461 o
12 2 0 824.877 885.324 14.764 2.366 o
12 2 1 0.062 2.909 4.350 1268.660 o
12 2 2 146.203 107.233 6.234 32.826 o
12 2 3 303.639 295.331 8.188 11.436 o
12 2 4 565.491 496.803 8.683 4.844 o
12 2 5 571.663 575.297 9.879 4.441 o
12 2 6 60.514 76.219 6.626 70.700 o
12 2 7 112.907 119.134 6.415 38.849 o
12 2 8 5401.000 5099.500 55.841 0.085 o
12 2 9 79.336 112.274 7.619 49.492 o
12 2 10 1323.640 1218.660 20.032 1.155 o
12 2 11 21.780 33.562 6.933 162.730 o
12 2 12 612.029 576.241 15.766 4.050 o
12 2 13 113.877 146.407 10.063 33.075 o
12 2 14 1.274 1.111 6.631 609.249 o
12 2 15 286.921 286.287 13.604 11.664 o
12 2 16 12.916 6.086 6.964 292.738 o
12 2 17 17.619 22.995 7.904 183.539 o
12 2 18 3.681 9.729 7.414 361.621 o
12 2 19 12.604 27.265 8.116 191.973 o
12 2 20 11.171 23.357 8.365 202.627 o
12 2 21 2.025 28.382 9.008 221.627 o
12 2 22 31.027 50.486 10.195 97.650 o
12 2 23 1.831 29.263 10.195 189.199 o
12 2 24 3.062 33.431 12.769 131.449 o
12 4 0 4661.190 4369.550 55.466 0.113 o
12 4 1 168.838 160.260 23.738 17.587 o
12 4 2 1902.340 1779.190 22.468 0.604 o
12 4 3 91.257 115.183 6.781 45.542 o
12 4 4 183.283 170.244 9.408 22.105 o
12 4 5 315.387 305.254 13.545 10.446 o
12 4 6 59.323 30.879 7.320 90.241 o
12 4 7 11.549 26.866 6.800 226.422 o
12 4 8 354.213 352.406 13.484 8.828 o
12 4 9 2.720 9.566 6.355 460.980 o
12 4 10 121.292 105.340 9.130 36.532 o
12 4 11 0.456 -3.431 6.688 661.461 o
12 4 12 562.869 541.939 17.549 4.507 o
12 4 13 0.989 17.772 8.083 307.020 o
12 4 14 502.898 545.088 19.316 4.964 o
12 4 15 258.350 264.285 14.717 13.021 o
12 4 16 32.410 27.040 10.631 108.716 o
12 4 17 4.338 9.824 9.986 232.158 o
12 4 18 6.264 21.633 11.020 168.638 o
12 4 19 119.722 117.643 13.840 31.552 o
12 4 20 38.017 28.285 12.727 86.213 o
12 4 21 82.726 91.767 15.302 40.196 o
12 6 0 1.774 7.324 7.697 392.298 o
12 6 1 485.711 498.319 19.439 5.358 o
12 6 2 143.734 101.641 11.429 30.754 o
12 6 3 1.784 2.406 8.440 375.605 o
12 6 4 7.908 -4.447 8.136 326.933 o
12 6 5 40.878 51.937 9.899 87.306 o
12 6 6 191.937 199.716 13.622 18.776 o
12 6 7 104.960 104.059 12.537 37.141 o
12 6 8 293.968 289.166 19.152 10.653 o
12 6 9 5.270 13.527 11.945 165.762 o
12 6 10 843.032 832.216 30.345 2.267 o
12 6 11 25.840 49.217 12.740 87.811 o
12 6 12 269.518 264.359 19.584 11.762 o
12 6 13 0.196 8.001 11.894 196.352 o
12 6 14 62.768 44.822 13.898 58.512 o
12 6 15 49.185 41.605 13.980 66.396 o
12 6 16 51.673 30.862 14.224 67.134 o
12 8 0 0.077 18.749 13.566 141.148 o
12 8 1 1.658 6.979 13.269 157.958 o
12 8 2 274.691 300.482 22.518 10.535 o
12 8 3 8.301 14.742 15.144 107.665 o
12 8 4 570.858 538.015 27.011 4.201 o
12 8 5 29.503 36.672 16.692 67.339 o
12 8 6 298.886 256.310 19.681 10.922 o
13 1 0 584.474 561.192 18.119 4.254 o
13 1 1 91.007 89.376 5.952 51.278 o
13 1 2 225.441 176.158 8.126 18.508 o
13 1 3 168.255 154.075 8.065 25.087 o
13 1 4 4817.970 4258.850 42.640 0.110 o
13 1 5 1082.760 1185.690 17.758 1.479 o
13 1 6 925.068 936.081 15.025 2.025 o
13 1 7 44.628 45.822 5.515 107.063 o
13 1 8 53.588 39.758 5.610 98.217 o
13 1 9 273.274 278.595 10.580 12.679 o
13 1 10 10.628 2.418 5.241 444.897 o
13 1 11 49.689 38.094 6.747 100.043 o
13 1 12 71.683 62.079 7.430 66.166 o
13 1 13 188.352 169.373 10.780 21.236 o
13 1 14 15.381 3.992 6.882 282.008 o
13 1 15 82.896 63.411 8.746 56.884 o
13 1 16 95.980 124.484 10.216 39.362 o
13 1 17 35.608 53.236 8.858 98.072 o
13 1 18 0.807 6.716 8.076 384.693 o
13 1 19 1.178 12.111 9.527 264.283 o
13 1 20 25.209 26.066 10.389 124.068 o
13 1 21 3.971 10.665 10.048 229.659 o
13 1 22 0.072 12.846 13.255 154.504 o
13 1 23 1.180 18.083 10.447 211.512 o
13 3 0 611.828 532.748 12.391 4.260 o
13 3 1 1.400 12.159 5.561 538.322 o
13 3 2 2525.320 2387.250 28.190 0.358 o
13 3 3 670.426 659.665 13.649 3.466 o
13 3 4 4391.480 4092.480 49.460 0.127 o
13 3 5 1331.730 1374.480 23.041 1.067 o
13 3 6 439.369 407.710 15.123 6.667 o
13 3 7 395.988 379.574 13.851 7.673 o
13 3 8 6.264 17.875 6.559 317.639 o
13 3 9 2.028 7.922 6.529 483.229 o
13 3 10 19.091 9.081 6.933 231.826 o
13 3 11 0.003 20.503 7.498 332.951 o
13 3 12 171.221 169.834 12.194 22.355 o
13 3 13 287.680 243.634 13.993 12.371 o
13 3 14 78.564 72.311 10.159 54.144 o
13 3 15 39.120 42.436 9.414 97.304 o
13 3 16 0.021 10.995 8.828 315.582 o
13 3 17 1.534 11.445 9.021 287.372 o
13 3 18 0.480 28.246 9.588 213.881 o
13 3 19 196.263 210.259 14.596 17.793 o
13 3 20 5.826 19.198 11.254 169.347 o
13 3 21 5.186 31.401 11.845 142.915 o
13 3 22 164.433 177.881 19.139 19.497 o
13 5 0 899.715 803.090 21.009 2.230 o
13 5 1 21.109 46.483 9.934 117.251 o
13 5 2 1721.030 1635.450 31.836 0.707 o
13 5 3 419.034 389.421 17.348 7.006 o
13 5 4 305.859 287.048 14.692 10.894 o
13 5 5 2.607 4.012 7.725 404.952 o
13 5 6 0.718 0.894 8.802 375.794 o
13 5 7 22.998 19.857 9.922 141.035 o
13 5 8 2.004 -12.732 8.262 407.448 o
13 5 9 16.840 29.198 9.644 148.598 o
13 5 10 2.608 -2.156 9.064 335.999 o
13 5 11 6.081 7.125 9.657 241.434 o
13 5 12 2.288 5.451 11.165 215.655 o
13 5 13 0.431 6.139 11.706 205.385 o
13 5 14 16.756 11.836 12.221 133.221 o
13 5 15 1.641 -14.081 11.469 223.219 o
13 5 16 0.044 -13.219 11.883 216.651 o
13 5 17 5.984 -1.933 12.147 181.977 o
13 5 18 24.115 14.357 13.512 103.772 o
13 7 0 396.742 418.021 18.650 7.057 o
13 7 1 51.234 54.728 11.574 70.244 o
13 7 2 174.207 193.304 19.708 18.008 o
13 7 3 2.370 13.850 11.336 190.375 o
13 7 4 181.365 199.199 16.743 18.490 o
13 7 5 31.751 37.112 12.444 89.873 o
13 7 6 534.602 526.423 24.961 4.585 o
13 7 7 42.306 39.587 12.592 78.153 o
13 7 8 5.628 15.193 11.706 167.023 o
13 7 9 58.553 55.409 13.617 58.856 o
13 7 10 44.263 55.477 13.499 67.097 o
13 7 11 9.660 14.578 13.584 125.401 o
14 0 0 738.303 579.474 25.986 3.153 o
14 0 2 254.054 246.792 10.585 14.242 o
14 0 4 1967.200 1684.960 31.731 0.591 o
14 0 6 1312.570 1328.210 28.025 1.096 o
14 0 8 324.859 340.571 15.851 9.484 o
14 0 10 9.264 9.992 7.858 274.005 o
14 0 12 40.432 17.834 8.652 119.177 o
14 0 14 2.164 -11.208 8.201 409.934 o
14 0 16 173.415 203.644 20.912 17.233 o
14 0 18 299.873 211.946 21.570 11.271 o
14 0 20 420.435 425.438 29.520 5.964 o
14 0 22 126.097 123.868 19.937 24.953 o
14 2 0 554.652 458.485 12.177 5.068 o
14 2 1 211.292 267.406 9.934 16.090 o
14 2 2 410.327 342.957 10.578 7.906 o
14 2 3 64.877 48.180 6.499 78.745 o
14 2 4 1161.270 987.587 17.429 1.511 o
14 2 5 228.144 191.370 10.187 17.380 o
14 2 6 781.594 725.236 15.866 2.783 o
14 2 7 63.248 83.158 7.776 64.122 o
14 2 8 49.487 66.049 7.833 80.571 o
14 2 9 47.673 35.829 8.345 96.540 o
14 2 10 0.059 3.370 7.504 491.447 o
14 2 11 9.411 27.186 8.308 203.136 o
14 2 12 597.988 544.091 18.549 4.209 o
14 2 13 215.007 183.799 12.691 17.955 o
14 2 14 616.036 565.724 19.378 3.991 o
14 2 15 0.884 20.212 8.645 270.769 o
14 2 16 420.232 419.825 17.933 6.724 o
14 2 17 29.439 39.181 9.571 112.406 o
14 2 18 93.856 117.887 12.609 38.032 o
14 2 19 18.578 23.541 10.797 135.772 o
14 2 20 0.044 25.814 10.587 194.536 o
14 2 21 13.890 7.446 11.366 160.111 o
14 2 22 10.949 14.141 11.319 159.776 o
14 4 0 121.039 146.012 10.317 31.609 o
14 4 1 196.637 230.067 11.616 17.897 o
14 4 2 112.848 119.622 10.564 35.622 o
14 4 3 613.402 603.388 18.484 3.902 o
14 4 4 812.236 866.530 20.363 2.397 o
14 4 5 352.672 329.023 16.575 8.891 o
14 4 6 578.194 581.179 21.211 4.157 o
14 4 7 325.570 286.634 16.135 10.154 o
14 4 8 492.910 491.825 25.306 5.086 o
14 4 9 1.588 -2.279 9.239 337.175 o
14 4 10 13.605 10.601 9.696 190.475 o
14 4 11 6.097 13.763 9.954 211.907 o
14 4 12 33.616 42.884 10.701 95.902 o
14 4 13 168.710 162.109 14.233 22.109 o
14 4 14 8.853 25.378 10.504 164.032 o
14 4 15 4.944 23.781 10.852 172.977 o
14 4 16 54.823 47.840 13.433 63.395 o
14 4 17 62.524 66.230 14.326 52.688 o
14 4 18 210.499 241.336 19.455 14.674 o
14 4 19 0.109 17.540 12.590 161.692 o
14 6 0 259.018 216.230 14.109 14.165 o
14 6 1 5.614 -1.940 10.283 244.630 o
14 6 2 148.106 176.951 13.435 23.844 o
14 6 3 8.082 9.671 9.150 237.503 o
14 6 4 0.158 -3.481 9.571 332.345 o
14 6 5 0.376 2.260 9.571 316.393 o
14 6 6 44.549 14.208 10.074 104.620 o
14 6 7 8.756 24.792 12.057 138.996 o
14 6 8 301.191 261.466 17.911 11.032 o
14 6 9 48.647 105.755 35.635 18.315 o
14 6 10 3.782 -5.254 11.870 198.896 o
14 6 11 61.506 57.352 14.265 55.132 o
14 6 12 93.921 71.884 15.247 39.971 o
14 6 13 3.394 17.174 13.350 139.127 o
15 1 0 886.080 934.117 22.836 2.082 o
15 1 1 156.602 167.123 8.712 25.500 o
15 1 2 428.816 427.135 12.311 6.794 o
15 1 3 123.039 137.045 8.537 33.224 o
15 1 4 4217.000 4033.010 46.362 0.135 o
15 1 5 16.684 42.724 6.751 166.676 o
15 1 6 434.060 445.171 13.066 6.554 o
15 1 7 6.917 12.823 5.925 374.432 o
15 1 8 213.477 155.982 9.857 19.879 o
15 1 9 5.195 10.841 6.617 378.932 o
15 1 10 191.746 190.597 10.755 20.009 o
15 1 11 210.586 206.920 11.756 17.699 o
15 1 12 76.735 86.978 9.362 53.195 o
15 1 13 36.585 37.200 8.425 110.837 o
15 1 14 19.614 23.323 8.191 170.548 o
15 1 15 47.443 54.205 9.881 80.061 o
15 1 16 10.503 34.208 9.999 154.098 o
15 1 17 2.494 18.307 14.632 120.189 o
15 1 18 28.466 36.445 11.676 99.437 o
15 1 19 0.573 20.262 10.894 196.273 o
15 1 20 2.847 0.476 11.456 215.852 o
15 1 21 4.874 22.198 12.779 139.535 o
15 3 0 249.603 258.452 10.555 14.179 o
15 3 1 23.087 32.126 6.539 165.402 o
15 3 2 198.027 229.453 11.031 17.960 o
15 3 3 0.422 10.657 6.265 517.592 o
15 3 4 1648.150 1465.260 24.706 0.799 o
15 3 5 276.430 284.808 13.416 12.094 o
15 3 6 555.171 504.845 17.006 4.740 o
15 3 7 0.002 19.670 8.164 303.416 o
15 3 8 1096.090 1046.850 24.244 1.545 o
15 3 9 77.736 116.099 11.196 44.539 o
15 3 10 423.219 407.795 17.494 6.792 o
15 3 11 680.154 722.804 22.046 3.152 o
15 3 12 56.864 94.306 11.451 56.233 o
15 3 13 0.218 -0.109 8.716 399.175 o
15 3 14 14.446 25.524 9.905 156.742 o
15 3 15 23.626 16.662 9.650 147.127 o
15 3 16 91.432 107.140 13.723 38.488 o
15 3 17 152.980 146.878 16.464 23.279 o
15 3 18 1.521 3.976 9.959 275.177 o
15 3 19 9.929 23.741 12.957 124.895 o
15 5 0 224.883 276.075 16.746 13.840 o
15 5 1 248.818 249.951 14.609 13.764 o
15 5 2 70.259 91.564 11.103 51.746 o
15 5 3 78.578 107.058 11.510 45.238 o
15 5 4 38.101 50.791 10.229 89.119 o
15 5 5 131.019 137.375 12.181 29.395 o
15 5 6 491.719 498.975 19.876 5.277 o
15 5 7 0.003 17.749 9.117 268.634 o
15 5 8 450.324 484.502 21.729 5.724 o
15 5 9 272.240 273.197 19.333 11.563 o
15 5 10 12.037 19.453 11.147 152.035 o
15 5 11 11.132 6.515 12.620 146.010 o
15 5 12 2.035 12.993 12.440 166.054 o
15 5 13 0.718 -8.896 11.980 209.762 o
15 5 14 4.431 35.217 13.726 114.870 o
15 5 15 2.454 -9.921 13.147 168.910 o
15 7 0 20.828 34.493 11.444 113.752 o
15 7 1 18.919 23.699 12.882 110.758 o
15 7 2 223.368 224.946 17.535 14.951 o
15 7 3 17.975 29.854 12.517 111.253 o
15 7 4 212.698 199.574 22.073 14.802 o
15 7 5 1.177 27.651 12.418 148.028 o
15 7 6 415.360 423.453 24.585 6.371 o
16 0 0 111.323 131.794 13.060 32.488 o
16 0 2 1148.000 984.259 27.374 1.501 o
16 0 4 835.586 707.892 23.941 2.545 o
16 0 6 931.668 813.097 36.367 2.008 o
16 0 8 242.530 253.113 17.223 13.469 o
16 0 10 20.606 24.717 12.248 113.907 o
16 0 12 0.006 -6.431 11.419 234.798 o
16 0 14 0.583 1.271 15.224 129.779 o
16 0 16 0.363 25.306 16.568 95.675 o
16 0 18 19.048 36.891 22.062 49.172 o
16 0 20 6.417 22.153 22.849 52.461 o
16 2 0 4593.700 4102.770 47.360 0.120 o
16 2 1 1125.630 1192.270 22.542 1.400 o
16 2 2 446.512 452.388 13.136 6.327 o
16 2 3 14.462 54.067 6.410 159.082 o
16 2 4 221.711 265.172 12.065 15.190 o
16 2 5 448.139 405.366 14.241 6.593 o
16 2 6 27.017 32.668 8.502 132.633 o
16 2 7 114.721 125.817 10.930 34.267 o
16 2 8 80.079 65.361 9.981 55.380 o
16 2 9 0.818 -7.591 7.474 521.881 o
16 2 10 8.182 11.014 8.365 259.645 o
16 2 11 2.048 -1.144 8.171 414.881 o
16 2 12 0.616 8.818 8.387 349.076 o
16 2 13 10.122 4.329 9.919 216.632 o
16 2 14 46.279 52.526 10.047 81.146 o
16 2 15 34.514 44.395 11.059 91.757 o
16 2 16 0.542 6.708 10.142 263.266 o
16 2 17 4.942 12.684 12.057 165.735 o
16 2 18 184.680 192.662 18.834 17.692 o
16 2 19 6.973 14.340 12.694 145.313 o
16 4 0 216.597 256.394 15.198 15.054 o
16 4 1 13.928 17.696 9.856 172.006 o
16 4 2 745.325 701.466 22.338 2.910 o
16 4 3 328.462 334.594 17.139 9.346 o
16 4 4 356.462 319.352 16.025 8.962 o
16 4 5 53.284 81.364 10.492 63.978 o
16 4 6 6.144 19.979 8.876 225.958 o
16 4 7 0.390 14.415 9.617 257.647 o
16 4 8 5.758 9.685 9.456 242.310 o
16 4 9 205.663 167.182 14.921 18.541 o
16 4 10 61.166 89.063 16.770 43.604 o
16 4 11 295.656 261.442 17.382 11.286 o
16 4 12 250.924 213.514 16.604 14.110 o
16 4 13 26.205 35.762 11.706 102.589 o
16 4 14 22.124 27.158 11.960 112.488 o
16 4 15 36.904 49.567 14.448 69.545 o
16 4 16 10.704 20.714 12.620 130.942 o
16 6 0 169.540 192.541 15.465 20.149 o
16 6 1 32.389 24.746 11.207 105.711 o
16 6 2 26.919 18.704 10.586 125.801 o
16 6 3 40.643 29.876 10.886 94.112 o
16 6 4 54.496 55.633 15.022 56.340 o
16 6 5 36.913 27.393 10.868 100.340 o
16 6 6 80.818 102.706 16.403 37.629 o
16 6 7 3.535 -3.475 11.665 206.534 o
16 6 8 8.352 22.687 12.061 142.361 o
16 6 9 2.887 22.821 12.261 152.759 o
17 1 0 932.119 806.550 18.151 2.155 o
17 1 1 68.928 72.809 8.259 62.801 o
17 1 2 476.580 454.042 15.430 5.851 o
17 1 3 0.091 9.328 6.801 488.484 o
17 1 4 866.162 851.953 18.715 2.270 o
17 1 5 239.898 241.247 12.855 14.721 o
17 1 6 206.122 224.147 12.512 17.238 o
17 1 7 30.912 43.045 8.721 113.257 o
17 1 8 92.906 83.745 10.959 45.204 o
17 1 9 0.161 8.151 8.796 332.805 o
17 1 10 149.240 164.167 13.129 24.590 o
17 1 11 40.762 31.945 10.805 93.285 o
17 1 12 98.307 125.490 14.118 34.511 o
17 1 13 29.425 51.479 12.106 87.052 o
17 1 14 158.178 212.796 18.449 18.980 o
17 1 15 1.916 8.186 11.191 209.683 o
17 1 16 0.526 -7.447 11.430 231.190 o
17 1 17 1.533 16.401 12.435 162.428 o
17 1 18 0.009 3.688 12.695 182.793 o
17 3 0 36.679 50.019 12.363 79.659 o
17 3 1 22.586 26.973 9.566 137.873 o
17 3 2 484.845 448.562 20.229 5.604 o
17 3 3 171.172 150.840 12.979 22.993 o
17 3 4 59.454 67.763 10.718 63.710 o
17 3 5 4.063 0.109 8.198 376.048 o
17 3 6 65.140 67.511 11.383 58.886 o
17 3 7 87.714 120.414 13.180 38.495 o
17 3 8 428.108 448.945 19.196 6.343 o
17 3 9 159.225 145.614 13.005 24.572 o
17 3 10 251.715 236.569 18.634 13.138 o
17 3 11 16.523 8.196 9.703 183.206 o
17 3 12 278.862 273.651 16.828 11.730 o
17 3 13 18.772 36.803 11.183 117.845 o
17 3 14 319.064 301.419 20.095 9.671 o
17 3 15 17.488 36.993 17.026 72.885 o
17 3 16 11.530 37.963 15.006 91.476 o
17 5 0 118.366 117.790 13.706 31.896 o
17 5 1 98.889 98.546 12.765 38.962 o
17 5 2 273.134 305.375 18.903 11.079 o
17 5 3 234.938 206.693 16.017 15.204 o
17 5 4 152.863 139.445 14.470 24.863 o
17 5 5 149.841 137.219 13.770 25.773 o
17 5 6 220.083 213.684 15.874 15.857 o
17 5 7 188.364 200.458 14.901 18.596 o
17 5 8 72.087 98.044 12.745 46.782 o
17 5 9 127.562 158.641 14.071 27.071 o
17 5 10 0.605 15.739 13.517 144.327 o
17 5 11 2.394 13.455 12.995 152.656 o
18 0 0 4817.340 4180.550 73.627 0.110 o
18 0 2 719.090 635.041 24.700 3.135 o
18 0 4 23.482 25.916 10.600 125.320 o
18 0 6 51.725 64.976 12.947 62.033 o
18 0 8 111.339 73.641 15.813 35.075 o
18 0 10 22.768 48.793 16.568 68.354 o
18 0 12 0.084 5.494 22.097 61.486 o
18 0 14 108.945 129.496 23.210 23.699 o
18 0 16 160.919 217.403 27.564 14.835 o
18 2 0 316.150 365.812 14.196 9.532 o
18 2 1 229.011 195.316 13.104 16.560 o
18 2 2 294.325 271.557 13.831 11.635 o
18 2 3 41.288 63.274 10.389 79.340 o
18 2 4 693.948 644.693 21.577 3.280 o
18 2 5 544.887 522.145 20.535 4.658 o
18 2 6 510.346 474.172 20.084 5.207 o
18 2 7 124.653 129.665 12.811 30.571 o
18 2 8 248.384 270.845 18.358 12.642 o
18 2 9 0.000 26.724 10.182 203.510 o
18 2 10 3.318 23.587 10.491 187.730 o
18 2 11 73.094 73.792 12.261 51.820 o
18 2 12 92.512 88.757 13.915 40.230 o
18 2 13 38.123 62.253 14.230 65.829 o
18 2 14 0.769 5.304 11.511 212.196 o
18 2 15 66.259 112.326 16.445 39.833 o
18 2 16 2.354 48.917 55.294 9.712 o
18 4 0 615.831 634.422 23.005 3.703 o
18 4 1 39.269 74.238 11.979 70.216 o
18 4 2 545.750 505.359 21.401 4.696 o
18 4 3 216.518 252.469 16.347 14.894 o
18 4 4 48.527 66.896 12.130 66.063 o
18 4 5 0.803 -3.837 10.089 292.929 o
18 4 6 2.271 7.798 10.542 231.088 o
18 4 7 203.008 208.099 18.423 16.247 o
18 4 8 223.549 223.411 16.131 15.336 o
18 4 9 59.474 66.080 12.996 57.663 o
18 4 10 178.726 173.466 16.492 19.750 o
18 4 11 3.225 19.277 11.728 167.747 o
18 4 12 0.029 15.184 11.836 183.866 o
18 6 0 345.833 370.479 22.274 8.082 o
18 6 1 19.199 21.236 11.887 123.341 o
18 6 2 166.165 178.928 20.792 18.555 o
18 6 3 9.760 26.905 12.700 125.615 o
18 6 4 18.366 29.638 18.008 68.978 o
19 1 0 112.160 156.755 10.735 31.948 o
19 1 1 193.798 206.514 11.754 18.929 o
19 1 2 17.853 39.927 8.529 145.819 o
19 1 3 16.378 19.304 9.113 174.067 o
19 1 4 98.162 106.470 10.741 40.586 o
19 1 5 83.171 93.704 12.079 45.012 o
19 1 6 165.522 171.315 13.784 22.174 o
19 1 7 13.540 19.433 9.819 171.016 o
19 1 8 24.503 40.604 11.347 104.507 o
19 1 9 26.595 14.985 11.053 124.875 o
19 1 10 10.051 34.091 12.227 124.314 o
19 1 11 50.544 79.959 14.662 53.875 o
19 1 12 11.984 37.118 13.188 107.966 o
19 1 13 0.453 28.749 13.136 136.348 o
19 1 14 162.246 196.888 19.508 18.791 o
19 3 0 120.087 126.683 13.670 30.874 o
19 3 1 130.741 142.789 14.699 27.272 o
19 3 2 43.109 40.426 12.171 79.254 o
19 3 3 0.159 13.330 10.908 214.660 o
19 3 4 164.249 183.388 16.485 20.528 o
19 3 5 141.853 176.483 16.100 23.112 o
19 3 6 4.367 22.358 11.716 159.586 o
19 3 7 0.088 6.722 11.319 218.721 o
19 3 8 12.567 17.230 11.894 141.437 o
19 3 9 6.535 25.403 11.963 145.081 o
19 3 10 34.863 32.373 12.719 87.345 o
19 3 11 12.730 18.659 12.380 132.271 o
19 3 12 4.132 30.262 12.750 132.782 o
19 5 0 13.381 5.256 12.542 143.379 o
19 5 1 21.933 47.593 12.894 91.649 o
19 5 2 123.550 124.382 15.593 28.875 o
19 5 3 77.562 97.560 14.948 41.364 o
19 5 4 155.139 204.229 18.135 19.669 o
19 5 5 0.345 38.261 13.430 122.887 o
19 5 6 5.544 37.202 13.472 114.516 o
20 0 0 519.370 564.834 26.211 4.510 o
20 0 2 35.094 55.718 12.665 77.104 o
20 0 4 174.938 140.857 19.297 20.036 o
20 0 6 331.950 301.660 24.507 8.818 o
20 0 8 236.205 217.190 27.161 12.052 o
20 0 10 69.903 82.562 22.224 32.577 o
20 0 12 212.911 214.105 28.891 12.415 o
20 2 0 415.591 401.853 19.388 6.846 o
20 2 1 117.149 151.310 14.621 28.637 o
20 2 2 209.875 245.904 17.251 15.179 o
20 2 3 285.582 264.287 17.579 11.545 o
20 2 4 4.709 19.127 11.369 170.792 o
20 2 5 18.997 40.613 12.135 105.513 o
20 2 6 1.764 27.338 13.408 130.873 o
20 2 7 5.469 20.095 11.645 161.069 o
20 2 8 85.345 85.988 17.418 36.905 o
20 2 9 78.239 105.308 16.124 38.346 o
20 2 10 267.926 321.176 29.378 9.305 o
20 2 11 176.433 207.417 30.075 13.460 o
20 4 0 125.640 119.617 17.464 27.322 o
20 4 1 0.487 22.779 14.984 115.117 o
20 4 2 575.075 665.776 31.854 3.633 o
20 4 3 85.253 169.087 19.245 27.751 o
20 4 4 201.383 261.988 19.414 14.627 o
20 4 5 16.854 62.364 20.834 50.122 o
20 4 6 31.378 44.295 15.122 71.658 o
20 4 7 4.776 12.372 14.060 129.790 o
21 1 0 167.721 136.669 12.157 24.527 o
21 1 1 14.265 28.282 9.479 159.853 o
21 1 2 141.167 110.296 12.858 29.443 o
21 1 3 18.931 36.636 10.902 120.590 o
21 1 4 468.976 514.961 22.852 5.311 o
21 1 5 23.338 38.995 13.030 93.829 o
21 1 6 31.598 50.190 12.999 80.516 o
21 1 7 22.645 39.062 12.931 95.324 o
21 1 8 40.147 46.693 13.921 70.761 o
21 1 9 1.229 25.924 16.425 95.832 o
21 1 10 0.450 37.400 13.427 123.516 o
21 3 0 54.507 41.222 14.399 61.914 o
21 3 1 16.906 62.852 16.785 66.599 o
21 3 2 0.672 34.910 21.260 59.355 o
21 3 3 2.546 10.919 13.601 143.906 o
21 3 4 90.168 120.535 22.250 27.114 o
21 3 5 3.386 17.438 13.520 136.039 o
21 3 6 20.350 14.570 14.195 101.963 o
21 3 7 0.003 -2.889 13.322 172.543 o
22 0 0 188.972 181.895 24.557 15.527 o
22 0 2 63.956 23.096 15.499 57.877 o
22 0 4 205.803 202.924 27.252 13.376 o
22 0 6 36.042 78.859 31.286 24.159 o
22 2 0 5.458 15.880 13.132 139.596 o
22 2 1 41.289 92.007 22.382 36.442 o
22 2 2 201.536 225.570 17.474 16.124 o
22 2 3 160.819 194.438 19.052 19.190 o
22 2 4 119.121 141.127 17.559 26.699 o
22 2 5 3.310 22.081 15.268 108.040 o
22 2 6 17.732 68.552 38.714 18.106 o
23 1 0 112.139 144.916 24.983 21.334 o
23 1 1 1.283 12.143 17.944 88.118 o
23 1 2 5.203 40.738 22.221 52.349 o
23 1 3 9.650 22.407 17.337 81.787 o
;
_iucr_refine_instructions_details 
;
TITL VPS_I_4_0ma_a.res in C2/c
CELL 0.71073 18.2332 7.3341 25.1973 90 101.888 90
ZERR 8 0.0017 0.0006 0.0021 0 0.004 0
LATT 7
SYMM -X,+Y,0.5-Z
SFAC C H N O S
UNIT 120 144 16 24 8

L.S. 4
PLAN  -4 0 0
TEMP 23
ACTA 
FMAP 2
HTAB 
BOND $H
CONF 
WGHT 0.108292 5.149076
FVAR 0.187793
REM <olex2.extras>
REM <HklSrc "%.\\VPS_I_4_0ma.hkl">
REM </olex2.extras>

S1    5     0.69403  0.00083  0.51767  11.00000  0.04811  0.02897  0.06298 =
 -0.00674  0.02835 -0.00304 
O0aa  4     0.53174  0.76467  0.57508  11.00000  0.05787  0.02146  0.09361 =
 0.00170  0.03459 -0.00200 
O1    4     0.85866  0.55503  0.76106  11.00000  0.05975  0.05734  0.05117 =
 -0.00160 -0.00579 -0.00608 
O2    4     0.45647  0.56674  0.60383  11.00000  0.05503  0.02795  0.10781 =
 0.00404  0.04962  0.00531 
N3    3     0.58511  0.14156  0.55948  11.00000  0.03682  0.02065  0.04766 =
 0.00051  0.01878 -0.00515 
N4    3     0.66498  0.34867  0.53500  11.00000  0.04190  0.02614  0.04086 =
 -0.00489  0.02274 -0.00897 
C1    1     0.85229  0.45190  0.80785  11.00000  0.10997  0.06903  0.05581 =
 0.01244 -0.02156 -0.01232 
AFIX 137
H1a   2     0.81260  0.50102  0.82332  11.00000 -1.50000 
H1b   2     0.84137  0.32712  0.79771  11.00000 -1.50000 
H1c   2     0.89863  0.45812  0.83405  11.00000 -1.50000 
AFIX 0
C2    1     0.80161  0.54059  0.71635  11.00000  0.04688  0.03157  0.04433 =
 -0.00408  0.00400  0.00102 
C3    1     0.73514  0.44893  0.71566  11.00000  0.05780  0.03865  0.03936 =
 0.00547  0.01271 -0.00585 
AFIX 43
H3a   2     0.72618  0.39480  0.74709  11.00000 -1.20000 
AFIX 0
C4    1     0.68189  0.43840  0.66763  11.00000  0.04339  0.03435  0.04193 =
 0.00249  0.01371 -0.00970 
AFIX 43
H4a   2     0.63763  0.37494  0.66729  11.00000 -1.20000 
AFIX 0
C5    1     0.69275  0.51956  0.62028  11.00000  0.03633  0.02232  0.03751 =
 -0.00264  0.01308 -0.00148 
C6    1     0.63812  0.49566  0.56618  11.00000  0.03476  0.02089  0.03731 =
 -0.00035  0.01399 -0.00451 
AFIX 13
H6    2     0.63683  0.60945  0.54562  11.00000 -1.20000 
AFIX 0
C7    1     0.55946  0.45128  0.57190  11.00000  0.03187  0.02335  0.03812 =
 0.00034  0.01025 -0.00312 
C8    1     0.51510  0.60954  0.58291  11.00000  0.03707  0.02541  0.04610 =
 0.00026  0.01151 -0.00126 
C9    1     0.41028  0.71474  0.61747  11.00000  0.05763  0.03366  0.09543 =
 0.00042  0.03610  0.00982 
AFIX 23
H9a   2     0.44106  0.80228  0.64097  11.00000 -1.20000 
H9b   2     0.38512  0.77716  0.58483  11.00000 -1.20000 
AFIX 0
C10   1     0.35494  0.63248  0.64536  11.00000  0.09907  0.05391  0.17000 =
 -0.01015  0.08298  0.00338 
AFIX 137
H10a  2     0.32846  0.53718  0.62324  11.00000 -1.50000 
H10b  2     0.38024  0.58253  0.67945  11.00000 -1.50000 
H10c  2     0.32006  0.72409  0.65158  11.00000 -1.50000 
AFIX 0
C11   1     0.53665  0.27617  0.57043  11.00000  0.03005  0.02498  0.03974 =
 0.00069  0.01039 -0.00429 
C12   1     0.64704  0.17475  0.53873  11.00000  0.03321  0.02779  0.03169 =
 -0.00150  0.00965 -0.00509 
C13   1     0.81292  0.62696  0.66971  11.00000  0.03889  0.04143  0.05225 =
 -0.00362  0.01131 -0.01234 
AFIX 43
H13   2     0.85691  0.69175  0.67025  11.00000 -1.20000 
AFIX 0
C14   1     0.75896  0.61690  0.62248  11.00000  0.04134  0.03618  0.04279 =
 0.00128  0.01537 -0.00958 
AFIX 43
H14   2     0.76695  0.67623  0.59155  11.00000 -1.20000 
AFIX 0
C15   1     0.46383  0.20103  0.57873  11.00000  0.03504  0.03281  0.08683 =
 -0.00391  0.02458 -0.00834 
AFIX 137
H15a  2     0.46552  0.18722  0.61685  11.00000 -1.50000 
H15b  2     0.42403  0.28305  0.56344  11.00000 -1.50000 
H15c  2     0.45508  0.08446  0.56124  11.00000 -1.50000 
AFIX 0
H4    2     0.70327  0.37255  0.52107  11.00000  0.04275 
H3    2     0.56993  0.03850  0.56059  11.00000  0.06115 
HKLF 4

END
Q1 1 1 0.76 0.75 11 0.05 0.57
Q2 1 0.5 0.26 0.577778 11 0.05 0.44
Q3 1 1 0.56 0.75 11 0.05 0.39
Q4 1 0.6875 0.02 0.477778 11 0.05 0.38
Q5 1 0.4375 0.74 0.677778 11 0.05 0.37
Q6 1 0.59375 0.48 0.566667 11 0.05 0.37
Q7 1 0.65625 0.52 0.6 11 0.05 0.37
Q8 1 0.703125 0.02 0.555556 11 0.05 0.36
Q9 1 0.765625 0.52 0.722222 11 0.05 0.35
Q10 1 0.8125 0.54 0.688889 11 0.05 0.33
Q11 1 0.453125 0.58 0.566667 11 0.05 0.33
Q12 1 0.546875 0.52 0.588889 11 0.05 0.32
Q13 1 0.9375 0.62 0.744444 11 0.05 0.32
Q14 1 0.546875 0.38 0.566667 11 0.05 0.31
Q15 1 0.5 0.1 0.711111 11 0.05 0.3
Q16 1 0.578125 0.78 0.577778 11 0.05 0.29
Q17 1 0.5 0.82 0.566667 11 0.05 0.29
Q18 1 0.671875 0.5 0.644444 11 0.05 0.29
Q19 1 0.46875 0.06 0.611111 11 0.05 0.28
Q20 1 0.421875 0.28 0.588889 11 0.05 0.27

  REM The information below was added by Olex2.
  REM
  REM R1 = 0.0636 for 3387 Fo > 4sig(Fo) and 0.0764 for all 4117 data
  REM 201 parameters refined using 0 restraints
  REM Highest difference peak 0.5703, deepest hole -0.4301
  REM Mean Shift 0.0000, Max Shift 0.0000.

  REM +++ Tabular Listing of Refinement Information +++
  REM R1_all = 0.0764
  REM R1_gt = 0.0636
  REM wR_ref = 0.2033
  REM GOOF = 1.0714
  REM Shift_max = 0.0000
  REM Shift_mean = 0.0000
  REM Reflections_all = 4117
  REM Reflections_gt = 3387
  REM Parameters = 201
  REM Hole = -0.4301
  REM Peak = 0.5703
  REM Flack = n/a

  
;
_olex2_submission_special_instructions 'No special instructions were received'

loop_
_publcif_info_exptl_table_extra_item
sin_theta_over_lambda_max

loop_
_publcif_info_exptl_table_header_item
?


_publcif_funding_html            
;
;
####################################################################### 
# 
# This file contains crystal structure data downloaded from the 
# Cambridge Structural Database (CSD) hosted by the Cambridge 
# Crystallographic Data Centre (CCDC).
# 
# Full information about CCDC data access policies and citation 
# guidelines are available at http://www.ccdc.cam.ac.uk/access/V1 
# 
# Audit and citation data items may have been added by the CCDC. 
# Please retain this information to preserve the provenance of 
# this file and to allow appropriate attribution of the data. 
# 
#######################################################################

data_VPS_I_7_0m
_database_code_depnum_ccdc_archive 'CCDC 1936023'
loop_
_audit_author_name
_audit_author_address
'Ved Prakash Singh'
;Mizoram University
India
;
#Added by publCIF


_audit_update_record             
;
2019-06-29 deposited with the CCDC.	2021-10-14 downloaded from the CCDC.
;
_publcif_datablock.id            {40077a52-d982-4c3b-b660-83029cb8d717}
# publcif _publ_body_element loop end
_audit_creation_date             2019-05-25
_audit_creation_method           
;
Olex2 1.2
(compiled 2018.05.29 svn.r3508 for OlexSys, GUI svn.r5506)
;
_chemical_formula_moiety         'C14 H15 Cl N2 O2 S'
_chemical_formula_sum            'C14 H15 Cl N2 O2 S'
_chemical_formula_weight         310.81
loop_
_atom_type_symbol
_atom_type_scat_dispersion_real
_atom_type_scat_dispersion_imag
_atom_type_scat_Cromer_Mann_a1
_atom_type_scat_Cromer_Mann_a2
_atom_type_scat_Cromer_Mann_a3
_atom_type_scat_Cromer_Mann_a4
_atom_type_scat_Cromer_Mann_b1
_atom_type_scat_Cromer_Mann_b2
_atom_type_scat_Cromer_Mann_b3
_atom_type_scat_Cromer_Mann_b4
_atom_type_scat_Cromer_Mann_c
_atom_type_scat_source
_atom_type_scat_dispersion_source
C 0.00347 0.00161 2.31000 1.02000 1.58860 0.86500 20.84390 10.20750 0.56870
51.65120 0.215599998832
'International Tables Volume C Table 6.1.1.4 (pp. 500-502)'
'Henke, Gullikson and Davis, At. Data and Nucl. Data Tables, 1993, 54, 2'
Cl 0.14873 0.16029 11.46040 7.19640 6.25560 1.64550 0.01040 1.16620 18.51940
47.77840 -9.55739974976
'International Tables Volume C Table 6.1.1.4 (pp. 500-502)'
'Henke, Gullikson and Davis, At. Data and Nucl. Data Tables, 1993, 54, 2'
H 0.00000 0.00000 0.49300 0.32291 0.14019 0.04081 10.51090 26.12570 3.14236
57.79970 0.0030380000826
'International Tables Volume C Table 6.1.1.4 (pp. 500-502)'
'Henke, Gullikson and Davis, At. Data and Nucl. Data Tables, 1993, 54, 2'
O 0.01158 0.00611 3.04850 2.28680 1.54630 0.86700 13.27710 5.70110 0.32390
32.90890 0.250800013542
'International Tables Volume C Table 6.1.1.4 (pp. 500-502)'
'Henke, Gullikson and Davis, At. Data and Nucl. Data Tables, 1993, 54, 2'
N 0.00653 0.00323 12.21260 3.13220 2.01250 1.16630 0.00570 9.89330 28.99750
0.58260 -11.5290002823
'International Tables Volume C Table 6.1.1.4 (pp. 500-502)'
'Henke, Gullikson and Davis, At. Data and Nucl. Data Tables, 1993, 54, 2'
S 0.12424 0.12443 6.90530 5.20340 1.43790 1.58630 1.46790 22.21510 0.25360
56.17200 0.866900026798
'International Tables Volume C Table 6.1.1.4 (pp. 500-502)'
'Henke, Gullikson and Davis, At. Data and Nucl. Data Tables, 1993, 54, 2'

_space_group_crystal_system      triclinic
_space_group_IT_number           2
_space_group_name_H-M_alt        'P -1'
_space_group_name_Hall           '-P 1'
loop_
_space_group_symop_id
_space_group_symop_operation_xyz
1 x,y,z
2 -x,-y,-z

_symmetry_Int_Tables_number      2
_cell_length_a                   7.3066(6)
_cell_length_b                   10.4657(8)
_cell_length_c                   10.6788(9)
_cell_angle_alpha                107.568(3)
_cell_angle_beta                 90.583(3)
_cell_angle_gamma                107.829(2)
_cell_volume                     736.37(10)
_cell_formula_units_Z            2
_cell_measurement_temperature    296(2)
_cell_measurement_reflns_used    7717
_cell_measurement_theta_max      27.14
_cell_measurement_theta_min      2.43
_exptl_crystal_description       Rectangular
_exptl_crystal_colour            Yellow
_exptl_absorpt_coefficient_mu    0.403
_exptl_absorpt_correction_type   none
_exptl_crystal_density_diffrn    1.4016
_exptl_crystal_F_000             324.6689
_exptl_crystal_size_max          0.26
_exptl_crystal_size_mid          0.25
_exptl_crystal_size_min          0.20
_diffrn_reflns_av_R_equivalents  0.0215
_diffrn_reflns_av_unetI/netI     0.0156
_diffrn_reflns_limit_h_max       9
_diffrn_reflns_limit_h_min       -9
_diffrn_reflns_limit_k_max       13
_diffrn_reflns_limit_k_min       -13
_diffrn_reflns_limit_l_max       13
_diffrn_reflns_limit_l_min       -13
_diffrn_reflns_number            14725
_diffrn_reflns_theta_full        27.1574
_diffrn_reflns_theta_max         27.16
_diffrn_reflns_theta_min         3.38
_diffrn_ambient_temperature      296.15
_diffrn_measured_fraction_theta_full 0.9951
_diffrn_measured_fraction_theta_max 0.9951
_diffrn_measurement_device_type  'Bruker APEX-II CCD'
_diffrn_measurement_method       '\f and \w scans'
_diffrn_radiation_type           'Mo K\a'
_diffrn_radiation_wavelength     0.71073
_diffrn_standards_number         0
_reflns_Friedel_coverage         0.0
_reflns_limit_h_max              9
_reflns_limit_h_min              -9
_reflns_limit_k_max              12
_reflns_limit_k_min              -13
_reflns_limit_l_max              13
_reflns_limit_l_min              0
_reflns_number_gt                2892
_reflns_number_total             3263
_reflns_threshold_expression     I>=2u(I)
_computing_molecular_graphics    'Olex2 (Dolomanov et al., 2009)'
_computing_publication_material  'Olex2 (Dolomanov et al., 2009)'
_computing_structure_refinement  'olex2.refine (Bourhis et al., 2015)'
_refine_diff_density_max         0.2794
_refine_diff_density_min         -0.4253
_refine_diff_density_rms         0.0715
_refine_ls_d_res_high            0.7786
_refine_ls_d_res_low             6.0329
_refine_ls_goodness_of_fit_ref   1.0760
_refine_ls_hydrogen_treatment    mixed
_refine_ls_matrix_type           full
_refine_ls_number_constraints    21
_refine_ls_number_parameters     191
_refine_ls_number_reflns         3263
_refine_ls_number_restraints     0
_refine_ls_R_factor_all          0.0429
_refine_ls_R_factor_gt           0.0384
_refine_ls_restrained_S_all      1.0760
_refine_ls_shift/su_max          0.0003
_refine_ls_shift/su_mean         0.0000
_refine_ls_structure_factor_coef Fsqd
_refine_ls_weighting_details     
'w=1/[\s^2^(Fo^2^)+(0.0643P)^2^+0.2424P] where P=(Fo^2^+2Fc^2^)/3'
_refine_ls_weighting_scheme      calc
_refine_ls_wR_factor_gt          0.1104
_refine_ls_wR_factor_ref         0.1156
_olex2_refinement_description    
;
1. Fixed Uiso
 At 1.2 times of:
  All C(H) groups, All C(H,H) groups
 At 1.5 times of:
  All C(H,H,H) groups
2.a Ternary CH refined with riding coordinates:
 C5(H5)
2.b Secondary CH2 refined with riding coordinates:
 C8(H8a,H8b)
2.c Aromatic/amide H refined with riding coordinates:
 C1(H1), C2(H2a), C3(H3a), C14(H14)
2.d Idealised Me refined as rotating group:
 C9(H9a,H9b,H9c), C12(H12a,H12b,H12c)
;
loop_
_atom_site_label
_atom_site_type_symbol
_atom_site_fract_x
_atom_site_fract_y
_atom_site_fract_z
_atom_site_U_iso_or_equiv
_atom_site_adp_type
_atom_site_occupancy
_atom_site_refinement_flags_posn
S1 S 0.80670(6) 0.59538(5) 0.95849(5) 0.04176(15) Uani 1.000000 .
Cl2 Cl -0.08131(10) 0.18706(5) 0.56704(6) 0.0704(2) Uani 1.000000 .
O0aa O 0.17322(16) 0.88855(14) 0.82976(14) 0.0455(3) Uani 1.000000 .
O1 O 0.43284(17) 1.02925(13) 0.77451(15) 0.0462(3) Uani 1.000000 .
N2 N 0.48078(18) 0.64556(15) 0.91283(13) 0.0323(3) Uani 1.000000 .
N3 N 0.75440(19) 0.78974(14) 0.86444(13) 0.0321(3) Uani 1.000000 .
C1 C 0.1361(3) 0.3770(2) 0.45953(17) 0.0438(4) Uani 1.000000 .
H1 H 0.0882(3) 0.3074(2) 0.37810(17) 0.0526(5) Uiso 1.000000 R
C2 C 0.2644(3) 0.5068(2) 0.46739(17) 0.0456(4) Uani 1.000000 .
H2a H 0.3034(3) 0.5256(2) 0.39033(17) 0.0548(5) Uiso 1.000000 R
C3 C 0.3367(2) 0.61063(19) 0.58898(16) 0.0382(4) Uani 1.000000 .
H3a H 0.4249(2) 0.69774(19) 0.59285(16) 0.0459(4) Uiso 1.000000 R
C4 C 0.2779(2) 0.58493(16) 0.70480(15) 0.0289(3) Uani 1.000000 .
C5 C 0.3553(2) 0.69375(15) 0.84193(14) 0.0281(3) Uani 1.000000 .
H5 H 0.2448(2) 0.70043(15) 0.89180(14) 0.0337(4) Uiso 1.000000 R
C6 C 0.4660(2) 0.83962(15) 0.83741(14) 0.0289(3) Uani 1.000000 .
C7 C 0.3437(2) 0.92105(16) 0.81587(15) 0.0312(3) Uani 1.000000 .
C8 C 0.3193(3) 1.11114(19) 0.7458(2) 0.0438(4) Uani 1.000000 .
H8a H 0.2060(3) 1.04938(19) 0.6842(2) 0.0526(5) Uiso 1.000000 R
H8b H 0.2771(3) 1.16131(19) 0.8262(2) 0.0526(5) Uiso 1.000000 R
C9 C 0.4465(4) 1.2130(3) 0.6871(4) 0.0939(12) Uani 1.000000 .
H9a H 0.5614(18) 1.2698(19) 0.7470(11) 0.1408(17) Uiso 1.000000 GR
H9b H 0.481(3) 1.1620(3) 0.6051(13) 0.1408(17) Uiso 1.000000 GR
H9c H 0.3791(15) 1.273(2) 0.671(3) 0.1408(17) Uiso 1.000000 GR
C10 C 0.6703(2) 0.67818(16) 0.90836(14) 0.0292(3) Uani 1.000000 .
C11 C 0.6610(2) 0.88066(16) 0.84373(15) 0.0297(3) Uani 1.000000 .
C12 C 0.7977(2) 1.01504(19) 0.8312(2) 0.0446(4) Uani 1.000000 .
H12a H 0.8120(17) 1.0037(5) 0.7396(2) 0.0669(6) Uiso 1.000000 GR
H12b H 0.7471(11) 1.0913(4) 0.8676(13) 0.0669(6) Uiso 1.000000 GR
H12c H 0.9214(7) 1.0361(9) 0.8784(12) 0.0669(6) Uiso 1.000000 GR
C13 C 0.0798(2) 0.35212(18) 0.57541(18) 0.0396(4) Uani 1.000000 .
C14 C 0.1458(2) 0.45378(17) 0.69734(16) 0.0353(3) Uani 1.000000 .
H14 H 0.1029(2) 0.43517(17) 0.77369(16) 0.0424(4) Uiso 1.000000 R
H3 H 0.870(3) 0.815(2) 0.8641(19) 0.039(5) Uiso 1.000000 .
H2 H 0.425(3) 0.583(2) 0.945(2) 0.042(5) Uiso 1.000000 .

loop_
_atom_site_aniso_label
_atom_site_aniso_U_11
_atom_site_aniso_U_22
_atom_site_aniso_U_33
_atom_site_aniso_U_12
_atom_site_aniso_U_13
_atom_site_aniso_U_23
S1 0.0334(2) 0.0484(3) 0.0556(3) 0.01549(18) 0.00424(18) 0.0316(2)
Cl2 0.0787(4) 0.0392(3) 0.0700(4) -0.0074(2) -0.0068(3) 0.0118(2)
O0aa 0.0267(6) 0.0517(7) 0.0688(8) 0.0150(5) 0.0122(5) 0.0318(7)
O1 0.0305(6) 0.0446(7) 0.0790(9) 0.0156(5) 0.0113(6) 0.0383(7)
N2 0.0261(6) 0.0372(7) 0.0371(7) 0.0051(5) 0.0011(5) 0.0223(6)
N3 0.0221(6) 0.0384(7) 0.0423(7) 0.0101(5) 0.0073(5) 0.0220(6)
C1 0.0431(9) 0.0491(10) 0.0351(8) 0.0196(8) -0.0014(7) 0.0033(7)
C2 0.0447(10) 0.0606(11) 0.0345(8) 0.0185(9) 0.0087(7) 0.0179(8)
C3 0.0340(8) 0.0441(9) 0.0385(8) 0.0105(7) 0.0062(6) 0.0181(7)
C4 0.0235(6) 0.0338(7) 0.0333(7) 0.0114(6) 0.0013(5) 0.0144(6)
C5 0.0225(6) 0.0318(7) 0.0325(7) 0.0079(5) 0.0034(5) 0.0148(6)
C6 0.0245(7) 0.0300(7) 0.0339(7) 0.0076(6) 0.0037(5) 0.0138(6)
C7 0.0267(7) 0.0312(7) 0.0359(8) 0.0086(6) 0.0039(6) 0.0120(6)
C8 0.0388(9) 0.0389(9) 0.0626(11) 0.0195(7) 0.0056(8) 0.0217(8)
C9 0.0642(16) 0.094(2) 0.177(3) 0.0398(15) 0.0368(19) 0.104(2)
C10 0.0287(7) 0.0333(7) 0.0260(7) 0.0086(6) 0.0014(5) 0.0118(6)
C11 0.0257(7) 0.0316(7) 0.0340(7) 0.0080(6) 0.0050(5) 0.0148(6)
C12 0.0275(8) 0.0429(9) 0.0713(12) 0.0075(7) 0.0080(8) 0.0335(9)
C13 0.0361(8) 0.0338(8) 0.0462(9) 0.0094(7) -0.0036(7) 0.0112(7)
C14 0.0347(8) 0.0364(8) 0.0362(8) 0.0091(6) 0.0005(6) 0.0161(7)

loop_
_geom_bond_atom_site_label_1
_geom_bond_atom_site_label_2
_geom_bond_distance
_geom_bond_site_symmetry_2
_geom_bond_publ_flag
S1 C10 1.6818(15) . ?
Cl2 C13 1.7428(18) . ?
O0aa C7 1.2098(19) . ?
O1 C7 1.3259(19) . ?
O1 C8 1.4510(19) . ?
N2 C5 1.4726(18) . ?
N2 C10 1.3261(19) . ?
N2 H2 0.83(2) . ?
N3 C10 1.3630(19) . ?
N3 C11 1.3933(19) . ?
N3 H3 0.81(2) . ?
C1 H1 0.9300 . ?
C1 C2 1.372(3) . ?
C1 C13 1.381(3) . ?
C2 H2a 0.9300 . ?
C2 C3 1.389(3) . ?
C3 H3a 0.9300 . ?
C3 C4 1.388(2) . ?
C4 C5 1.531(2) . ?
C4 C14 1.394(2) . ?
C5 H5 0.9800 . ?
C5 C6 1.5088(19) . ?
C6 C7 1.469(2) . ?
C6 C11 1.351(2) . ?
C8 H8a 0.9700 . ?
C8 H8b 0.9700 . ?
C8 C9 1.484(3) . ?
C9 H9a 0.9600 . ?
C9 H9b 0.9600 . ?
C9 H9c 0.9600 . ?
C11 C12 1.500(2) . ?
C12 H12a 0.9600 . ?
C12 H12b 0.9600 . ?
C12 H12c 0.9600 . ?
C13 C14 1.377(2) . ?
C14 H14 0.9300 . ?

loop_
_geom_angle_atom_site_label_1
_geom_angle_atom_site_label_2
_geom_angle_atom_site_label_3
_geom_angle
_geom_angle_site_symmetry_1
_geom_angle_site_symmetry_3
_geom_angle_publ_flag
C8 O1 C7 117.87(12) . . ?
C10 N2 C5 123.73(12) . . ?
H2 N2 C5 116.3(14) . . ?
H2 N2 C10 118.9(14) . . ?
C11 N3 C10 124.34(13) . . ?
H3 N3 C10 118.2(14) . . ?
H3 N3 C11 116.3(14) . . ?
C2 C1 H1 120.78(10) . . ?
C13 C1 H1 120.78(10) . . ?
C13 C1 C2 118.43(16) . . ?
H2a C2 C1 119.59(10) . . ?
C3 C2 C1 120.82(16) . . ?
C3 C2 H2a 119.59(10) . . ?
H3a C3 C2 119.86(10) . . ?
C4 C3 C2 120.28(16) . . ?
C4 C3 H3a 119.86(10) . . ?
C5 C4 C3 122.80(14) . . ?
C14 C4 C3 119.16(15) . . ?
C14 C4 C5 118.02(13) . . ?
C4 C5 N2 109.84(12) . . ?
H5 C5 N2 108.17(7) . . ?
H5 C5 C4 108.17(7) . . ?
C6 C5 N2 109.19(11) . . ?
C6 C5 C4 113.18(12) . . ?
C6 C5 H5 108.17(8) . . ?
C7 C6 C5 114.40(12) . . ?
C11 C6 C5 119.63(13) . . ?
C11 C6 C7 125.79(13) . . ?
O1 C7 O0aa 122.63(14) . . ?
C6 C7 O0aa 122.60(14) . . ?
C6 C7 O1 114.70(12) . . ?
H8a C8 O1 110.37(9) . . ?
H8b C8 O1 110.37(10) . . ?
H8b C8 H8a 108.6 . . ?
C9 C8 O1 106.75(15) . . ?
C9 C8 H8a 110.37(16) . . ?
C9 C8 H8b 110.37(16) . . ?
H9a C9 C8 109.5 . . ?
H9b C9 C8 109.5 . . ?
H9b C9 H9a 109.5 . . ?
H9c C9 C8 109.5 . . ?
H9c C9 H9a 109.5 . . ?
H9c C9 H9b 109.5 . . ?
N2 C10 S1 124.00(11) . . ?
N3 C10 S1 120.22(11) . . ?
N3 C10 N2 115.73(13) . . ?
C6 C11 N3 118.25(13) . . ?
C12 C11 N3 113.20(13) . . ?
C12 C11 C6 128.55(14) . . ?
H12a C12 C11 109.5 . . ?
H12b C12 C11 109.5 . . ?
H12b C12 H12a 109.5 . . ?
H12c C12 C11 109.5 . . ?
H12c C12 H12a 109.5 . . ?
H12c C12 H12b 109.5 . . ?
C1 C13 Cl2 118.94(14) . . ?
C14 C13 Cl2 118.90(14) . . ?
C14 C13 C1 122.16(16) . . ?
C13 C14 C4 119.13(15) . . ?
H14 C14 C4 120.44(9) . . ?
H14 C14 C13 120.44(10) . . ?


_iucr_refine_fcf_details         
;
data_VPS_I_7_0m_CCDC1
_computing_structure_refinement   'olex2.refine (Bourhis et al., 2015)'
_shelx_refln_list_code            4
loop_
  _space_group_symop_id
  _space_group_symop_operation_xyz
  1  x,y,z
  2  -x,-y,-z

_space_group_crystal_system       triclinic
_space_group_IT_number            2
_space_group_name_H-M_alt         'P -1'
_space_group_name_Hall            '-P 1'
_symmetry_space_group_name_H-M    'P -1'
_symmetry_space_group_name_Hall   '-P 1'
_symmetry_Int_Tables_number       2
_cell_length_a                    7.3066(6)
_cell_length_b                    10.4657(8)
_cell_length_c                    10.6788(9)
_cell_angle_alpha                 107.568(3)
_cell_angle_beta                  90.583(3)
_cell_angle_gamma                 107.829(2)
_cell_volume                      736.37(10)
loop_
  _refln_index_h
  _refln_index_k
  _refln_index_l
  _refln_F_squared_calc
  _refln_F_squared_meas
  _refln_F_squared_sigma
  _refln_F_squared_weight
  _refln_observed_status
-9 1 1 2.159 4.536 1.435 56.193 o
-9 1 2 11.914 13.276 1.109 32.502 o
-9 1 3 15.406 16.517 1.404 23.148 o
-9 2 1 30.463 33.917 1.338 11.626 o
-9 2 2 5.189 5.318 1.039 64.201 o
-9 2 3 0.043 1.074 0.821 205.699 o
-9 3 1 25.886 26.639 1.379 14.278 o
-9 3 2 54.777 53.140 1.774 5.550 o
-9 3 3 59.237 60.046 1.921 4.821 o
-9 3 4 0.234 -2.571 1.200 106.971 o
-9 4 1 13.249 12.194 0.945 33.556 o
-9 4 2 24.002 27.368 1.278 15.286 o
-9 4 3 39.714 42.317 1.510 8.344 o
-9 5 1 0.010 0.187 0.621 392.718 o
-9 5 2 0.004 0.123 0.564 481.490 o
-9 5 3 11.871 14.830 1.149 30.854 o
-9 6 1 0.425 0.103 0.621 341.234 o
-9 6 2 7.628 4.826 0.848 62.513 o
-9 7 1 1.709 1.285 1.091 100.020 o
-8 -3 1 0.448 0.818 0.880 172.990 o
-8 -3 2 20.225 23.156 1.577 16.654 o
-8 -3 3 1.011 0.268 0.721 223.201 o
-8 -2 1 36.349 32.293 1.682 9.644 o
-8 -2 2 0.013 0.057 0.594 439.878 o
-8 -2 3 19.324 19.251 1.172 20.806 o
-8 -2 4 3.905 4.609 1.039 73.357 o
-8 -2 5 17.404 16.139 1.176 23.602 o
-8 -1 1 46.361 44.215 1.516 7.186 o
-8 -1 2 19.781 16.769 1.113 21.792 o
-8 -1 3 20.955 18.040 1.004 21.052 o
-8 -1 4 15.463 20.005 1.240 23.076 o
-8 -1 5 6.642 7.433 1.088 51.701 o
-8 -1 6 34.913 34.310 2.634 7.769 o
-8 0 1 39.048 46.746 1.608 7.963 o
-8 0 2 2.072 1.513 0.532 209.442 o
-8 0 3 1.306 0.466 0.574 270.972 o
-8 0 4 74.042 64.226 3.726 3.052 o
-8 0 5 36.329 34.902 1.776 9.205 o
-8 0 6 8.036 8.457 1.144 44.292 o
-8 0 7 0.804 0.442 0.821 187.837 o
-8 1 1 0.047 -0.003 0.410 899.184 o
-8 1 2 76.960 86.062 1.624 3.257 o
-8 1 3 0.485 0.985 0.668 260.796 o
-8 1 4 62.143 61.482 1.828 4.617 o
-8 1 5 27.553 32.357 2.012 10.798 o
-8 1 6 18.699 14.902 1.820 17.965 o
-8 1 7 8.576 7.397 1.407 37.254 o
-8 2 1 139.139 136.496 2.308 1.339 o
-8 2 2 0.008 1.055 0.566 387.544 o
-8 2 3 35.798 38.466 1.466 9.510 o
-8 2 4 17.460 22.524 1.281 20.255 o
-8 2 5 31.225 32.324 1.688 10.795 o
-8 2 6 21.255 24.724 1.422 16.572 o
-8 2 7 7.644 5.336 0.876 60.084 o
-8 3 1 0.253 0.672 0.486 475.426 o
-8 3 2 8.894 6.979 0.729 56.136 o
-8 3 3 54.511 53.961 2.465 5.022 o
-8 3 4 0.133 -0.174 0.669 337.202 o
-8 3 5 0.299 -0.109 0.566 428.076 o
-8 3 6 0.061 0.409 0.627 362.043 o
-8 3 7 6.464 7.205 0.988 56.649 o
-8 4 1 21.110 25.969 1.297 16.932 o
-8 4 2 2.965 2.708 0.653 136.298 o
-8 4 3 0.035 -0.366 0.539 534.020 o
-8 4 4 4.163 4.021 0.685 102.832 o
-8 4 5 13.984 15.906 1.049 28.567 o
-8 4 6 1.526 1.866 0.756 161.217 o
-8 5 1 40.745 41.222 1.490 8.288 o
-8 5 2 96.269 89.816 2.196 2.457 o
-8 5 3 0.298 1.775 0.653 254.350 o
-8 5 4 6.888 5.224 0.811 66.990 o
-8 5 5 0.381 -0.254 0.621 353.049 o
-8 5 6 0.556 0.426 0.620 309.733 o
-8 6 1 3.019 2.997 0.841 107.130 o
-8 6 2 14.367 16.945 1.172 26.226 o
-8 6 3 1.175 0.199 0.608 273.047 o
-8 6 4 38.620 36.457 1.732 8.715 o
-8 6 5 10.516 10.052 1.075 38.426 o
-8 7 1 65.605 71.650 1.996 4.020 o
-8 7 2 92.912 97.181 3.035 2.293 o
-8 7 3 6.988 6.682 1.163 49.111 o
-8 7 4 0.043 -0.830 0.602 427.287 o
-8 8 1 14.695 13.717 1.089 28.601 o
-8 8 2 0.065 0.481 0.618 366.039 o
-8 8 3 7.505 11.353 1.091 43.418 o
-8 9 1 0.307 0.583 0.743 243.160 o
-8 9 2 1.808 2.159 0.931 117.162 o
-7 -5 1 0.045 0.379 0.654 339.013 o
-7 -5 2 4.253 4.339 0.854 85.759 o
-7 -5 3 14.103 14.341 1.279 26.755 o
-7 -5 4 14.059 16.287 1.343 25.082 o
-7 -5 5 1.630 2.109 0.779 149.886 o
-7 -4 1 0.109 0.289 0.699 297.977 o
-7 -4 2 14.106 14.680 1.209 27.368 o
-7 -4 3 9.319 10.037 1.088 40.723 o
-7 -4 4 18.758 19.856 1.416 19.375 o
-7 -4 5 0.885 3.075 0.704 175.890 o
-7 -4 6 0.965 1.382 0.643 230.206 o
-7 -4 7 11.650 10.287 0.983 37.634 o
-7 -3 1 30.382 29.568 2.324 9.604 o
-7 -3 2 1.694 1.867 0.654 182.542 o
-7 -3 3 23.239 20.493 1.128 18.062 o
-7 -3 4 10.506 12.131 0.937 38.909 o
-7 -3 5 0.759 0.644 0.574 311.687 o
-7 -3 6 84.634 91.301 1.986 2.810 o
-7 -3 7 0.011 0.370 0.608 393.599 o
-7 -3 8 0.458 0.052 0.721 263.740 o
-7 -2 1 55.906 52.416 1.531 5.639 o
-7 -2 2 21.396 19.743 1.086 19.674 o
-7 -2 3 38.520 43.298 1.446 8.552 o
-7 -2 4 32.183 25.094 1.081 13.081 o
-7 -2 5 0.018 -1.167 0.441 800.702 o
-7 -2 6 39.253 40.691 1.732 8.244 o
-7 -2 7 8.140 8.788 1.052 46.176 o
-7 -2 8 9.740 12.992 1.251 33.812 o
-7 -1 1 11.704 9.698 0.712 42.867 o
-7 -1 2 141.789 131.685 2.000 1.352 o
-7 -1 3 22.218 18.442 0.930 20.352 o
-7 -1 4 112.499 109.956 2.662 1.843 o
-7 -1 5 38.285 31.056 1.287 10.076 o
-7 -1 6 82.391 73.616 2.967 2.915 o
-7 -1 7 32.977 40.564 1.845 9.170 o
-7 -1 8 6.806 6.924 1.309 44.307 o
-7 -1 9 2.211 3.252 1.292 68.248 o
-7 0 1 222.543 218.494 2.734 0.599 o
-7 0 2 69.801 63.199 1.478 4.215 o
-7 0 3 52.903 45.630 1.392 6.391 o
-7 0 4 344.896 346.681 4.197 0.265 o
-7 0 5 1.710 5.755 0.891 100.437 o
-7 0 6 33.320 36.242 1.394 10.446 o
-7 0 7 0.651 0.137 0.800 208.734 o
-7 0 8 9.858 10.783 1.179 36.895 o
-7 0 9 16.218 18.308 2.215 15.507 o
-7 1 1 23.113 20.168 0.852 19.460 o
-7 1 2 104.892 102.380 1.823 2.154 o
-7 1 3 153.397 143.142 2.265 1.174 o
-7 1 4 58.761 54.852 1.605 5.237 o
-7 1 5 12.003 12.513 0.956 35.286 o
-7 1 6 104.536 103.014 2.298 2.098 o
-7 1 7 67.785 60.757 1.790 4.294 o
-7 1 8 0.083 0.397 0.593 397.769 o
-7 1 9 3.040 2.101 0.900 105.174 o
-7 2 1 130.093 139.545 2.010 1.439 o
-7 2 2 16.633 17.140 0.769 27.089 o
-7 2 3 31.507 27.472 1.037 13.000 o
-7 2 4 4.337 3.444 0.579 114.366 o
-7 2 5 62.086 54.234 1.684 4.954 o
-7 2 6 128.266 135.723 2.968 1.420 o
-7 2 7 12.693 14.757 1.091 30.537 o
-7 2 8 23.627 22.010 1.344 16.441 o
-7 2 9 31.442 30.456 1.512 11.421 o
-7 3 1 145.770 140.219 2.174 1.260 o
-7 3 2 92.753 86.643 1.692 2.682 o
-7 3 3 93.958 99.637 2.158 2.397 o
-7 3 4 36.014 31.586 1.141 10.813 o
-7 3 5 4.575 4.085 0.641 101.253 o
-7 3 6 3.755 3.236 0.656 116.912 o
-7 3 7 11.159 8.625 0.937 41.380 o
-7 3 8 34.776 38.870 1.756 9.159 o
-7 4 1 81.391 82.662 1.563 3.161 o
-7 4 2 4.538 3.560 0.638 105.193 o
-7 4 3 64.842 60.984 1.688 4.517 o
-7 4 4 177.523 176.191 3.106 0.866 o
-7 4 5 17.546 19.843 1.195 21.778 o
-7 4 6 21.576 19.916 1.114 19.346 o
-7 4 7 7.111 7.535 0.839 58.968 o
-7 4 8 1.637 1.073 0.620 212.205 o
-7 5 1 10.719 10.513 0.850 41.860 o
-7 5 2 85.856 81.611 1.968 2.934 o
-7 5 3 46.825 46.350 1.559 6.943 o
-7 5 4 1.209 0.124 0.566 298.773 o
-7 5 5 38.348 38.234 1.520 8.941 o
-7 5 6 55.062 58.245 1.900 5.223 o
-7 5 7 55.853 52.933 1.855 5.409 o
-7 6 1 11.291 9.340 0.818 42.504 o
-7 6 2 14.840 16.744 1.069 26.852 o
-7 6 3 0.582 0.994 0.566 317.823 o
-7 6 4 31.279 29.484 1.905 10.560 o
-7 6 5 21.334 17.804 1.267 19.330 o
-7 6 6 43.560 43.639 1.728 7.378 o
-7 6 7 97.183 100.623 2.565 2.243 o
-7 7 1 0.319 0.451 0.503 462.234 o
-7 7 2 0.086 -0.410 0.564 476.481 o
-7 7 3 4.224 4.478 0.880 83.385 o
-7 7 4 1.253 1.720 0.715 183.522 o
-7 7 5 0.601 1.300 0.725 216.405 o
-7 7 6 54.990 55.765 1.986 5.272 o
-7 8 1 5.318 7.961 0.884 64.653 o
-7 8 2 42.710 41.666 1.559 7.850 o
-7 8 3 0.048 0.643 0.621 354.619 o
-7 8 4 2.236 3.243 0.811 120.799 o
-7 8 5 0.391 -0.282 0.645 329.261 o
-7 9 1 5.879 6.077 0.818 70.014 o
-7 9 2 61.050 66.265 2.001 4.445 o
-7 9 3 0.390 -0.897 0.693 290.972 o
-7 9 4 0.237 0.064 0.635 353.806 o
-7 10 1 3.775 2.569 0.724 113.752 o
-7 10 2 7.234 6.135 0.927 58.104 o
-6 -7 2 0.133 0.114 0.693 309.515 o
-6 -7 3 0.035 -0.613 0.654 364.200 o
-6 -7 4 7.718 10.190 1.179 41.987 o
-6 -7 5 31.113 31.392 1.946 10.272 o
-6 -6 1 3.748 1.624 0.721 121.957 o
-6 -6 2 88.818 87.490 3.607 2.367 o
-6 -6 3 1.181 1.615 1.114 100.678 o
-6 -6 4 55.929 56.315 2.073 5.114 o
-6 -6 5 0.018 -1.011 0.622 405.625 o
-6 -6 6 6.382 8.523 1.524 37.167 o
-6 -6 7 34.229 40.761 1.559 9.438 o
-6 -5 1 16.462 19.252 1.309 22.003 o
-6 -5 2 75.436 76.166 2.271 3.347 o
-6 -5 3 3.296 2.153 0.721 125.182 o
-6 -5 4 27.398 29.538 1.577 12.567 o
-6 -5 5 5.567 4.934 0.880 72.098 o
-6 -5 6 46.017 48.434 1.595 6.879 o
-6 -5 7 5.951 8.456 0.840 62.179 o
-6 -5 8 3.926 3.157 0.887 91.251 o
-6 -4 1 26.872 24.039 2.435 10.537 o
-6 -4 2 26.778 32.984 1.449 12.603 o
-6 -4 3 20.771 20.847 1.042 19.956 o
-6 -4 4 13.919 17.375 1.029 27.955 o
-6 -4 5 89.897 93.933 2.093 2.592 o
-6 -4 6 6.532 6.099 0.685 72.275 o
-6 -4 7 2.354 1.938 0.566 180.071 o
-6 -4 8 22.913 26.895 1.217 16.140 o
-6 -4 9 37.361 39.305 1.845 8.495 o
-6 -3 1 6.325 9.079 0.742 62.614 o
-6 -3 2 197.418 192.876 3.072 0.732 o
-6 -3 3 3.723 2.629 0.552 135.558 o
-6 -3 4 78.952 84.978 1.921 3.132 o
-6 -3 5 0.034 -0.133 0.424 852.754 o
-6 -3 6 31.174 27.384 1.213 12.715 o
-6 -3 7 11.448 13.830 1.054 33.627 o
-6 -3 8 5.158 3.616 0.715 91.529 o
-6 -3 9 39.470 44.200 1.845 7.772 o
-6 -3 10 7.897 8.981 1.119 44.689 o
-6 -2 1 143.643 150.038 2.178 1.234 o
-6 -2 2 55.102 50.645 1.206 5.996 o
-6 -2 3 2.958 0.707 0.549 184.351 o
-6 -2 4 33.420 33.491 1.066 11.388 o
-6 -2 5 27.287 25.712 1.166 14.613 o
-6 -2 6 3.381 3.695 0.627 122.607 o
-6 -2 7 94.102 92.096 2.039 2.510 o
-6 -2 8 0.097 -0.608 0.678 332.017 o
-6 -2 9 14.292 14.092 1.445 24.787 o
-6 -2 10 4.343 4.254 0.953 77.809 o
-6 -1 1 0.973 0.639 0.346 476.246 o
-6 -1 2 77.633 82.116 1.403 3.357 o
-6 -1 3 11.332 11.367 0.672 42.318 o
-6 -1 4 444.924 449.106 4.984 0.165 o
-6 -1 5 0.255 0.655 0.591 356.109 o
-6 -1 6 48.017 52.559 1.281 6.638 o
-6 -1 7 27.881 27.195 1.815 12.005 o
-6 -1 8 0.315 0.423 1.072 128.005 o
-6 -1 9 7.667 8.568 1.109 46.150 o
-6 -1 10 17.766 13.715 1.286 23.410 o
-6 0 1 826.487 757.424 7.006 0.054 o
-6 0 2 19.534 20.833 0.822 22.048 o
-6 0 3 3.753 3.894 0.472 131.211 o
-6 0 4 55.917 67.686 1.369 5.064 o
-6 0 5 39.103 34.222 1.014 9.920 o
-6 0 6 86.010 88.347 1.662 2.874 o
-6 0 7 3.136 1.751 0.555 160.273 o
-6 0 8 3.174 3.480 0.657 124.423 o
-6 0 9 68.653 72.479 1.950 3.854 o
-6 0 10 2.505 1.437 0.652 163.624 o
-6 1 1 14.296 21.513 0.725 27.576 o
-6 1 2 27.096 18.178 0.885 17.479 o
-6 1 3 382.657 356.613 4.091 0.230 o
-6 1 4 57.233 54.642 1.229 5.578 o
-6 1 5 43.939 46.872 1.137 7.695 o
-6 1 6 0.497 -0.237 0.488 495.392 o
-6 1 7 25.482 23.797 1.195 15.738 o
-6 1 8 39.294 42.321 1.490 8.443 o
-6 1 9 2.265 4.188 0.764 119.410 o
-6 1 10 1.686 1.166 0.668 192.138 o
-6 2 1 57.114 57.441 1.092 5.521 o
-6 2 2 4.901 5.153 0.677 89.283 o
-6 2 3 0.414 0.453 0.380 636.215 o
-6 2 4 2.576 1.234 0.339 243.086 o
-6 2 5 174.054 174.096 2.618 0.906 o
-6 2 6 71.891 69.684 1.603 3.875 o
-6 2 7 13.316 16.760 1.058 28.769 o
-6 2 8 2.377 1.558 0.632 170.342 o
-6 2 9 1.325 1.401 0.632 215.206 o
-6 2 10 2.466 2.672 0.764 129.015 o
-6 3 1 0.090 -0.690 0.316 1379.200 o
-6 3 2 81.774 77.672 1.424 3.273 o
-6 3 3 0.012 -0.005 0.343 1318.840 o
-6 3 4 34.978 33.776 1.251 10.607 o
-6 3 5 0.411 0.000 0.503 493.657 o
-6 3 6 11.425 13.492 0.921 35.976 o
-6 3 7 26.047 25.255 1.147 15.316 o
-6 3 8 59.004 69.318 1.924 4.517 o
-6 3 9 7.423 6.880 0.897 56.903 o
-6 4 1 649.134 647.658 6.677 0.081 o
-6 4 2 178.951 178.469 2.398 0.871 o
-6 4 3 89.502 96.050 2.054 2.580 o
-6 4 4 49.855 47.661 1.498 6.545 o
-6 4 5 3.127 4.956 0.841 94.557 o
-6 4 6 9.895 8.349 0.869 46.560 o
-6 4 7 3.126 3.332 0.725 117.762 o
-6 4 8 0.267 1.116 0.602 318.172 o
-6 4 9 35.494 38.294 2.026 8.575 o
-6 5 1 79.742 82.963 1.381 3.256 o
-6 5 2 636.000 639.547 7.668 0.083 o
-6 5 3 548.969 529.448 6.639 0.113 o
-6 5 4 90.531 89.497 2.077 2.640 o
-6 5 5 1.333 1.114 0.653 213.824 o
-6 5 6 27.718 26.227 1.367 13.698 o
-6 5 7 3.080 1.664 0.709 135.812 o
-6 5 8 37.955 36.365 1.543 9.159 o
-6 6 1 58.454 54.525 1.355 5.410 o
-6 6 2 119.382 123.320 2.437 1.655 o
-6 6 3 5.644 4.780 0.725 81.356 o
-6 6 4 181.822 186.658 3.213 0.814 o
-6 6 5 524.819 553.984 7.817 0.115 o
-6 6 6 8.390 7.416 0.931 51.116 o
-6 6 7 0.268 -0.115 0.750 260.476 o
-6 6 8 3.003 3.055 0.850 105.818 o
-6 7 1 5.937 6.143 0.631 78.851 o
-6 7 2 18.324 19.421 1.109 21.925 o
-6 7 3 18.875 16.623 1.072 22.892 o
-6 7 4 16.277 21.174 2.597 12.727 o
-6 7 5 0.101 0.539 0.632 343.948 o
-6 7 6 5.669 6.300 0.906 66.156 o
-6 7 7 100.963 106.092 4.255 1.824 o
-6 8 1 8.003 8.747 1.096 45.358 o
-6 8 2 19.179 17.868 1.109 21.862 o
-6 8 3 14.309 12.015 0.984 31.526 o
-6 8 4 0.132 -0.061 0.582 439.292 o
-6 8 5 4.810 4.127 0.811 85.180 o
-6 8 6 3.070 0.546 0.740 142.491 o
-6 9 1 0.009 -0.912 0.409 936.553 o
-6 9 2 37.271 36.242 1.633 9.153 o
-6 9 3 35.018 31.965 1.534 10.273 o
-6 9 4 11.490 9.883 1.039 37.340 o
-6 9 5 0.733 -0.054 0.653 289.135 o
-6 10 1 0.683 0.927 0.870 167.216 o
-6 10 2 2.317 0.978 0.632 182.221 o
-6 10 3 4.177 5.256 0.869 81.423 o
-6 10 4 5.599 3.229 0.944 73.396 o
-6 11 1 4.739 4.481 0.812 84.154 o
-6 11 2 0.382 -0.243 0.602 372.841 o
-5 -8 1 27.912 29.901 1.629 12.190 o
-5 -8 2 7.695 7.504 1.446 37.794 o
-5 -8 3 0.018 0.189 0.691 318.826 o
-5 -8 4 60.795 63.584 2.204 4.440 o
-5 -8 5 75.890 80.607 2.501 3.168 o
-5 -8 6 137.921 149.740 4.087 1.176 o
-5 -8 7 21.064 22.845 1.614 16.127 o
-5 -7 1 40.706 42.382 1.735 7.877 o
-5 -7 2 12.933 13.925 1.160 29.875 o
-5 -7 3 0.031 -0.020 0.603 428.872 o
-5 -7 4 26.038 21.395 1.416 15.156 o
-5 -7 5 6.687 9.677 1.153 45.987 o
-5 -7 6 121.645 133.808 3.198 1.489 o
-5 -7 7 22.022 21.749 1.875 14.598 o
-5 -7 8 116.161 118.579 2.527 1.729 o
-5 -7 9 41.447 47.060 4.199 4.402 o
-5 -6 1 69.307 71.436 2.090 3.795 o
-5 -6 2 168.095 162.824 3.355 0.951 o
-5 -6 3 16.116 17.941 1.251 23.317 o
-5 -6 4 14.119 13.324 1.119 29.237 o
-5 -6 5 48.569 41.662 1.339 7.224 o
-5 -6 6 3.678 4.626 0.670 106.573 o
-5 -6 7 16.085 14.271 0.988 27.621 o
-5 -6 8 29.561 36.732 1.422 11.291 o
-5 -6 9 18.199 17.787 1.237 21.768 o
-5 -6 10 35.897 41.817 2.004 8.259 o
-5 -5 1 4.987 6.088 0.787 77.623 o
-5 -5 2 20.437 16.576 1.151 21.106 o
-5 -5 3 467.570 464.510 5.800 0.151 o
-5 -5 4 133.908 139.683 2.506 1.367 o
-5 -5 5 5.829 5.676 0.695 78.118 o
-5 -5 6 0.018 0.653 0.488 537.470 o
-5 -5 7 153.826 152.172 2.776 1.112 o
-5 -5 8 1.714 1.175 0.512 245.393 o
-5 -5 9 24.979 24.980 1.144 15.886 o
-5 -5 10 0.002 0.799 0.523 465.826 o
-5 -4 1 9.816 10.175 0.971 42.019 o
-5 -4 2 6.639 6.818 0.627 71.720 o
-5 -4 3 25.422 26.019 1.042 15.778 o
-5 -4 4 53.809 50.292 1.905 5.672 o
-5 -4 5 323.145 324.381 4.426 0.297 o
-5 -4 6 377.101 375.884 4.487 0.226 o
-5 -4 7 0.219 0.155 0.445 642.881 o
-5 -4 8 75.643 69.315 1.774 3.644 o
-5 -4 9 66.735 71.601 1.882 4.005 o
-5 -4 10 0.022 -0.158 0.598 438.114 o
-5 -4 11 5.009 6.916 1.630 38.006 o
-5 -3 1 21.470 20.652 0.763 20.845 o
-5 -3 2 39.675 42.511 1.423 8.448 o
-5 -3 3 1.964 2.432 0.345 242.460 o
-5 -3 4 155.750 153.396 2.108 1.117 o
-5 -3 5 90.044 84.341 1.817 2.780 o
-5 -3 6 414.860 406.482 5.247 0.190 o
-5 -3 7 272.825 290.649 4.109 0.389 o
-5 -3 8 156.858 154.705 2.795 1.078 o
-5 -3 9 9.775 12.100 0.906 41.166 o
-5 -3 10 61.744 64.602 2.204 4.350 o
-5 -3 11 46.807 38.959 1.781 7.192 o
-5 -2 1 2.581 1.632 0.437 207.643 o
-5 -2 2 8.755 9.123 0.435 59.234 o
-5 -2 3 46.982 46.653 0.844 7.464 o
-5 -2 4 29.396 34.415 0.942 12.726 o
-5 -2 5 109.512 127.746 1.905 1.817 o
-5 -2 6 262.120 264.226 3.234 0.439 o
-5 -2 7 1.050 1.115 0.414 362.222 o
-5 -2 8 91.260 93.861 1.728 2.614 o
-5 -2 9 158.780 163.509 3.545 1.001 o
-5 -2 10 167.871 155.173 3.396 0.975 o
-5 -2 11 2.678 4.997 0.953 88.081 o
-5 -1 1 40.610 43.984 1.047 8.576 o
-5 -1 2 7.399 9.158 0.542 63.354 o
-5 -1 3 25.758 22.594 0.928 16.851 o
-5 -1 4 6.350 7.877 0.535 73.687 o
-5 -1 5 3.444 3.197 0.414 152.905 o
-5 -1 6 0.147 0.123 0.330 1106.460 o
-5 -1 7 14.169 12.195 0.685 35.108 o
-5 -1 8 7.794 9.882 0.676 56.166 o
-5 -1 9 23.844 21.001 1.097 17.703 o
-5 -1 10 62.227 62.352 1.760 4.614 o
-5 -1 11 32.149 32.597 1.412 11.173 o
-5 0 1 548.366 591.601 6.007 0.107 o
-5 0 2 6.990 8.279 0.512 69.030 o
-5 0 3 39.525 32.212 0.878 10.223 o
-5 0 4 43.749 45.439 1.408 7.578 o
-5 0 5 1.087 0.939 0.335 429.362 o
-5 0 6 44.772 53.395 1.154 7.092 o
-5 0 7 12.190 13.162 0.704 37.824 o
-5 0 8 27.847 27.058 1.166 14.112 o
-5 0 9 18.991 21.172 1.136 20.574 o
-5 0 10 15.669 17.413 1.097 25.334 o
-5 0 11 15.073 17.869 1.166 25.078 o
-5 1 1 108.919 92.557 1.350 2.219 o
-5 1 2 100.254 90.026 2.882 2.238 o
-5 1 3 161.914 178.966 1.924 0.984 o
-5 1 4 10.348 8.078 0.388 55.313 o
-5 1 5 9.414 8.237 0.531 56.300 o
-5 1 6 7.579 7.575 0.562 66.092 o
-5 1 7 0.261 0.082 0.446 637.726 o
-5 1 8 14.508 13.480 0.913 30.988 o
-5 1 9 13.320 13.768 0.971 31.856 o
-5 1 10 0.028 0.567 0.552 444.673 o
-5 1 11 1.234 1.241 0.695 200.070 o
-5 2 1 76.428 79.041 1.175 3.523 o
-5 2 2 11.072 14.110 0.570 40.940 o
-5 2 3 12.344 8.895 0.377 46.823 o
-5 2 4 165.976 145.579 1.711 1.079 o
-5 2 5 0.226 0.888 0.346 690.390 o
-5 2 6 57.090 49.203 1.255 5.840 o
-5 2 7 10.528 12.767 0.795 40.612 o
-5 2 8 5.979 6.450 0.816 68.410 o
-5 2 9 11.418 10.937 1.806 24.255 o
-5 2 10 2.190 0.840 0.618 193.486 o
-5 2 11 15.607 14.490 1.125 26.695 o
-5 3 1 174.694 165.688 1.916 0.944 o
-5 3 2 65.997 61.270 1.163 4.627 o
-5 3 3 315.879 334.173 3.245 0.305 o
-5 3 4 19.977 33.744 1.154 16.146 o
-5 3 5 5.132 2.469 0.532 113.944 o
-5 3 6 14.816 12.413 1.014 30.158 o
-5 3 7 10.965 10.554 0.789 42.323 o
-5 3 8 4.807 3.022 0.602 108.477 o
-5 3 9 10.747 8.327 0.869 44.206 o
-5 3 10 5.276 4.868 0.790 79.811 o
-5 4 1 31.139 30.069 0.740 13.241 o
-5 4 2 49.048 52.437 0.791 6.807 o
-5 4 3 78.573 86.222 1.774 3.157 o
-5 4 4 26.869 23.823 1.042 15.613 o
-5 4 5 135.854 140.837 3.043 1.307 o
-5 4 6 1.839 1.015 0.520 239.485 o
-5 4 7 154.619 157.906 2.824 1.082 o
-5 4 8 38.682 35.840 1.284 9.467 o
-5 4 9 1.179 1.647 0.602 227.984 o
-5 4 10 0.045 0.203 0.677 327.413 o
-5 5 1 229.572 234.555 2.322 0.559 o
-5 5 2 24.605 23.570 1.000 16.959 o
-5 5 3 0.148 -0.273 0.519 537.942 o
-5 5 4 0.057 -0.453 0.479 662.782 o
-5 5 5 0.056 -0.043 0.514 577.929 o
-5 5 6 0.542 0.710 0.582 325.887 o
-5 5 7 165.611 173.844 3.104 0.942 o
-5 5 8 12.687 12.021 0.983 34.123 o
-5 5 9 10.161 10.862 0.894 41.952 o
-5 6 1 55.606 52.313 0.841 6.026 o
-5 6 2 681.395 666.853 7.860 0.075 o
-5 6 3 40.719 44.900 1.459 8.029 o
-5 6 4 0.239 0.492 0.520 452.385 o
-5 6 5 1.059 1.442 0.608 238.213 o
-5 6 6 5.442 6.160 1.061 59.925 o
-5 6 7 14.227 15.642 1.128 27.570 o
-5 6 8 4.024 6.350 0.841 80.363 o
-5 6 9 4.787 3.621 0.782 89.847 o
-5 7 1 43.427 42.254 0.886 8.367 o
-5 7 2 107.419 108.904 2.179 1.997 o
-5 7 3 3.582 3.503 0.602 123.708 o
-5 7 4 147.893 146.531 2.718 1.187 o
-5 7 5 38.156 41.937 1.509 8.652 o
-5 7 6 20.623 18.066 1.880 15.888 o
-5 7 7 3.010 2.895 0.740 121.079 o
-5 7 8 0.508 -0.171 0.704 273.127 o
-5 8 1 0.025 -0.256 0.374 1099.730 o
-5 8 2 46.827 44.552 1.412 7.199 o
-5 8 3 28.905 29.329 1.301 12.924 o
-5 8 4 3.412 4.315 0.725 106.604 o
-5 8 5 2.446 3.983 0.747 120.508 o
-5 8 6 22.892 21.511 1.277 17.266 o
-5 8 7 29.894 28.105 1.453 12.376 o
-5 9 1 3.877 3.610 0.566 121.751 o
-5 9 2 40.233 36.607 1.409 8.903 o
-5 9 3 1.175 1.414 0.600 235.659 o
-5 9 4 1.489 1.308 0.736 176.370 o
-5 9 5 3.707 2.515 1.030 82.761 o
-5 9 6 0.899 0.676 0.704 226.144 o
-5 10 1 95.214 91.191 1.912 2.512 o
-5 10 2 35.602 30.881 1.409 10.515 o
-5 10 3 2.097 3.140 0.695 143.516 o
-5 10 4 30.978 32.172 1.559 11.197 o
-5 11 1 2.758 3.241 0.709 126.811 o
-5 11 2 51.099 51.230 1.731 6.026 o
-5 11 3 7.772 8.897 0.971 49.479 o
-5 12 1 0.727 1.007 0.686 234.839 o
-4 -9 1 0.168 -0.202 0.613 392.137 o
-4 -9 2 12.876 9.922 1.052 34.535 o
-4 -9 3 4.702 7.621 0.980 64.009 o
-4 -9 4 44.758 55.431 2.043 6.184 o
-4 -9 5 16.753 15.596 1.616 20.552 o
-4 -9 6 0.696 -0.171 0.654 291.764 o
-4 -9 7 10.123 10.968 1.151 36.779 o
-4 -9 8 66.945 69.112 3.770 3.187 o
-4 -8 1 0.398 0.891 0.622 301.333 o
-4 -8 2 142.716 135.939 3.688 1.222 o
-4 -8 3 34.522 23.330 1.416 11.797 o
-4 -8 4 25.009 24.560 1.507 14.556 o
-4 -8 5 24.287 26.111 1.515 14.501 o
-4 -8 6 12.430 14.041 1.218 29.686 o
-4 -8 7 7.767 9.668 0.852 51.716 o
-4 -8 8 5.399 4.750 0.730 83.133 o
-4 -8 9 7.367 7.835 0.850 56.810 o
-4 -7 1 94.038 98.282 2.418 2.369 o
-4 -7 2 82.720 70.987 2.063 3.220 o
-4 -7 3 40.144 45.136 1.676 7.830 o
-4 -7 4 64.857 62.312 1.691 4.471 o
-4 -7 5 8.562 6.675 0.673 59.920 o
-4 -7 6 8.567 10.909 1.566 31.104 o
-4 -7 7 5.439 6.291 1.088 58.358 o
-4 -7 8 1.599 0.844 0.532 255.962 o
-4 -7 9 0.387 -0.196 0.503 500.002 o
-4 -7 10 0.383 -0.557 0.514 484.004 o
-4 -6 1 177.626 176.176 3.355 0.858 o
-4 -6 2 54.141 53.303 1.707 5.647 o
-4 -6 3 55.713 62.460 1.437 5.263 o
-4 -6 4 3.922 3.243 0.520 129.199 o
-4 -6 5 278.089 277.497 3.897 0.393 o
-4 -6 6 13.179 13.054 0.869 33.945 o
-4 -6 7 1.395 1.803 0.532 237.994 o
-4 -6 8 0.693 3.039 0.927 128.968 o
-4 -6 9 1.138 0.884 0.566 272.141 o
-4 -6 10 1.213 -0.102 0.452 391.962 o
-4 -6 11 2.095 3.059 0.607 161.434 o
-4 -5 1 358.797 355.968 4.423 0.248 o
-4 -5 2 795.357 755.488 8.486 0.057 o
-4 -5 3 292.052 286.435 3.810 0.365 o
-4 -5 4 161.171 152.007 2.489 1.068 o
-4 -5 5 24.039 25.681 1.023 16.616 o
-4 -5 6 0.514 0.108 0.569 379.711 o
-4 -5 7 28.623 29.008 1.037 13.778 o
-4 -5 8 72.258 67.314 1.509 3.947 o
-4 -5 9 76.541 80.481 1.882 3.326 o
-4 -5 10 8.214 7.578 0.790 55.843 o
-4 -5 11 0.400 0.811 0.545 368.968 o
-4 -4 1 135.518 131.474 1.295 1.453 o
-4 -4 2 733.054 723.513 8.108 0.065 o
-4 -4 3 352.873 358.003 6.159 0.245 o
-4 -4 4 161.217 160.845 2.537 1.033 o
-4 -4 5 1010.140 987.247 9.716 0.035 o
-4 -4 6 530.112 516.173 5.592 0.121 o
-4 -4 7 57.980 58.807 1.512 5.188 o
-4 -4 8 2.940 2.682 0.539 155.546 o
-4 -4 9 7.001 8.348 0.790 59.398 o
-4 -4 10 20.615 20.254 1.109 19.908 o
-4 -4 11 43.431 46.315 1.559 7.401 o
-4 -4 12 3.229 3.487 0.821 103.760 o
-4 -3 1 1.056 2.117 0.211 400.386 o
-4 -3 2 121.209 117.993 1.406 1.739 o
-4 -3 3 10.434 12.600 0.535 45.068 o
-4 -3 4 1607.060 1596.300 12.491 0.014 o
-4 -3 5 65.749 69.924 1.065 4.381 o
-4 -3 6 6.160 8.633 0.540 72.259 o
-4 -3 7 516.947 497.690 5.299 0.128 o
-4 -3 8 393.942 401.368 4.506 0.206 o
-4 -3 9 18.640 14.673 0.763 26.238 o
-4 -3 10 21.351 17.186 0.870 21.805 o
-4 -3 11 2.330 2.196 0.621 164.378 o
-4 -3 12 21.565 23.242 1.443 16.683 o
-4 -2 1 1140.090 1119.640 9.568 0.028 o
-4 -2 2 32.130 31.888 0.608 12.752 o
-4 -2 3 107.382 108.606 1.373 2.076 o
-4 -2 4 205.898 207.129 2.241 0.683 o
-4 -2 5 13.722 11.098 0.496 39.078 o
-4 -2 6 280.855 282.248 3.460 0.387 o
-4 -2 7 133.693 131.995 1.950 1.444 o
-4 -2 8 42.262 42.828 1.093 8.340 o
-4 -2 9 394.102 383.613 4.637 0.211 o
-4 -2 10 64.924 73.931 1.548 4.162 o
-4 -2 11 40.558 37.547 1.358 8.823 o
-4 -2 12 2.138 2.217 0.638 166.044 o
-4 -1 1 5.539 7.538 0.380 87.396 o
-4 -1 2 96.957 94.358 1.237 2.506 o
-4 -1 3 797.641 812.965 7.121 0.054 o
-4 -1 4 36.309 37.520 0.776 10.477 o
-4 -1 5 299.466 302.886 3.406 0.345 o
-4 -1 6 7.866 6.696 0.472 69.700 o
-4 -1 7 114.302 109.975 1.752 1.900 o
-4 -1 8 32.934 36.368 0.992 11.244 o
-4 -1 9 11.896 11.332 0.731 40.108 o
-4 -1 10 50.108 51.693 1.855 6.001 o
-4 -1 11 52.590 55.742 1.611 5.744 o
-4 -1 12 28.489 29.755 1.806 11.509 o
-4 0 1 511.339 595.120 5.375 0.116 o
-4 0 2 3.730 12.653 0.451 78.437 o
-4 0 3 17.609 17.480 0.512 27.254 o
-4 0 4 164.203 162.501 1.855 1.026 o
-4 0 5 465.124 503.981 4.695 0.146 o
-4 0 6 109.978 113.768 1.704 1.948 o
-4 0 7 80.149 82.787 1.420 3.235 o
-4 0 8 30.212 22.686 0.915 14.726 o
-4 0 9 20.409 21.485 1.075 19.811 o
-4 0 10 6.867 7.313 1.361 42.074 o
-4 0 11 8.427 6.420 0.764 58.229 o
-4 0 12 10.358 9.011 0.897 43.735 o
-4 1 1 249.846 268.371 2.666 0.464 o
-4 1 2 111.341 112.037 1.361 1.964 o
-4 1 3 31.398 48.607 0.790 10.304 o
-4 1 4 420.229 496.781 4.238 0.167 o
-4 1 5 3.359 4.333 0.368 145.648 o
-4 1 6 139.061 156.262 1.833 1.262 o
-4 1 7 107.315 111.354 1.733 2.020 o
-4 1 8 179.685 188.379 2.603 0.836 o
-4 1 9 11.941 12.192 0.889 36.708 o
-4 1 10 8.055 8.929 0.812 53.168 o
-4 1 11 0.047 0.311 0.591 414.192 o
-4 1 12 8.658 10.506 1.119 40.983 o
-4 2 1 126.374 130.491 1.383 1.573 o
-4 2 2 149.189 125.711 1.461 1.326 o
-4 2 3 287.308 327.588 3.136 0.346 o
-4 2 4 271.939 275.183 3.060 0.411 o
-4 2 5 0.015 0.009 0.115 9704.080 o
-4 2 6 156.952 164.871 1.851 1.071 o
-4 2 7 7.991 9.952 0.667 55.432 o
-4 2 8 17.152 21.798 1.109 21.912 o
-4 2 9 134.355 130.779 2.795 1.392 o
-4 2 10 50.419 54.041 1.645 6.019 o
-4 2 11 0.017 0.028 0.591 446.613 o
-4 3 1 211.804 191.038 1.869 0.696 o
-4 3 2 6.546 8.331 0.399 75.199 o
-4 3 3 135.646 130.036 2.120 1.423 o
-4 3 4 40.869 45.510 1.219 8.222 o
-4 3 5 8.636 5.795 0.566 65.038 o
-4 3 6 2.006 2.584 0.552 184.187 o
-4 3 7 49.986 44.146 1.384 6.836 o
-4 3 8 66.910 66.008 1.510 4.294 o
-4 3 9 11.813 12.770 0.943 35.597 o
-4 3 10 0.011 -0.812 0.532 554.558 o
-4 3 11 10.595 14.128 3.599 9.646 o
-4 4 1 91.334 109.401 1.223 2.456 o
-4 4 2 126.348 124.716 2.032 1.578 o
-4 4 3 1.329 0.081 0.396 414.269 o
-4 4 4 5.330 3.429 0.503 106.538 o
-4 4 5 142.839 144.572 2.439 1.255 o
-4 4 6 29.157 34.705 1.215 12.181 o
-4 4 7 119.158 123.599 2.353 1.663 o
-4 4 8 4.076 5.127 0.725 94.099 o
-4 4 9 2.663 2.611 0.682 139.230 o
-4 4 10 0.764 1.436 0.816 173.660 o
-4 5 1 27.201 35.869 0.633 13.808 o
-4 5 2 178.372 179.975 2.720 0.862 o
-4 5 3 65.954 73.366 1.682 4.073 o
-4 5 4 272.756 287.270 3.920 0.393 o
-4 5 5 0.017 0.134 0.446 744.046 o
-4 5 6 30.549 32.236 1.208 12.148 o
-4 5 7 12.221 13.853 0.956 33.743 o
-4 5 8 6.433 5.515 0.695 74.377 o
-4 5 9 18.965 18.275 1.385 19.966 o
-4 5 10 0.867 0.563 0.779 198.736 o
-4 6 1 15.142 16.585 0.507 31.262 o
-4 6 2 48.979 48.299 1.281 6.782 o
-4 6 3 2.069 2.378 0.693 154.037 o
-4 6 4 21.187 22.689 1.000 19.260 o
-4 6 5 102.000 101.576 2.098 2.193 o
-4 6 6 53.490 56.502 1.584 5.641 o
-4 6 7 0.149 -0.936 0.479 624.079 o
-4 6 8 0.538 -0.463 0.532 426.288 o
-4 6 9 3.509 3.818 0.811 99.572 o
-4 7 1 0.025 0.078 0.255 2092.910 o
-4 7 2 171.366 164.310 2.194 0.963 o
-4 7 3 22.188 22.351 1.023 18.619 o
-4 7 4 0.384 0.584 0.564 368.481 o
-4 7 5 2.977 2.447 0.591 149.059 o
-4 7 6 0.481 0.080 0.545 414.108 o
-4 7 7 13.994 13.680 1.023 30.317 o
-4 7 8 15.784 17.187 1.162 24.752 o
-4 8 1 51.154 47.470 0.985 6.755 o
-4 8 2 3.925 3.175 0.591 121.959 o
-4 8 3 41.811 43.559 1.367 8.068 o
-4 8 4 10.542 9.222 0.827 44.443 o
-4 8 5 45.520 48.118 1.580 6.976 o
-4 8 6 15.165 14.486 1.023 28.258 o
-4 8 7 0.535 -0.316 0.602 351.240 o
-4 9 1 2.950 2.955 0.502 157.518 o
-4 9 2 39.723 38.109 1.344 8.946 o
-4 9 3 11.161 9.166 0.876 41.934 o
-4 9 4 2.448 3.019 0.661 142.992 o
-4 9 5 25.837 24.711 1.287 15.030 o
-4 9 6 1.311 2.278 0.799 151.192 o
-4 10 1 52.659 54.761 1.404 5.920 o
-4 10 2 3.235 2.423 0.661 132.604 o
-4 10 3 1.294 0.378 0.591 266.681 o
-4 10 4 14.460 15.418 1.101 27.730 o
-4 10 5 11.511 9.256 1.211 34.687 o
-4 11 1 53.090 51.749 2.325 5.331 o
-4 11 2 23.262 23.297 1.262 16.672 o
-4 11 3 2.080 2.999 0.844 120.240 o
-4 12 1 8.181 7.855 1.044 47.640 o
-3 -10 1 21.360 20.615 1.403 17.692 o
-3 -10 2 30.779 32.936 1.770 10.622 o
-3 -10 3 2.852 1.676 0.678 146.070 o
-3 -10 4 60.695 56.452 2.157 4.707 o
-3 -10 5 24.718 24.031 1.503 14.799 o
-3 -10 6 47.020 50.294 2.001 6.258 o
-3 -10 7 4.541 4.033 0.854 84.616 o
-3 -10 8 3.353 3.276 0.821 103.534 o
-3 -9 1 16.620 23.689 1.386 19.723 o
-3 -9 2 1.660 2.416 0.678 168.284 o
-3 -9 3 6.541 7.794 0.880 59.382 o
-3 -9 4 44.746 40.452 1.666 7.509 o
-3 -9 5 6.921 6.202 0.880 61.287 o
-3 -9 6 133.344 141.425 3.198 1.319 o
-3 -9 7 0.011 0.628 0.511 502.985 o
-3 -9 8 89.842 87.851 2.056 2.689 o
-3 -9 9 25.080 28.961 1.307 14.388 o
-3 -9 10 2.106 2.395 0.678 155.789 o
-3 -8 1 49.974 43.500 2.053 6.253 o
-3 -8 2 84.818 77.924 2.133 2.996 o
-3 -8 3 2.329 2.751 0.850 117.302 o
-3 -8 4 9.074 10.295 1.982 23.938 o
-3 -8 5 79.020 84.552 1.776 3.171 o
-3 -8 6 8.142 9.601 0.759 53.101 o
-3 -8 7 32.907 31.137 1.204 11.613 o
-3 -8 8 29.894 32.318 1.308 12.104 o
-3 -8 9 7.546 5.080 0.677 69.418 o
-3 -8 10 40.688 41.915 1.802 7.821 o
-3 -8 11 49.275 56.166 1.707 5.979 o
-3 -7 1 17.593 17.650 1.253 22.182 o
-3 -7 2 102.177 114.545 2.530 2.001 o
-3 -7 3 12.926 12.104 0.681 37.683 o
-3 -7 4 1.785 0.198 0.340 370.242 o
-3 -7 5 15.667 17.582 0.882 27.099 o
-3 -7 6 50.801 48.991 1.358 6.464 o
-3 -7 7 169.531 171.520 2.834 0.934 o
-3 -7 8 0.045 -0.142 0.446 766.920 o
-3 -7 9 51.405 52.668 1.531 6.071 o
-3 -7 10 3.019 4.860 0.661 115.183 o
-3 -7 11 62.493 58.339 2.202 4.499 o
-3 -6 1 0.249 0.175 0.216 1562.140 o
-3 -6 2 119.597 122.548 1.974 1.693 o
-3 -6 3 57.302 53.628 1.212 5.627 o
-3 -6 4 65.429 67.246 1.430 4.376 o
-3 -6 5 0.788 -0.018 0.359 613.359 o
-3 -6 6 15.829 17.650 1.187 24.267 o
-3 -6 7 0.021 -0.550 0.359 1192.500 o
-3 -6 8 0.148 -0.504 0.401 854.375 o
-3 -6 9 1.514 2.052 0.473 244.719 o
-3 -6 10 0.121 0.248 0.424 719.895 o
-3 -6 11 35.465 37.905 1.210 10.060 o
-3 -6 12 8.913 9.702 0.780 49.663 o
-3 -5 1 47.902 50.593 0.660 7.142 o
-3 -5 2 149.683 149.204 1.941 1.192 o
-3 -5 3 45.252 49.814 1.149 7.277 o
-3 -5 4 380.468 381.199 4.699 0.221 o
-3 -5 5 36.691 32.415 1.558 9.798 o
-3 -5 6 275.221 280.741 3.787 0.396 o
-3 -5 7 57.102 51.919 1.051 5.804 o
-3 -5 8 0.116 -0.469 0.331 1229.400 o
-3 -5 9 24.947 26.520 1.435 14.471 o
-3 -5 10 1.347 1.156 0.503 276.593 o
-3 -5 11 0.056 -0.880 0.465 700.048 o
-3 -5 12 3.856 6.295 0.740 89.258 o
-3 -4 1 112.713 105.180 1.047 2.024 o
-3 -4 2 459.012 460.251 4.709 0.157 o
-3 -4 3 889.917 883.134 9.549 0.044 o
-3 -4 4 37.419 31.998 0.956 10.679 o
-3 -4 5 110.812 106.759 1.200 2.037 o
-3 -4 6 722.024 727.730 6.467 0.066 o
-3 -4 7 22.298 20.589 0.708 20.461 o
-3 -4 8 44.448 43.919 1.204 7.785 o
-3 -4 9 3.958 5.002 0.501 115.161 o
-3 -4 10 6.788 5.291 0.523 80.531 o
-3 -4 11 0.001 0.436 0.436 699.988 o
-3 -4 12 0.570 -1.021 0.479 490.935 o
-3 -3 1 1.094 5.345 0.238 228.487 o
-3 -3 2 27.942 35.510 0.500 13.766 o
-3 -3 3 44.764 33.555 0.596 9.150 o
-3 -3 4 6.776 5.683 0.396 83.984 o
-3 -3 5 663.977 657.783 5.852 0.079 o
-3 -3 6 58.148 52.358 0.887 5.746 o
-3 -3 7 49.550 45.840 0.991 7.068 o
-3 -3 8 32.772 36.957 1.005 11.186 o
-3 -3 9 65.387 65.431 1.333 4.471 o
-3 -3 10 7.167 8.112 0.624 64.900 o
-3 -3 11 29.214 30.735 1.033 13.245 o
-3 -3 12 1.512 1.844 0.503 240.414 o
-3 -3 13 5.072 7.732 1.200 52.135 o
-3 -2 1 2347.310 2460.200 16.490 0.006 o
-3 -2 2 244.360 271.854 2.281 0.475 o
-3 -2 3 0.250 1.154 0.186 931.910 o
-3 -2 4 443.535 453.474 4.165 0.166 o
-3 -2 5 22.731 24.507 0.583 19.162 o
-3 -2 6 0.065 0.327 0.260 1512.250 o
-3 -2 7 339.282 336.989 3.745 0.277 o
-3 -2 8 0.776 2.819 0.455 277.653 o
-3 -2 9 124.820 121.013 1.889 1.634 o
-3 -2 10 11.247 10.343 0.680 43.753 o
-3 -2 11 21.758 23.952 1.101 18.042 o
-3 -2 12 0.350 0.415 0.544 408.426 o
-3 -2 13 7.218 8.473 1.628 33.311 o
-3 -1 1 206.557 208.199 1.911 0.683 o
-3 -1 2 85.200 82.732 0.946 3.109 o
-3 -1 3 389.941 396.566 3.364 0.213 o
-3 -1 4 12.700 12.703 0.364 40.728 o
-3 -1 5 0.929 -0.127 0.270 703.825 o
-3 -1 6 142.200 120.035 1.690 1.426 o
-3 -1 7 2.487 4.618 0.925 94.495 o
-3 -1 8 6.374 9.246 0.566 68.113 o
-3 -1 9 33.341 32.954 1.143 11.347 o
-3 -1 10 52.820 54.734 1.243 6.000 o
-3 -1 11 11.082 11.501 0.772 41.173 o
-3 -1 12 10.225 8.680 0.811 46.454 o
-3 0 1 1802.750 2008.180 13.507 0.010 o
-3 0 2 1484.100 1543.630 11.118 0.016 o
-3 0 3 80.012 83.577 1.782 3.151 o
-3 0 4 142.420 110.981 1.537 1.485 o
-3 0 5 41.940 50.133 0.818 7.997 o
-3 0 6 221.478 217.801 2.302 0.609 o
-3 0 7 0.020 -0.148 0.259 2240.160 o
-3 0 8 19.693 18.248 0.745 23.442 o
-3 0 9 16.819 16.553 0.763 27.256 o
-3 0 10 15.420 20.619 0.948 25.181 o
-3 0 11 3.913 3.529 0.638 114.137 o
-3 0 12 58.839 64.701 2.079 4.599 o
-3 1 1 21.869 46.388 0.542 13.967 o
-3 1 2 2.655 3.790 0.271 186.551 o
-3 1 3 2975.310 3058.110 25.059 0.004 o
-3 1 4 631.089 679.841 5.947 0.082 o
-3 1 5 136.505 133.585 1.429 1.424 o
-3 1 6 23.636 20.363 0.511 20.179 o
-3 1 7 0.656 0.189 0.240 877.217 o
-3 1 8 0.445 0.613 0.337 669.639 o
-3 1 9 31.535 26.855 0.972 13.244 o
-3 1 10 4.881 3.116 0.618 105.397 o
-3 1 11 0.003 1.017 0.545 415.864 o
-3 1 12 8.350 9.143 1.019 46.003 o
-3 2 1 436.007 498.108 3.624 0.160 o
-3 2 2 0.082 0.732 0.115 1836.940 o
-3 2 3 77.904 80.077 1.391 3.392 o
-3 2 4 17.544 24.294 0.570 23.426 o
-3 2 5 709.840 679.141 5.987 0.071 o
-3 2 6 110.783 115.757 1.431 1.935 o
-3 2 7 542.448 545.417 5.998 0.114 o
-3 2 8 124.199 127.101 1.905 1.599 o
-3 2 9 39.972 39.021 1.301 8.870 o
-3 2 10 0.117 -0.579 0.569 461.127 o
-3 2 11 3.426 2.027 0.721 124.008 o
-3 2 12 1.198 1.542 0.693 196.255 o
-3 3 1 494.492 502.620 4.115 0.136 o
-3 3 2 10.605 6.124 0.656 52.964 o
-3 3 3 105.476 100.955 1.691 2.170 o
-3 3 4 58.290 55.742 1.219 5.435 o
-3 3 5 0.232 0.443 0.216 1313.990 o
-3 3 6 18.902 17.909 0.501 25.565 o
-3 3 7 274.878 273.574 3.419 0.405 o
-3 3 8 22.310 20.174 0.903 19.793 o
-3 3 9 139.972 137.716 2.503 1.314 o
-3 3 10 0.040 -0.355 0.866 208.989 o
-3 3 11 3.708 2.952 0.754 108.527 o
-3 4 1 45.903 49.371 0.684 7.509 o
-3 4 2 186.460 158.621 3.191 0.863 o
-3 4 3 84.698 96.853 1.691 2.773 o
-3 4 4 87.795 88.805 1.648 2.810 o
-3 4 5 99.510 96.089 1.817 2.351 o
-3 4 6 5.087 6.217 0.441 96.195 o
-3 4 7 50.629 50.981 1.367 6.363 o
-3 4 8 7.749 9.928 0.782 53.304 o
-3 4 9 5.537 4.768 0.579 91.307 o
-3 4 10 7.082 9.562 1.019 49.142 o
-3 4 11 0.098 -0.268 0.721 294.697 o
-3 5 1 1410.350 1444.580 12.133 0.018 o
-3 5 2 1061.860 1098.120 9.339 0.031 o
-3 5 3 158.110 167.661 2.068 1.046 o
-3 5 4 65.239 61.030 1.339 4.629 o
-3 5 5 20.311 18.322 0.545 23.733 o
-3 5 6 66.160 59.794 1.494 4.550 o
-3 5 7 0.001 0.280 0.465 659.588 o
-3 5 8 2.729 2.304 0.618 152.328 o
-3 5 9 0.580 -0.857 0.594 353.697 o
-3 5 10 24.971 30.390 1.642 13.000 o
-3 6 1 1.244 1.145 0.192 469.616 o
-3 6 2 77.693 82.009 1.123 3.408 o
-3 6 3 428.489 407.796 3.887 0.185 o
-3 6 4 201.824 205.744 2.541 0.698 o
-3 6 5 19.553 16.604 0.876 23.594 o
-3 6 6 0.157 0.205 0.479 582.782 o
-3 6 7 0.271 -0.187 0.465 606.333 o
-3 6 8 0.822 0.500 0.552 329.186 o
-3 6 9 3.054 3.085 0.854 104.624 o
-3 7 1 0.407 0.013 0.189 1538.070 o
-3 7 2 125.561 121.486 1.547 1.640 o
-3 7 3 18.359 17.233 0.832 24.724 o
-3 7 4 5.358 6.603 0.452 90.733 o
-3 7 5 121.128 112.756 2.184 1.728 o
-3 7 6 37.010 38.644 1.344 9.434 o
-3 7 7 47.904 47.894 1.483 6.779 o
-3 7 8 16.218 15.709 1.633 20.730 o
-3 8 1 38.743 35.828 0.855 10.005 o
-3 8 2 0.118 0.395 0.337 959.664 o
-3 8 3 0.008 -0.374 0.337 1377.000 o
-3 8 4 61.918 59.691 1.598 4.806 o
-3 8 5 28.529 26.231 1.177 13.976 o
-3 8 6 6.333 7.453 0.811 63.990 o
-3 8 7 25.459 19.514 1.309 16.313 o
-3 8 8 18.554 21.624 2.142 14.467 o
-3 9 1 12.238 11.330 0.769 38.774 o
-3 9 2 120.356 124.915 2.006 1.662 o
-3 9 3 33.204 30.535 1.215 11.591 o
-3 9 4 0.003 -0.086 0.514 596.784 o
-3 9 5 1.420 1.771 0.693 183.290 o
-3 9 6 2.725 3.632 0.821 109.306 o
-3 10 1 21.923 21.706 0.946 19.346 o
-3 10 2 199.961 205.038 3.316 0.692 o
-3 10 3 23.768 24.288 1.484 15.223 o
-3 10 4 13.102 14.731 1.251 28.002 o
-3 10 5 4.792 3.770 0.891 80.858 o
-3 11 1 8.066 8.933 0.980 48.263 o
-3 11 2 0.412 -0.069 0.622 348.452 o
-3 11 3 4.328 3.491 0.995 77.486 o
-3 11 4 4.967 6.954 1.760 34.394 o
-3 12 1 12.519 13.574 1.151 30.790 o
-3 12 2 4.922 4.089 1.056 67.802 o
-2 -11 1 2.847 4.951 0.853 96.390 o
-2 -11 2 5.999 5.359 0.918 66.270 o
-2 -11 3 4.862 5.348 1.503 44.126 o
-2 -11 4 30.112 32.931 1.577 11.282 o
-2 -11 5 5.641 6.133 0.953 64.368 o
-2 -11 6 28.898 25.924 1.542 12.776 o
-2 -11 7 1.282 0.839 0.654 223.024 o
-2 -11 8 111.085 114.466 4.970 1.519 o
-2 -10 1 0.274 1.118 0.654 280.096 o
-2 -10 2 218.840 189.502 3.777 0.643 o
-2 -10 3 14.819 13.646 1.133 27.995 o
-2 -10 4 24.935 23.608 1.416 15.155 o
-2 -10 5 71.237 68.141 2.803 3.490 o
-2 -10 6 4.699 3.261 1.090 69.189 o
-2 -10 7 0.988 0.586 0.493 348.651 o
-2 -10 8 55.437 57.930 1.663 5.354 o
-2 -10 9 3.688 3.398 0.661 116.134 o
-2 -10 10 76.863 83.634 3.942 2.606 o
-2 -9 1 104.960 116.782 2.657 1.914 o
-2 -9 2 3.679 1.428 0.594 143.906 o
-2 -9 3 43.692 51.169 1.735 6.860 o
-2 -9 4 197.005 155.009 3.192 0.818 o
-2 -9 5 8.140 6.272 0.627 64.500 o
-2 -9 6 5.331 6.055 0.627 84.367 o
-2 -9 7 60.861 46.879 1.558 5.425 o
-2 -9 8 1.495 1.333 0.532 246.492 o
-2 -9 9 24.646 20.421 1.104 17.387 o
-2 -9 10 16.422 17.855 1.086 24.466 o
-2 -9 11 12.837 12.577 1.151 31.044 o
-2 -8 1 16.232 12.348 0.953 28.977 o
-2 -8 2 26.787 27.804 1.218 14.229 o
-2 -8 3 45.203 53.656 1.286 6.918 o
-2 -8 4 0.012 -0.369 0.346 1295.980 o
-2 -8 5 298.274 292.795 3.991 0.350 o
-2 -8 6 71.844 55.356 1.657 4.264 o
-2 -8 7 136.901 121.884 2.597 1.427 o
-2 -8 8 0.927 1.826 0.503 283.768 o
-2 -8 9 36.663 29.598 1.154 10.880 o
-2 -8 10 46.467 42.296 1.707 7.101 o
-2 -8 11 12.684 12.000 1.079 32.735 o
-2 -8 12 0.165 1.200 1.028 133.673 o
-2 -7 1 37.086 36.993 0.786 10.338 o
-2 -7 2 480.235 428.754 5.131 0.154 o
-2 -7 3 5.586 5.592 0.503 90.957 o
-2 -7 4 142.786 147.751 2.316 1.247 o
-2 -7 5 42.716 50.717 1.271 7.473 o
-2 -7 6 0.941 1.493 0.396 363.591 o
-2 -7 7 75.301 74.068 1.645 3.585 o
-2 -7 8 274.584 260.745 4.942 0.404 o
-2 -7 9 213.301 203.610 3.169 0.649 o
-2 -7 10 10.845 10.706 1.014 38.267 o
-2 -7 11 4.050 2.627 0.591 124.562 o
-2 -7 12 45.264 44.814 2.645 5.994 o
-2 -6 1 59.227 68.239 0.834 4.967 o
-2 -6 2 13.131 13.515 1.551 24.889 o
-2 -6 3 2.265 0.564 0.266 319.661 o
-2 -6 4 83.348 77.802 1.855 3.117 o
-2 -6 5 196.822 181.858 2.670 0.767 o
-2 -6 6 122.327 118.645 2.048 1.676 o
-2 -6 7 8.911 6.979 0.561 60.735 o
-2 -6 8 186.400 186.851 2.464 0.809 o
-2 -6 9 14.825 15.261 0.780 30.588 o
-2 -6 10 81.883 79.979 1.777 3.149 o
-2 -6 11 127.815 123.284 2.081 1.565 o
-2 -6 12 5.278 4.608 0.754 83.170 o
-2 -5 1 38.636 42.819 0.630 9.442 o
-2 -5 2 282.877 282.930 3.078 0.386 o
-2 -5 3 97.913 85.981 1.464 2.572 o
-2 -5 4 151.426 141.528 2.154 1.203 o
-2 -5 5 343.083 355.559 4.346 0.262 o
-2 -5 6 74.666 61.163 0.915 4.133 o
-2 -5 7 59.974 52.745 0.892 5.550 o
-2 -5 8 108.357 108.822 1.684 2.029 o
-2 -5 9 48.803 45.828 1.087 7.106 o
-2 -5 10 31.059 32.096 0.968 12.507 o
-2 -5 11 33.319 31.292 1.021 11.821 o
-2 -5 12 58.782 66.380 2.120 4.525 o
-2 -5 13 10.787 12.522 1.079 35.467 o
-2 -4 1 1368.990 1352.510 10.618 0.019 o
-2 -4 2 143.513 154.530 1.857 1.227 o
-2 -4 3 830.860 904.416 9.638 0.047 o
-2 -4 4 305.239 298.326 3.660 0.339 o
-2 -4 5 74.373 70.184 0.883 3.900 o
-2 -4 6 27.152 29.639 0.629 15.165 o
-2 -4 7 66.987 76.327 1.271 4.057 o
-2 -4 8 55.489 50.749 1.062 6.025 o
-2 -4 9 57.516 53.743 1.175 5.619 o
-2 -4 10 18.346 13.008 0.712 27.922 o
-2 -4 11 117.879 111.346 1.883 1.816 o
-2 -4 12 34.864 37.532 1.559 9.640 o
-2 -4 13 25.997 27.942 1.416 13.856 o
-2 -3 1 394.779 469.652 4.127 0.186 o
-2 -3 2 121.473 96.153 2.133 1.862 o
-2 -3 3 1671.660 1736.760 14.471 0.013 o
-2 -3 4 33.190 33.830 0.541 12.146 o
-2 -3 5 665.919 694.136 6.070 0.076 o
-2 -3 6 26.473 24.520 0.578 16.891 o
-2 -3 7 118.498 107.809 1.573 1.859 o
-2 -3 8 173.090 170.795 2.233 0.931 o
-2 -3 9 61.230 60.120 1.247 4.994 o
-2 -3 10 41.168 37.892 1.053 9.043 o
-2 -3 11 2.990 2.089 0.452 178.286 o
-2 -3 12 5.327 5.436 0.564 90.969 o
-2 -3 13 35.800 40.867 1.647 8.968 o
-2 -2 1 0.866 1.221 0.094 628.551 o
-2 -2 2 350.957 356.491 2.611 0.260 o
-2 -2 3 468.940 529.346 4.002 0.140 o
-2 -2 4 309.190 279.812 2.638 0.351 o
-2 -2 5 829.213 908.091 7.799 0.048 o
-2 -2 6 172.167 168.077 2.062 0.949 o
-2 -2 7 130.851 131.226 1.940 1.483 o
-2 -2 8 58.978 50.057 1.053 5.711 o
-2 -2 9 29.076 27.924 0.852 14.248 o
-2 -2 10 29.128 32.092 0.960 13.192 o
-2 -2 11 15.751 16.629 0.810 28.162 o
-2 -2 12 0.887 1.004 0.488 338.907 o
-2 -2 13 2.308 2.839 0.785 127.003 o
-2 -1 1 787.396 809.606 5.262 0.056 o
-2 -1 2 17.871 16.962 0.554 27.041 o
-2 -1 3 609.257 616.406 4.771 0.092 o
-2 -1 4 152.322 183.683 1.726 1.039 o
-2 -1 5 35.179 46.254 0.971 9.507 o
-2 -1 6 123.763 107.512 1.653 1.767 o
-2 -1 7 171.986 172.308 2.169 0.935 o
-2 -1 8 348.888 350.125 3.861 0.261 o
-2 -1 9 2.842 3.331 0.441 164.546 o
-2 -1 10 32.384 32.353 1.186 11.623 o
-2 -1 11 0.949 0.343 0.363 501.063 o
-2 -1 12 1.058 2.345 0.574 225.854 o
-2 -1 13 7.593 8.279 0.953 51.678 o
-2 0 1 38.838 36.175 0.404 10.311 o
-2 0 2 37.681 47.234 0.514 9.249 o
-2 0 3 544.200 525.623 3.394 0.118 o
-2 0 4 355.392 392.219 3.309 0.240 o
-2 0 5 853.107 930.421 7.938 0.045 o
-2 0 6 77.211 70.279 1.015 3.726 o
-2 0 7 5.608 5.760 0.398 95.043 o
-2 0 8 30.873 31.669 0.852 12.858 o
-2 0 9 160.236 155.935 2.183 1.070 o
-2 0 10 30.870 32.467 0.992 12.463 o
-2 0 11 0.327 0.411 0.441 561.412 o
-2 0 12 37.064 37.491 1.577 9.167 o
-2 1 1 1629.010 1559.110 20.195 0.014 o
-2 1 2 178.861 174.007 1.407 0.903 o
-2 1 3 363.911 382.022 3.179 0.237 o
-2 1 4 8.791 12.173 0.349 53.862 o
-2 1 5 59.994 58.405 0.843 5.309 o
-2 1 6 28.834 23.737 0.533 15.944 o
-2 1 7 4.975 6.485 1.452 44.390 o
-2 1 8 16.114 21.963 1.562 19.339 o
-2 1 9 101.041 98.659 1.625 2.305 o
-2 1 10 11.609 10.871 0.655 42.490 o
-2 1 11 17.809 19.826 1.251 21.186 o
-2 1 12 15.077 17.463 1.218 24.790 o
-2 2 1 865.998 843.234 5.539 0.048 o
-2 2 2 1.777 2.398 0.161 302.081 o
-2 2 3 46.931 38.309 0.869 8.115 o
-2 2 4 262.838 260.506 2.499 0.446 o
-2 2 5 250.851 248.733 2.469 0.485 o
-2 2 6 62.297 60.996 0.938 4.982 o
-2 2 7 507.684 493.324 4.765 0.133 o
-2 2 8 19.040 18.628 0.750 23.852 o
-2 2 9 8.599 10.302 0.644 52.928 o
-2 2 10 24.236 28.595 1.378 14.551 o
-2 2 11 6.201 5.715 0.854 67.420 o
-2 2 12 6.629 8.982 1.067 49.958 o
-2 3 1 42.088 36.759 0.435 9.468 o
-2 3 2 1511.130 1530.410 11.722 0.016 o
-2 3 3 0.219 0.540 0.353 775.573 o
-2 3 4 138.124 134.406 1.479 1.399 o
-2 3 5 64.298 71.476 1.004 4.440 o
-2 3 6 36.318 36.652 0.753 10.610 o
-2 3 7 133.073 131.230 1.871 1.460 o
-2 3 8 13.049 11.625 0.546 39.491 o
-2 3 9 36.651 34.558 1.033 10.440 o
-2 3 10 0.062 0.848 0.725 261.385 o
-2 3 11 5.597 7.106 0.880 65.664 o
-2 4 1 316.970 308.465 2.647 0.321 o
-2 4 2 306.698 312.438 2.901 0.331 o
-2 4 3 318.749 302.862 2.876 0.322 o
-2 4 4 187.055 202.655 2.101 0.774 o
-2 4 5 37.466 37.680 0.713 10.233 o
-2 4 6 0.022 0.448 0.233 1677.720 o
-2 4 7 2.374 3.031 0.395 194.418 o
-2 4 8 37.898 36.981 1.012 9.883 o
-2 4 9 4.928 3.664 0.721 93.106 o
-2 4 10 23.084 21.474 1.317 16.982 o
-2 4 11 13.581 13.171 1.179 29.273 o
-2 5 1 224.922 251.518 2.458 0.547 o
-2 5 2 1.538 0.566 0.183 472.964 o
-2 5 3 21.611 18.484 0.492 22.638 o
-2 5 4 0.004 0.104 0.174 4026.620 o
-2 5 5 55.617 52.178 0.915 6.002 o
-2 5 6 0.207 0.319 0.316 990.961 o
-2 5 7 17.275 18.201 0.773 25.730 o
-2 5 8 0.573 0.300 0.778 218.702 o
-2 5 9 0.783 1.245 0.654 239.763 o
-2 5 10 2.324 1.885 1.200 79.535 o
-2 6 1 559.167 545.583 4.951 0.110 o
-2 6 2 1.925 1.753 0.259 295.715 o
-2 6 3 2.197 1.478 0.223 292.449 o
-2 6 4 138.976 138.915 1.930 1.347 o
-2 6 5 20.544 22.208 0.964 20.034 o
-2 6 6 50.899 51.348 1.163 6.445 o
-2 6 7 6.652 6.681 0.709 68.644 o
-2 6 8 0.253 0.893 0.654 291.442 o
-2 6 9 0.289 0.171 0.848 202.489 o
-2 7 1 2.676 3.096 0.355 187.717 o
-2 7 2 402.084 398.708 4.621 0.202 o
-2 7 3 113.495 111.140 1.981 1.885 o
-2 7 4 15.894 18.142 0.837 26.861 o
-2 7 5 1.395 1.813 0.394 294.267 o
-2 7 6 106.117 100.462 2.001 2.128 o
-2 7 7 23.643 22.180 1.279 16.689 o
-2 7 8 10.747 9.426 1.268 34.755 o
-2 8 1 83.701 86.960 1.346 3.031 o
-2 8 2 3.943 6.062 0.502 107.630 o
-2 8 3 5.632 9.129 0.611 71.433 o
-2 8 4 218.725 213.679 2.789 0.619 o
-2 8 5 44.045 41.095 1.548 7.703 o
-2 8 6 4.750 7.548 0.908 67.646 o
-2 8 7 13.878 12.399 1.454 25.898 o
-2 8 8 7.574 5.827 1.714 32.684 o
-2 9 1 699.842 680.712 6.446 0.072 o
-2 9 2 55.860 55.571 1.291 5.631 o
-2 9 3 30.824 31.130 1.098 12.479 o
-2 9 4 9.840 11.505 0.989 40.039 o
-2 9 5 14.293 14.774 1.109 28.225 o
-2 9 6 12.064 11.330 3.428 10.401 o
-2 10 1 0.835 1.158 0.434 375.797 o
-2 10 2 12.552 12.898 1.088 32.117 o
-2 10 3 82.121 72.057 3.173 2.881 o
-2 10 4 7.758 7.686 0.953 52.137 o
-2 10 5 4.592 4.079 0.880 82.031 o
-2 11 1 10.152 9.387 0.833 45.166 o
-2 11 2 115.681 121.502 4.244 1.522 o
-2 11 3 56.742 58.982 2.043 4.970 o
-2 12 1 1.323 1.371 0.721 185.367 o
-1 -12 2 59.972 59.877 2.133 4.654 o
-1 -12 3 8.698 8.913 1.001 45.840 o
-1 -12 4 15.284 11.752 1.457 24.822 o
-1 -12 5 1.289 1.868 0.763 166.097 o
-1 -12 6 18.022 21.035 1.443 19.287 o
-1 -11 1 52.166 55.009 2.584 5.059 o
-1 -11 2 0.181 0.212 0.603 385.407 o
-1 -11 3 63.499 71.991 2.172 4.050 o
-1 -11 4 71.377 69.053 2.427 3.621 o
-1 -11 5 5.308 2.372 0.743 94.073 o
-1 -11 6 29.202 31.722 1.508 11.886 o
-1 -11 7 18.187 18.537 1.080 22.606 o
-1 -11 8 77.677 82.932 2.007 3.199 o
-1 -11 9 2.412 2.493 0.754 133.393 o
-1 -10 1 44.063 46.294 1.676 7.188 o
-1 -10 2 0.972 0.846 0.554 294.540 o
-1 -10 3 80.481 77.315 2.142 3.163 o
-1 -10 4 1.427 1.600 0.594 219.021 o
-1 -10 5 119.527 120.076 2.225 1.694 o
-1 -10 6 31.369 34.755 1.227 11.488 o
-1 -10 7 37.572 37.299 1.258 9.585 o
-1 -10 8 0.572 1.703 0.742 201.405 o
-1 -10 9 0.086 0.040 0.898 191.796 o
-1 -10 10 36.837 45.089 1.766 8.229 o
-1 -9 1 139.842 133.175 2.767 1.323 o
-1 -9 2 1.226 0.630 0.700 212.636 o
-1 -9 3 2.457 4.557 0.520 146.697 o
-1 -9 4 284.483 258.090 3.599 0.401 o
-1 -9 5 30.801 24.377 1.088 13.701 o
-1 -9 6 0.768 0.514 0.379 508.261 o
-1 -9 7 160.283 160.778 2.712 1.034 o
-1 -9 8 0.047 -0.238 0.379 1047.340 o
-1 -9 9 72.546 73.255 1.749 3.706 o
-1 -9 10 1.642 2.685 0.693 161.488 o
-1 -9 11 35.218 37.904 1.614 9.428 o
-1 -8 1 13.533 12.101 0.535 38.006 o
-1 -8 2 55.979 49.378 0.972 6.088 o
-1 -8 3 64.769 55.236 1.011 4.991 o
-1 -8 4 13.498 9.718 0.506 41.115 o
-1 -8 5 24.668 24.721 1.212 15.838 o
-1 -8 6 177.003 156.754 2.522 0.943 o
-1 -8 7 223.164 201.052 3.760 0.610 o
-1 -8 8 7.343 5.871 0.754 65.182 o
-1 -8 9 0.559 0.529 0.474 439.747 o
-1 -8 10 11.554 10.793 0.811 40.254 o
-1 -8 11 51.550 55.844 1.875 5.647 o
-1 -8 12 3.519 3.685 0.754 106.195 o
-1 -7 1 1.004 1.407 0.264 450.488 o
-1 -7 2 275.791 273.873 2.505 0.409 o
-1 -7 3 26.888 30.118 0.557 15.300 o
-1 -7 4 202.467 186.208 1.956 0.744 o
-1 -7 5 34.494 37.989 0.658 11.018 o
-1 -7 6 507.640 495.279 5.136 0.132 o
-1 -7 7 85.839 85.411 1.411 2.972 o
-1 -7 8 26.462 22.967 0.760 16.882 o
-1 -7 9 43.079 34.670 0.967 9.073 o
-1 -7 10 63.337 64.073 1.577 4.562 o
-1 -7 11 0.220 -0.043 0.554 460.688 o
-1 -7 12 7.159 7.296 0.891 57.366 o
-1 -7 13 0.881 1.596 0.740 191.805 o
-1 -6 1 266.172 255.659 2.302 0.446 o
-1 -6 2 0.940 0.674 0.168 664.556 o
-1 -6 3 211.508 196.712 1.992 0.685 o
-1 -6 4 21.985 19.873 0.429 21.893 o
-1 -6 5 35.990 38.537 0.672 10.534 o
-1 -6 6 659.723 617.106 5.561 0.083 o
-1 -6 7 206.474 209.735 2.308 0.675 o
-1 -6 8 127.189 126.453 1.861 1.565 o
-1 -6 9 1.029 1.288 0.355 393.334 o
-1 -6 10 0.434 0.135 0.315 873.345 o
-1 -6 11 44.013 38.090 1.155 8.387 o
-1 -6 12 3.629 4.596 0.608 113.489 o
-1 -6 13 0.533 3.187 1.628 52.623 o
-1 -5 1 496.428 514.659 4.182 0.133 o
-1 -5 2 1855.180 2056.560 15.683 0.010 o
-1 -5 3 116.410 98.402 1.673 1.975 o
-1 -5 4 246.459 273.213 2.598 0.467 o
-1 -5 5 221.950 201.007 2.055 0.638 o
-1 -5 6 30.740 23.868 0.728 14.661 o
-1 -5 7 300.612 304.365 3.075 0.344 o
-1 -5 8 75.753 74.111 1.291 3.648 o
-1 -5 9 26.732 24.313 0.789 16.306 o
-1 -5 10 1.174 0.812 0.382 389.718 o
-1 -5 11 12.139 13.104 0.795 36.785 o
-1 -5 12 13.806 11.551 0.827 34.698 o
-1 -5 13 0.881 1.741 0.654 220.429 o
-1 -4 1 3550.200 3771.260 41.713 0.003 o
-1 -4 2 708.559 752.827 6.408 0.066 o
-1 -4 3 299.095 358.377 3.252 0.311 o
-1 -4 4 3642.110 3824.550 31.539 0.003 o
-1 -4 5 42.565 36.049 0.590 9.352 o
-1 -4 6 10.881 13.919 0.426 43.284 o
-1 -4 7 28.725 26.968 1.257 13.528 o
-1 -4 8 5.016 4.103 0.409 112.744 o
-1 -4 9 363.190 340.765 3.814 0.253 o
-1 -4 10 13.832 12.132 0.651 36.170 o
-1 -4 11 20.672 24.168 0.864 19.717 o
-1 -4 12 0.538 0.314 0.445 507.405 o
-1 -4 13 0.517 0.775 0.577 328.708 o
-1 -3 1 112.100 118.621 1.003 1.909 o
-1 -3 2 116.280 130.631 1.200 1.728 o
-1 -3 3 690.034 710.295 4.684 0.072 o
-1 -3 4 90.325 103.121 1.074 2.585 o
-1 -3 5 82.937 122.112 1.373 2.496 o
-1 -3 6 1607.520 1605.650 14.715 0.014 o
-1 -3 7 171.829 170.330 2.114 0.943 o
-1 -3 8 27.213 23.991 0.703 16.358 o
-1 -3 9 2.920 4.534 0.424 147.992 o
-1 -3 10 16.874 21.301 0.795 24.408 o
-1 -3 11 23.084 21.823 0.864 18.886 o
-1 -3 12 22.120 19.925 1.023 19.447 o
-1 -3 13 0.822 1.305 0.678 224.880 o
-1 -2 1 1295.020 1421.370 10.891 0.020 o
-1 -2 2 1217.280 1163.010 14.463 0.024 o
-1 -2 3 95.951 101.261 0.845 2.471 o
-1 -2 4 203.297 181.844 1.476 0.756 o
-1 -2 5 50.051 42.409 0.635 7.432 o
-1 -2 6 525.958 565.614 5.533 0.116 o
-1 -2 7 149.270 185.474 2.237 1.040 o
-1 -2 8 299.930 319.395 3.525 0.332 o
-1 -2 9 46.203 47.116 1.033 7.420 o
-1 -2 10 54.478 52.529 1.130 6.003 o
-1 -2 11 6.983 6.148 0.556 74.518 o
-1 -2 12 17.438 22.259 1.042 21.932 o
-1 -2 13 4.766 7.353 0.880 69.632 o
-1 -1 1 2129.500 2012.780 34.956 0.008 o
-1 -1 2 123.414 153.853 2.018 1.433 o
-1 -1 3 3224.760 3288.010 23.486 0.004 o
-1 -1 4 4.534 2.011 0.194 159.710 o
-1 -1 5 350.232 342.924 2.749 0.267 o
-1 -1 6 148.481 128.658 1.624 1.313 o
-1 -1 7 1.092 1.296 0.285 429.215 o
-1 -1 8 10.251 10.385 0.518 49.328 o
-1 -1 9 0.232 -0.381 0.295 1270.870 o
-1 -1 10 88.728 86.704 1.760 2.795 o
-1 -1 11 77.304 76.709 1.711 3.418 o
-1 -1 12 4.112 5.363 0.653 98.147 o
-1 -1 13 12.845 9.812 0.980 35.844 o
-1 0 1 4868.100 3298.310 102.499 0.002 o
-1 0 2 5124.740 4633.000 56.228 0.001 o
-1 0 3 4439.880 4292.270 30.509 0.002 o
-1 0 4 113.775 142.963 1.157 1.673 o
-1 0 5 680.042 672.499 5.403 0.075 o
-1 0 6 28.609 21.666 0.529 16.603 o
-1 0 7 418.857 406.133 4.229 0.190 o
-1 0 8 128.804 144.037 1.957 1.430 o
-1 0 9 353.493 346.542 3.857 0.259 o
-1 0 10 0.485 0.686 0.363 591.611 o
-1 0 11 5.136 5.805 0.638 86.550 o
-1 0 12 26.949 27.381 1.181 14.362 o
-1 0 13 18.490 22.592 1.684 17.025 o
-1 1 1 2032.920 1309.370 27.841 0.011 o
-1 1 2 258.127 258.832 7.091 0.406 o
-1 1 3 1627.230 1576.110 11.255 0.014 o
-1 1 4 1203.710 1194.510 8.641 0.025 o
-1 1 5 1093.460 1127.410 8.217 0.029 o
-1 1 6 934.443 952.810 8.184 0.040 o
-1 1 7 179.830 161.327 2.043 0.923 o
-1 1 8 230.072 216.641 2.640 0.580 o
-1 1 9 177.803 177.562 2.534 0.877 o
-1 1 10 6.017 7.787 0.891 61.351 o
-1 1 11 44.577 44.933 1.384 7.517 o
-1 1 12 1.235 0.771 0.622 241.804 o
-1 2 1 270.152 312.172 4.397 0.374 o
-1 2 2 1654.040 1615.270 12.964 0.013 o
-1 2 3 419.845 424.631 3.076 0.187 o
-1 2 4 769.770 846.200 6.247 0.055 o
-1 2 5 260.673 246.398 2.263 0.467 o
-1 2 6 203.214 208.988 2.208 0.691 o
-1 2 7 448.221 474.914 4.426 0.159 o
-1 2 8 249.816 252.845 2.977 0.479 o
-1 2 9 31.196 26.884 0.835 13.649 o
-1 2 10 0.113 0.059 0.457 680.135 o
-1 2 11 11.171 13.677 1.054 34.213 o
-1 2 12 3.140 5.149 0.821 95.332 o
-1 3 1 116.211 112.018 1.298 1.879 o
-1 3 2 568.625 588.886 4.149 0.103 o
-1 3 3 0.067 0.838 0.250 1118.070 o
-1 3 4 1565.440 1575.850 13.859 0.015 o
-1 3 5 69.144 68.225 0.910 4.255 o
-1 3 6 117.367 122.782 1.687 1.745 o
-1 3 7 6.876 6.888 0.486 75.230 o
-1 3 8 1.080 1.312 0.328 401.265 o
-1 3 9 93.813 93.802 1.835 2.527 o
-1 3 10 154.317 152.163 2.578 1.116 o
-1 3 11 0.121 0.985 0.577 364.979 o
-1 4 1 132.145 129.439 1.133 1.513 o
-1 4 2 177.648 159.705 1.451 0.954 o
-1 4 3 0.161 0.387 0.396 737.205 o
-1 4 4 56.754 66.505 0.983 5.195 o
-1 4 5 323.652 314.140 3.428 0.307 o
-1 4 6 150.192 136.969 1.891 1.245 o
-1 4 7 8.733 9.949 0.584 54.455 o
-1 4 8 0.527 0.441 0.374 604.275 o
-1 4 9 0.081 0.109 0.479 629.343 o
-1 4 10 0.504 1.942 0.835 168.216 o
-1 4 11 12.050 13.250 1.800 22.907 o
-1 5 1 0.009 0.000 0.135 8034.100 o
-1 5 2 606.384 608.262 4.977 0.093 o
-1 5 3 18.061 24.324 0.583 22.883 o
-1 5 4 0.072 0.282 0.315 1184.690 o
-1 5 5 10.427 9.296 0.458 51.559 o
-1 5 6 3.357 4.776 0.464 131.184 o
-1 5 7 197.110 186.395 2.466 0.759 o
-1 5 8 0.266 0.147 0.600 380.559 o
-1 5 9 39.469 41.731 2.060 7.636 o
-1 5 10 3.322 4.526 1.025 78.610 o
-1 6 1 1.266 2.825 0.294 296.723 o
-1 6 2 37.127 39.635 0.746 10.048 o
-1 6 3 5.191 4.548 0.351 110.312 o
-1 6 4 134.298 129.569 1.830 1.457 o
-1 6 5 65.038 58.770 1.572 4.629 o
-1 6 6 43.194 42.786 1.399 7.872 o
-1 6 7 1.321 0.484 0.522 298.334 o
-1 6 8 10.689 14.626 1.390 29.062 o
-1 6 9 21.092 16.403 1.575 17.965 o
-1 7 1 86.886 89.010 1.150 2.909 o
-1 7 2 87.899 90.631 1.297 2.829 o
-1 7 3 245.815 240.854 2.904 0.503 o
-1 7 4 26.400 25.410 1.050 15.436 o
-1 7 5 4.443 3.123 0.456 126.944 o
-1 7 6 7.174 5.332 0.530 77.103 o
-1 7 7 7.612 6.625 1.091 49.770 o
-1 7 8 8.264 9.026 1.800 28.198 o
-1 8 1 160.999 162.459 2.184 1.040 o
-1 8 2 35.808 36.391 1.411 9.824 o
-1 8 3 37.524 39.365 1.085 9.609 o
-1 8 4 2.563 2.520 0.532 170.303 o
-1 8 5 20.953 18.793 0.961 21.006 o
-1 8 6 6.662 4.427 0.969 62.719 o
-1 8 7 0.384 2.651 0.903 144.079 o
-1 9 1 153.901 161.200 2.254 1.096 o
-1 9 2 2.137 1.583 0.488 217.274 o
-1 9 3 14.775 11.673 0.811 33.125 o
-1 9 4 9.636 7.841 0.725 51.736 o
-1 9 5 21.174 25.861 1.587 15.535 o
-1 9 6 14.808 17.010 1.575 21.796 o
-1 10 1 2.313 0.824 0.495 226.098 o
-1 10 2 55.939 58.089 2.103 5.025 o
-1 10 3 0.910 1.365 0.532 289.835 o
-1 10 4 4.104 4.524 0.821 88.909 o
-1 10 5 7.560 7.902 2.399 20.101 o
-1 11 1 42.961 39.739 1.459 8.083 o
-1 11 2 42.592 40.465 1.434 8.115 o
-1 11 3 4.442 5.051 0.854 81.289 o
-1 12 1 3.793 3.223 0.821 98.693 o
0 -12 1 19.634 19.145 1.350 19.480 o
0 -12 2 22.079 18.095 1.279 18.703 o
0 -12 3 11.575 9.724 0.980 38.416 o
0 -12 4 46.252 41.014 1.713 7.207 o
0 -12 5 37.617 38.907 1.642 8.822 o
0 -12 6 6.447 6.005 0.854 65.294 o
0 -12 7 39.501 43.607 1.812 7.859 o
0 -12 8 102.971 111.134 2.817 1.980 o
0 -11 1 131.042 132.563 3.296 1.381 o
0 -11 2 0.550 1.771 0.594 268.629 o
0 -11 3 0.458 0.192 0.732 252.426 o
0 -11 4 12.752 8.850 0.891 38.426 o
0 -11 5 0.482 0.280 0.415 577.409 o
0 -11 6 15.380 13.898 0.869 29.917 o
0 -11 7 29.768 30.732 1.237 12.568 o
0 -11 8 15.481 14.873 1.133 26.534 o
0 -11 9 82.914 87.426 4.202 2.337 o
0 -11 10 42.112 47.948 1.840 7.149 o
0 -10 1 8.322 9.198 0.792 52.285 o
0 -10 2 18.319 20.577 1.209 20.815 o
0 -10 3 61.683 63.162 1.481 4.749 o
0 -10 4 11.462 9.290 0.695 44.332 o
0 -10 5 39.069 41.172 1.206 8.956 o
0 -10 6 6.731 5.977 0.618 74.292 o
0 -10 7 68.970 70.749 1.663 3.984 o
0 -10 8 2.091 2.405 0.769 138.235 o
0 -10 9 28.294 29.854 1.435 12.660 o
0 -10 10 58.790 62.335 2.516 4.419 o
0 -10 11 30.980 31.845 1.566 11.222 o
0 -9 1 10.038 9.204 0.566 51.294 o
0 -9 2 558.241 534.340 5.550 0.111 o
0 -9 3 3.945 2.565 0.395 150.265 o
0 -9 4 149.091 153.349 2.103 1.173 o
0 -9 5 67.308 63.824 1.309 4.406 o
0 -9 6 29.898 27.629 0.852 13.975 o
0 -9 7 22.015 23.783 0.937 18.650 o
0 -9 8 25.029 26.149 0.993 16.099 o
0 -9 9 15.858 19.612 1.218 23.092 o
0 -9 10 5.274 7.020 0.854 68.996 o
0 -9 11 0.957 1.028 0.889 153.186 o
0 -9 12 53.694 55.334 1.934 5.436 o
0 -8 1 24.903 26.582 1.359 14.761 o
0 -8 2 190.321 200.156 2.468 0.759 o
0 -8 3 7.985 7.374 0.447 67.611 o
0 -8 4 364.104 344.584 3.405 0.252 o
0 -8 5 236.284 244.837 2.901 0.521 o
0 -8 6 31.048 29.503 0.835 13.214 o
0 -8 7 45.920 45.409 0.931 7.663 o
0 -8 8 421.788 421.166 4.649 0.184 o
0 -8 9 1.698 1.426 0.365 296.103 o
0 -8 10 1.835 2.031 0.479 224.171 o
0 -8 11 10.355 13.915 1.052 35.456 o
0 -8 12 0.137 0.204 0.554 456.698 o
0 -7 1 13.084 13.179 0.434 38.725 o
0 -7 2 4.740 5.622 0.328 110.262 o
0 -7 3 54.153 44.533 0.890 6.615 o
0 -7 4 341.729 343.035 3.300 0.273 o
0 -7 5 155.843 144.684 1.713 1.165 o
0 -7 6 11.369 12.491 0.628 41.447 o
0 -7 7 384.899 382.143 4.149 0.219 o
0 -7 8 130.707 138.395 1.984 1.440 o
0 -7 9 109.322 108.758 1.732 2.006 o
0 -7 10 147.100 152.864 3.636 1.118 o
0 -7 11 41.392 38.420 1.274 8.695 o
0 -7 12 0.150 0.082 0.792 240.324 o
0 -7 13 16.851 15.535 1.511 21.418 o
0 -6 1 698.254 661.565 5.354 0.074 o
0 -6 2 30.276 34.596 0.586 12.956 o
0 -6 3 441.149 464.830 4.217 0.164 o
0 -6 4 128.599 144.904 1.622 1.443 o
0 -6 5 115.438 102.709 1.278 1.981 o
0 -6 6 84.924 89.991 1.374 2.929 o
0 -6 7 0.992 1.337 0.295 438.672 o
0 -6 8 0.059 -0.042 0.275 1849.060 o
0 -6 9 264.825 260.576 3.119 0.438 o
0 -6 10 5.015 6.488 0.700 81.006 o
0 -6 11 291.891 278.131 3.912 0.370 o
0 -6 12 59.398 63.598 1.707 4.795 o
0 -6 13 22.691 22.396 1.385 16.617 o
0 -5 1 718.524 852.539 6.698 0.060 o
0 -5 2 19.435 10.966 0.460 29.363 o
0 -5 3 689.934 709.756 5.687 0.072 o
0 -5 4 10.359 8.612 0.306 55.251 o
0 -5 5 230.436 235.387 2.171 0.556 o
0 -5 6 126.543 131.762 1.557 1.555 o
0 -5 7 60.733 58.973 1.031 5.161 o
0 -5 8 21.125 14.785 0.592 24.475 o
0 -5 9 23.742 22.971 0.822 18.262 o
0 -5 10 4.050 3.152 0.406 139.576 o
0 -5 11 140.706 135.261 2.326 1.329 o
0 -5 12 20.460 22.917 1.317 18.022 o
0 -5 13 97.637 98.933 2.538 2.256 o
0 -4 1 106.004 122.512 0.994 1.988 o
0 -4 2 1379.090 1416.500 9.552 0.019 o
0 -4 3 327.164 388.074 2.829 0.267 o
0 -4 4 122.548 97.893 1.041 1.906 o
0 -4 5 179.571 191.153 1.678 0.847 o
0 -4 6 75.863 65.078 0.915 3.953 o
0 -4 7 31.062 30.904 0.792 13.031 o
0 -4 8 0.976 1.444 0.536 278.514 o
0 -4 9 17.114 17.300 0.655 27.173 o
0 -4 10 2.157 1.558 0.346 258.949 o
0 -4 11 13.052 12.154 0.746 36.564 o
0 -4 12 0.770 1.143 0.594 275.963 o
0 -4 13 31.636 33.131 1.508 11.019 o
0 -3 1 2355.850 2406.930 17.502 0.007 o
0 -3 2 21.849 22.405 0.537 20.682 o
0 -3 3 1555.760 1594.470 10.752 0.015 o
0 -3 4 16.637 19.305 0.419 27.740 o
0 -3 5 229.598 235.485 1.980 0.560 o
0 -3 6 5.536 18.191 0.451 53.349 o
0 -3 7 27.450 27.638 0.583 15.578 o
0 -3 8 254.646 250.844 2.876 0.471 o
0 -3 9 5.575 5.627 0.434 94.415 o
0 -3 10 20.774 18.603 0.781 22.148 o
0 -3 11 4.350 2.908 0.503 126.079 o
0 -3 12 28.569 36.482 1.478 11.467 o
0 -3 13 0.037 0.121 0.941 175.352 o
0 -2 1 126.616 60.840 1.542 2.161 o
0 -2 2 4.747 2.764 0.469 123.452 o
0 -2 3 1287.270 1287.590 9.217 0.022 o
0 -2 4 7.575 7.699 0.207 74.203 o
0 -2 5 2526.990 2641.460 20.208 0.006 o
0 -2 6 22.606 26.121 0.506 18.900 o
0 -2 7 79.283 77.468 1.090 3.444 o
0 -2 8 1.822 3.306 0.401 212.161 o
0 -2 9 26.495 26.004 0.930 15.616 o
0 -2 10 6.545 6.650 0.486 78.580 o
0 -2 11 11.986 10.725 0.782 39.801 o
0 -2 12 51.457 47.492 1.614 6.279 o
0 -2 13 0.164 -0.043 0.554 473.117 o
0 -1 2 484.623 300.633 29.049 0.094 o
0 -1 3 924.773 976.436 8.813 0.040 o
0 -1 4 2.391 1.701 0.154 278.676 o
0 -1 5 1.651 3.687 0.193 253.095 o
0 -1 6 347.769 340.414 2.921 0.270 o
0 -1 7 157.312 156.785 1.739 1.102 o
0 -1 8 181.902 180.651 1.991 0.857 o
0 -1 9 40.760 39.749 1.370 8.569 o
0 -1 10 131.568 127.370 2.196 1.483 o
0 -1 11 17.261 17.878 0.989 24.398 o
0 -1 12 10.526 8.668 0.880 44.118 o
0 -1 13 4.714 5.168 0.844 79.422 o
0 0 2 7.284 2.228 0.171 104.203 o
0 0 3 2599.960 2599.860 32.905 0.005 o
0 0 4 230.265 237.414 1.725 0.557 o
0 0 5 83.346 86.844 0.944 3.102 o
0 0 6 15.869 11.233 0.383 35.360 o
0 0 7 496.744 471.747 4.304 0.141 o
0 0 8 424.474 423.801 3.962 0.183 o
0 0 9 40.023 39.892 0.913 9.217 o
0 0 10 45.472 50.249 1.322 7.077 o
0 0 11 0.014 0.093 0.465 697.748 o
0 0 12 3.269 1.371 0.532 166.138 o
0 1 2 21451.200 15934.900 306.353 0.000 o
0 1 3 4839.170 4778.200 34.552 0.002 o
0 1 4 448.969 413.232 2.987 0.174 o
0 1 5 1788.880 1968.980 16.243 0.011 o
0 1 6 44.592 46.078 0.716 7.957 o
0 1 7 21.121 18.813 0.487 22.947 o
0 1 8 0.850 1.537 0.316 431.167 o
0 1 9 17.692 16.101 0.850 25.890 o
0 1 10 16.599 14.264 0.827 28.444 o
0 1 11 1.668 0.806 0.479 276.357 o
0 1 12 59.531 67.725 1.758 4.616 o
0 2 0 9.423 13.258 0.715 44.135 o
0 2 1 778.544 369.635 7.884 0.082 o
0 2 2 1601.960 1743.170 12.406 0.013 o
0 2 3 1686.210 1702.070 10.892 0.013 o
0 2 4 2184.140 2358.080 16.776 0.007 o
0 2 5 1626.590 1699.760 13.073 0.013 o
0 2 6 87.093 90.427 1.140 2.879 o
0 2 7 116.285 123.666 1.469 1.769 o
0 2 8 15.083 16.434 0.623 30.668 o
0 2 9 20.333 18.998 1.022 21.062 o
0 2 10 22.237 21.820 1.023 18.755 o
0 2 11 0.613 0.955 0.495 373.369 o
0 2 12 5.635 5.498 1.146 56.458 o
0 3 0 18.348 21.430 0.365 24.749 o
0 3 1 179.461 172.846 1.450 0.902 o
0 3 2 0.023 1.085 0.260 988.443 o
0 3 3 201.853 214.547 1.790 0.690 o
0 3 4 1.474 1.331 0.175 410.457 o
0 3 5 172.388 145.547 1.493 1.037 o
0 3 6 192.911 180.323 1.936 0.802 o
0 3 7 626.804 612.361 6.118 0.088 o
0 3 8 25.763 25.628 1.062 15.644 o
0 3 9 2.707 2.245 0.503 175.717 o
0 3 10 24.095 22.321 1.596 15.003 o
0 3 11 1.333 -0.094 0.866 163.000 o
0 4 0 1409.800 1486.890 10.022 0.018 o
0 4 1 411.775 426.049 2.911 0.191 o
0 4 2 2.169 3.878 0.195 215.517 o
0 4 3 134.336 127.422 1.290 1.493 o
0 4 4 264.055 251.196 2.135 0.456 o
0 4 5 25.355 24.779 0.507 17.599 o
0 4 6 121.726 129.364 1.785 1.625 o
0 4 7 10.051 6.192 0.585 56.740 o
0 4 8 97.683 93.771 1.796 2.429 o
0 4 9 106.025 93.914 2.340 2.157 o
0 4 10 11.230 10.737 1.052 36.776 o
0 5 0 874.087 891.209 6.993 0.046 o
0 5 1 49.890 45.691 0.638 7.217 o
0 5 2 1151.880 1173.030 9.884 0.027 o
0 5 3 77.270 76.716 1.022 3.564 o
0 5 4 62.490 62.948 0.938 4.890 o
0 5 5 0.800 2.064 0.446 315.153 o
0 5 6 105.459 91.563 1.471 2.300 o
0 5 7 47.158 45.762 1.583 6.915 o
0 5 8 56.110 47.532 1.713 5.729 o
0 5 9 7.674 6.708 1.985 26.574 o
0 5 10 21.341 21.937 1.754 15.463 o
0 6 0 48.008 47.464 0.724 7.320 o
0 6 1 45.977 35.456 0.636 8.697 o
0 6 2 43.060 46.438 0.747 8.165 o
0 6 3 149.857 155.585 1.745 1.169 o
0 6 4 509.084 503.076 5.162 0.130 o
0 6 5 16.888 14.785 0.818 27.829 o
0 6 6 28.508 29.769 0.946 13.895 o
0 6 7 9.925 12.370 0.989 38.917 o
0 6 8 1.911 0.667 0.691 185.993 o
0 6 9 4.267 6.346 1.091 63.361 o
0 7 0 6.554 9.205 0.377 72.662 o
0 7 1 628.994 604.865 5.420 0.089 o
0 7 2 295.808 294.126 3.266 0.357 o
0 7 3 222.016 210.225 3.012 0.610 o
0 7 4 24.018 26.977 0.976 16.455 o
0 7 5 71.505 74.980 1.637 3.749 o
0 7 6 20.570 21.170 1.385 18.079 o
0 7 7 44.251 46.580 1.746 7.067 o
0 7 8 18.533 21.257 1.818 16.491 o
0 8 0 24.227 20.455 0.644 19.345 o
0 8 1 6.817 6.604 0.643 70.616 o
0 8 2 41.819 40.317 1.172 8.561 o
0 8 3 11.158 7.356 0.638 49.220 o
0 8 4 1.848 2.408 0.567 190.058 o
0 8 5 24.562 26.835 1.343 14.912 o
0 8 6 3.191 3.563 0.742 112.878 o
0 8 7 26.827 34.164 2.049 10.645 o
0 9 0 0.035 -0.343 0.379 1060.850 o
0 9 1 136.736 134.139 2.324 1.377 o
0 9 2 1.497 2.282 0.465 240.919 o
0 9 3 27.157 30.138 1.145 13.841 o
0 9 4 3.511 3.615 0.608 123.321 o
0 9 5 32.120 32.154 2.076 9.652 o
0 9 6 5.612 5.974 1.091 58.192 o
0 10 0 157.452 153.973 2.623 1.083 o
0 10 1 0.043 0.171 0.449 711.015 o
0 10 2 20.263 22.457 1.732 15.941 o
0 10 3 50.264 48.147 1.473 6.489 o
0 10 4 0.412 1.174 0.678 253.368 o
0 11 0 0.735 0.139 0.554 360.241 o
0 11 1 36.727 39.575 1.676 8.867 o
0 11 2 0.193 -0.325 0.654 343.886 o
0 12 0 0.287 0.096 0.678 307.026 o
1 -13 3 74.106 77.816 2.371 3.335 o
1 -13 4 23.165 25.149 1.542 15.042 o
1 -13 5 9.573 10.660 1.109 39.046 o
1 -13 6 3.153 4.991 1.628 43.621 o
1 -12 0 5.126 6.843 0.920 66.883 o
1 -12 1 5.948 8.161 1.116 51.793 o
1 -12 2 0.408 0.320 0.577 371.386 o
1 -12 3 71.600 71.644 2.109 3.671 o
1 -12 4 7.616 7.298 1.882 28.242 o
1 -12 5 89.084 94.251 2.069 2.615 o
1 -12 6 18.523 20.418 1.392 19.507 o
1 -12 7 8.459 5.800 1.218 44.417 o
1 -12 8 14.232 15.761 1.244 26.248 o
1 -12 9 22.551 25.809 1.515 15.283 o
1 -11 0 54.357 63.007 1.666 5.230 o
1 -11 1 2.043 1.974 0.532 200.084 o
1 -11 2 37.231 36.926 1.507 9.306 o
1 -11 3 0.339 0.444 0.401 626.777 o
1 -11 4 109.779 107.309 2.112 1.975 o
1 -11 5 18.498 20.159 1.002 22.179 o
1 -11 6 37.352 37.056 1.231 9.698 o
1 -11 7 123.850 125.524 3.818 1.452 o
1 -11 8 0.292 0.373 0.522 451.019 o
1 -11 9 37.952 36.672 1.577 9.074 o
1 -11 10 1.767 1.407 0.654 188.408 o
1 -10 0 110.644 116.208 2.181 1.872 o
1 -10 1 68.988 68.074 1.369 4.152 o
1 -10 2 8.364 6.963 0.556 63.674 o
1 -10 3 175.293 178.142 2.459 0.891 o
1 -10 4 91.381 88.500 1.553 2.716 o
1 -10 5 1.806 2.265 0.395 244.124 o
1 -10 6 79.199 82.806 1.534 3.251 o
1 -10 7 112.952 112.711 1.902 1.887 o
1 -10 8 13.552 16.024 1.119 28.257 o
1 -10 9 40.411 41.186 1.577 8.233 o
1 -10 10 37.699 39.029 1.603 8.858 o
1 -10 11 13.570 14.844 1.187 28.149 o
1 -9 0 1.218 1.112 0.489 297.426 o
1 -9 1 41.345 37.688 1.236 8.818 o
1 -9 2 461.349 458.154 4.902 0.156 o
1 -9 3 122.151 111.135 1.743 1.758 o
1 -9 4 103.538 108.040 1.725 2.132 o
1 -9 5 522.188 518.186 5.453 0.124 o
1 -9 6 36.160 39.321 1.310 9.593 o
1 -9 7 252.792 240.004 3.023 0.486 o
1 -9 8 15.968 15.432 0.762 29.045 o
1 -9 9 16.397 15.218 0.876 27.684 o
1 -9 10 77.687 79.310 1.796 3.325 o
1 -9 11 21.844 21.363 1.343 17.542 o
1 -9 12 27.442 28.810 2.419 9.976 o
1 -8 0 34.440 33.634 0.895 11.351 o
1 -8 1 296.211 316.808 3.522 0.339 o
1 -8 2 26.607 28.220 0.762 15.474 o
1 -8 3 152.460 142.513 1.942 1.197 o
1 -8 4 134.686 133.517 1.881 1.427 o
1 -8 5 702.475 686.745 6.864 0.071 o
1 -8 6 373.618 385.178 4.223 0.226 o
1 -8 7 915.234 924.598 9.037 0.042 o
1 -8 8 105.445 102.206 1.646 2.162 o
1 -8 9 146.942 140.067 2.418 1.239 o
1 -8 10 1.845 2.081 0.488 219.537 o
1 -8 11 0.731 0.087 0.415 528.791 o
1 -8 12 0.656 2.234 0.532 274.545 o
1 -7 0 121.027 121.896 1.679 1.696 o
1 -7 1 2.899 6.011 0.374 136.422 o
1 -7 2 380.165 399.291 4.167 0.217 o
1 -7 3 82.298 75.508 1.210 3.335 o
1 -7 4 61.711 61.709 1.084 4.953 o
1 -7 5 554.752 552.220 5.070 0.110 o
1 -7 6 71.709 72.416 1.095 3.944 o
1 -7 7 555.973 553.664 5.160 0.110 o
1 -7 8 116.096 119.790 1.764 1.785 o
1 -7 9 52.227 57.997 1.434 5.783 o
1 -7 10 395.151 375.852 4.881 0.213 o
1 -7 11 114.594 114.910 2.672 1.767 o
1 -7 12 14.274 15.642 1.000 28.894 o
1 -7 13 0.943 2.414 0.721 180.282 o
1 -6 0 19.314 18.434 0.485 24.908 o
1 -6 1 325.362 333.268 3.195 0.295 o
1 -6 2 592.029 656.352 5.817 0.091 o
1 -6 3 287.156 323.721 3.134 0.349 o
1 -6 4 588.279 591.259 4.893 0.098 o
1 -6 5 56.703 55.349 0.855 5.753 o
1 -6 6 540.717 553.443 4.993 0.114 o
1 -6 7 361.753 368.627 3.540 0.243 o
1 -6 8 25.392 21.598 0.684 18.106 o
1 -6 9 401.121 400.962 4.864 0.201 o
1 -6 10 5.356 5.467 0.618 87.285 o
1 -6 11 1.683 2.432 0.520 209.416 o
1 -6 12 133.721 126.221 4.063 1.321 o
1 -6 13 55.461 53.898 1.944 5.339 o
1 -5 0 349.809 356.866 3.043 0.260 o
1 -5 1 49.598 35.130 0.545 8.123 o
1 -5 2 4.663 5.849 0.231 114.017 o
1 -5 3 0.450 0.236 0.121 1476.900 o
1 -5 4 0.917 0.818 0.147 660.795 o
1 -5 5 81.725 90.606 1.269 3.049 o
1 -5 6 219.762 196.939 2.021 0.653 o
1 -5 7 152.207 157.626 1.852 1.137 o
1 -5 8 512.756 508.317 4.669 0.129 o
1 -5 9 182.202 177.553 2.003 0.864 o
1 -5 10 85.629 87.033 1.723 2.898 o
1 -5 11 25.917 25.731 1.025 15.667 o
1 -5 12 13.310 9.876 0.989 34.797 o
1 -5 13 4.077 4.403 0.821 89.728 o
1 -4 0 195.613 191.604 1.451 0.769 o
1 -4 1 1123.710 1163.930 7.154 0.028 o
1 -4 2 249.513 262.214 1.885 0.477 o
1 -4 3 17.276 11.802 0.467 31.905 o
1 -4 4 24.715 24.294 0.437 18.270 o
1 -4 5 123.570 126.031 1.346 1.646 o
1 -4 6 242.437 251.394 2.224 0.504 o
1 -4 7 58.755 70.747 0.938 4.878 o
1 -4 8 8.897 9.289 0.567 55.484 o
1 -4 9 86.309 81.610 1.323 3.037 o
1 -4 10 354.040 352.040 4.481 0.254 o
1 -4 11 59.978 56.640 1.797 4.962 o
1 -4 12 55.300 58.279 1.880 5.215 o
1 -4 13 0.808 0.207 0.654 273.828 o
1 -3 0 165.427 148.575 1.255 1.082 o
1 -3 1 7.722 8.341 0.291 69.692 o
1 -3 2 70.014 85.728 0.814 3.731 o
1 -3 3 2481.540 2351.550 27.429 0.006 o
1 -3 4 78.627 94.474 1.273 3.092 o
1 -3 5 357.060 392.076 3.230 0.238 o
1 -3 6 48.370 52.557 0.690 6.933 o
1 -3 7 6.687 5.875 0.387 84.238 o
1 -3 8 9.341 9.025 0.405 57.336 o
1 -3 9 1.927 2.862 0.869 119.855 o
1 -3 10 66.855 65.395 1.202 4.418 o
1 -3 11 87.058 92.399 2.433 2.628 o
1 -3 12 39.543 39.639 1.608 8.467 o
1 -3 13 14.607 15.459 1.244 26.012 o
1 -2 0 648.187 705.218 17.088 0.069 o
1 -2 1 1453.230 1357.150 43.770 0.015 o
1 -2 2 2798.330 2956.920 24.370 0.005 o
1 -2 3 11.706 9.979 0.357 47.329 o
1 -2 4 7.290 7.077 0.165 79.272 o
1 -2 5 951.009 921.153 7.150 0.040 o
1 -2 6 10.167 8.613 0.318 55.924 o
1 -2 7 361.818 351.430 3.040 0.252 o
1 -2 8 60.319 63.548 0.927 5.041 o
1 -2 9 451.310 456.248 4.747 0.161 o
1 -2 10 49.224 53.149 1.583 6.239 o
1 -2 11 1.321 1.368 0.605 226.452 o
1 -2 12 15.921 16.182 1.431 22.609 o
1 -2 13 29.922 35.406 2.650 8.364 o
1 -1 1 6.230 4.627 0.343 96.786 o
1 -1 2 1828.340 1973.020 17.964 0.010 o
1 -1 3 466.233 427.730 4.886 0.160 o
1 -1 4 215.856 219.240 1.867 0.630 o
1 -1 5 4.198 4.744 0.180 134.651 o
1 -1 6 376.555 337.897 2.854 0.245 o
1 -1 7 77.542 67.029 0.870 3.817 o
1 -1 8 19.811 16.638 0.404 25.629 o
1 -1 9 436.938 430.941 5.198 0.173 o
1 -1 10 15.222 17.375 1.676 20.452 o
1 -1 11 58.617 59.807 1.506 5.099 o
1 -1 12 0.024 -0.408 0.577 468.881 o
1 -1 13 0.078 -0.146 0.761 266.704 o
1 0 2 463.724 466.082 5.990 0.152 o
1 0 3 2226.400 2193.760 16.784 0.007 o
1 0 4 19.797 27.002 0.480 20.650 o
1 0 5 92.120 100.856 1.309 2.543 o
1 0 6 18.799 21.993 0.693 22.806 o
1 0 7 14.227 8.412 0.697 38.633 o
1 0 8 24.688 23.582 0.827 17.503 o
1 0 9 47.310 42.354 1.145 7.521 o
1 0 10 35.431 39.176 1.206 9.927 o
1 0 11 7.854 5.916 0.841 59.181 o
1 0 12 26.431 27.663 1.478 13.535 o
1 1 0 956.431 978.884 8.069 0.038 o
1 1 1 131.709 118.573 1.123 1.592 o
1 1 2 807.914 863.158 6.662 0.051 o
1 1 3 557.586 647.037 4.054 0.100 o
1 1 4 1288.840 1364.010 11.380 0.021 o
1 1 5 662.407 668.408 6.420 0.078 o
1 1 6 2.426 2.374 0.364 213.450 o
1 1 7 180.487 171.525 2.456 0.880 o
1 1 8 50.482 57.082 1.385 6.036 o
1 1 9 0.470 1.171 0.470 401.588 o
1 1 10 9.409 9.578 0.792 47.995 o
1 1 11 0.228 0.967 0.503 428.028 o
1 1 12 46.302 50.803 2.361 5.936 o
1 2 0 507.784 513.273 6.819 0.127 o
1 2 1 1261.380 1345.470 10.317 0.022 o
1 2 2 131.235 141.174 1.165 1.451 o
1 2 3 96.449 76.332 0.796 2.835 o
1 2 4 162.478 141.457 1.271 1.134 o
1 2 5 1.781 3.758 0.190 242.290 o
1 2 6 3.443 2.833 0.356 165.296 o
1 2 7 3.152 2.705 0.668 130.432 o
1 2 8 21.413 24.908 0.965 18.558 o
1 2 9 16.712 20.500 0.970 23.808 o
1 2 10 3.714 2.645 0.514 140.464 o
1 2 11 3.038 3.898 1.061 79.935 o
1 3 0 833.440 810.576 5.276 0.052 o
1 3 1 0.640 0.937 0.204 708.678 o
1 3 2 1040.990 1077.120 9.047 0.032 o
1 3 3 2.798 1.830 0.180 240.157 o
1 3 4 469.771 454.245 3.753 0.155 o
1 3 5 65.844 57.613 0.723 4.892 o
1 3 6 50.521 45.241 0.716 7.125 o
1 3 7 2.713 3.206 0.449 169.314 o
1 3 8 55.795 52.626 1.304 5.772 o
1 3 9 37.531 39.256 1.515 9.006 o
1 3 10 21.694 19.323 1.234 18.811 o
1 3 11 0.007 -0.235 0.654 368.105 o
1 4 0 42.446 46.806 0.599 8.326 o
1 4 1 235.709 224.338 2.245 0.557 o
1 4 2 110.675 103.804 1.387 2.057 o
1 4 3 0.567 1.145 0.217 675.920 o
1 4 4 217.114 227.530 2.082 0.610 o
1 4 5 12.320 9.291 0.646 42.833 o
1 4 6 421.849 395.061 4.059 0.192 o
1 4 7 2.360 1.714 0.603 175.086 o
1 4 8 0.458 0.514 0.594 336.978 o
1 4 9 6.756 8.178 1.223 45.597 o
1 4 10 4.796 4.661 0.807 83.315 o
1 5 0 273.495 315.173 2.682 0.377 o
1 5 1 723.616 773.713 8.329 0.063 o
1 5 2 7.649 7.774 0.465 67.933 o
1 5 3 693.545 690.350 7.600 0.071 o
1 5 4 93.436 94.766 1.673 2.547 o
1 5 5 17.054 25.073 0.882 22.035 o
1 5 6 33.000 24.702 1.023 12.994 o
1 5 7 0.335 0.000 0.495 528.253 o
1 5 8 74.739 71.489 2.073 3.542 o
1 5 9 0.034 -0.739 0.740 285.893 o
1 6 0 6.333 8.417 0.332 78.298 o
1 6 1 1199.320 1243.730 13.085 0.024 o
1 6 2 1.673 5.862 0.816 109.014 o
1 6 3 165.194 165.172 2.474 0.993 o
1 6 4 2.645 2.547 0.431 186.450 o
1 6 5 84.571 79.862 1.657 3.075 o
1 6 6 5.178 4.827 0.866 75.869 o
1 6 7 13.863 13.682 1.932 20.083 o
1 6 8 1.951 3.929 1.371 62.224 o
1 7 0 25.271 21.198 0.774 18.029 o
1 7 1 324.308 317.253 3.992 0.302 o
1 7 2 2.765 1.514 0.379 214.893 o
1 7 3 122.073 120.557 2.084 1.663 o
1 7 4 2.074 1.422 0.431 243.010 o
1 7 5 24.255 25.912 1.251 15.605 o
1 7 6 74.779 79.924 1.946 3.394 o
1 7 7 0.000 1.314 0.693 269.304 o
1 8 0 24.745 27.898 1.262 14.907 o
1 8 1 1.786 1.063 0.403 288.806 o
1 8 2 175.606 177.929 2.751 0.882 o
1 8 3 0.348 0.423 0.415 599.657 o
1 8 4 36.393 36.880 1.345 9.752 o
1 8 5 15.211 15.517 1.151 26.296 o
1 8 6 7.023 8.692 0.833 57.068 o
1 9 0 30.070 32.277 1.080 12.579 o
1 9 1 34.077 33.581 1.135 11.073 o
1 9 2 0.052 0.540 0.431 663.671 o
1 9 3 0.546 1.144 0.495 369.459 o
1 9 4 31.738 27.104 1.435 12.014 o
1 9 5 4.833 7.009 0.920 68.050 o
1 10 0 4.086 2.517 0.654 117.522 o
1 10 1 27.052 22.721 1.261 15.030 o
1 10 2 9.198 9.515 1.009 43.516 o
1 10 3 26.389 27.006 1.939 12.030 o
1 11 0 15.423 21.177 1.385 21.446 o
1 11 1 81.312 89.865 3.771 2.471 o
2 -13 2 17.848 18.243 1.317 21.264 o
2 -13 3 0.035 -0.782 0.554 504.733 o
2 -13 4 5.809 5.783 0.880 68.138 o
2 -13 5 2.118 2.142 0.848 126.029 o
2 -13 6 0.874 0.406 0.654 261.441 o
2 -13 7 11.709 13.250 1.386 28.716 o
2 -12 0 65.808 60.793 1.711 4.451 o
2 -12 1 3.530 4.251 0.950 84.284 o
2 -12 2 0.004 -0.812 0.470 712.985 o
2 -12 3 1.031 1.176 0.465 327.034 o
2 -12 4 0.484 0.733 0.470 439.305 o
2 -12 5 1.814 1.312 0.693 177.490 o
2 -12 6 0.357 0.171 0.554 416.563 o
2 -12 7 17.410 17.027 1.251 22.605 o
2 -12 8 5.163 6.178 0.891 70.166 o
2 -12 9 19.903 23.142 1.515 17.166 o
2 -11 0 10.565 11.148 0.866 41.179 o
2 -11 1 1.997 2.238 0.445 219.727 o
2 -11 2 83.774 87.626 1.684 2.959 o
2 -11 3 0.029 -0.710 0.363 1156.630 o
2 -11 4 70.174 72.955 1.494 3.912 o
2 -11 5 0.867 0.753 0.374 459.960 o
2 -11 6 2.382 3.529 0.721 129.290 o
2 -11 7 4.660 5.242 0.638 93.944 o
2 -11 8 6.835 4.370 0.788 70.921 o
2 -11 9 0.245 0.313 0.522 467.853 o
2 -11 10 0.958 1.899 0.678 203.797 o
2 -10 0 371.844 384.075 4.396 0.227 o
2 -10 1 534.874 541.520 5.807 0.116 o
2 -10 2 13.953 11.557 0.703 35.911 o
2 -10 3 17.579 17.736 0.772 25.662 o
2 -10 4 26.545 26.986 0.852 15.572 o
2 -10 5 66.328 66.546 1.348 4.369 o
2 -10 6 7.798 8.551 0.704 58.182 o
2 -10 7 42.700 41.411 1.318 8.153 o
2 -10 8 56.147 55.170 1.520 5.498 o
2 -10 9 41.955 41.170 1.207 8.423 o
2 -10 10 4.312 3.724 0.638 107.087 o
2 -10 11 4.656 6.626 0.818 76.187 o
2 -9 0 22.668 21.681 0.839 19.305 o
2 -9 1 0.168 0.253 0.539 466.457 o
2 -9 2 565.631 540.570 5.670 0.109 o
2 -9 3 1121.140 1102.270 10.637 0.029 o
2 -9 4 21.501 28.555 0.882 17.724 o
2 -9 5 1.933 2.179 0.385 241.750 o
2 -9 6 193.613 200.973 2.631 0.740 o
2 -9 7 216.497 212.245 2.851 0.628 o
2 -9 8 56.540 57.525 1.498 5.371 o
2 -9 9 36.589 32.408 1.172 10.510 o
2 -9 10 28.110 31.363 1.200 13.118 o
2 -9 11 2.112 1.347 0.526 213.042 o
2 -9 12 2.751 2.142 0.600 157.323 o
2 -8 0 0.295 0.457 0.318 847.883 o
2 -8 1 354.610 350.202 3.861 0.256 o
2 -8 2 63.452 66.186 1.221 4.615 o
2 -8 3 211.335 210.122 2.602 0.653 o
2 -8 4 1026.370 1011.550 9.732 0.034 o
2 -8 5 1301.320 1272.940 12.045 0.021 o
2 -8 6 122.607 128.356 1.702 1.624 o
2 -8 7 17.995 14.005 0.835 26.841 o
2 -8 8 78.725 79.115 1.691 3.311 o
2 -8 9 52.920 53.739 1.408 5.943 o
2 -8 10 9.740 7.305 0.695 53.055 o
2 -8 11 164.578 157.637 2.793 1.012 o
2 -8 12 0.963 1.714 0.678 207.770 o
2 -7 0 377.181 369.748 3.953 0.230 o
2 -7 1 28.440 36.479 0.822 12.921 o
2 -7 2 293.326 296.933 3.277 0.358 o
2 -7 3 202.667 213.398 2.525 0.680 o
2 -7 4 23.269 21.491 0.571 19.871 o
2 -7 5 97.664 99.269 1.112 2.432 o
2 -7 6 465.005 453.899 4.235 0.156 o
2 -7 7 442.393 421.875 4.444 0.174 o
2 -7 8 503.562 487.867 5.910 0.133 o
2 -7 9 25.969 21.779 1.014 16.659 o
2 -7 10 46.746 45.829 1.339 7.189 o
2 -7 11 27.881 30.381 1.149 13.512 o
2 -7 12 4.073 4.099 0.854 88.421 o
2 -7 13 44.684 43.602 1.880 7.050 o
2 -6 0 761.154 840.181 7.298 0.056 o
2 -6 1 13.860 11.111 0.464 39.045 o
2 -6 2 581.450 537.523 4.861 0.106 o
2 -6 3 18.887 23.873 0.533 22.527 o
2 -6 4 393.459 402.418 3.709 0.208 o
2 -6 5 50.958 54.816 0.793 6.425 o
2 -6 6 22.182 18.462 0.536 22.008 o
2 -6 7 11.286 12.398 1.179 33.061 o
2 -6 8 86.248 83.112 1.645 2.958 o
2 -6 9 215.829 213.332 3.139 0.624 o
2 -6 10 173.551 169.834 2.748 0.917 o
2 -6 11 0.022 -0.364 0.438 807.130 o
2 -6 12 8.331 6.590 0.880 54.464 o
2 -6 13 0.561 1.137 0.654 257.773 o
2 -5 0 111.244 121.300 1.376 1.880 o
2 -5 1 1872.900 1920.410 14.703 0.010 o
2 -5 2 731.988 856.229 9.291 0.057 o
2 -5 3 1062.130 1082.180 8.483 0.031 o
2 -5 4 29.247 19.836 0.703 16.381 o
2 -5 5 448.842 440.521 5.076 0.165 o
2 -5 6 6.526 4.899 0.415 89.203 o
2 -5 7 70.003 71.890 1.426 3.969 o
2 -5 8 77.254 81.278 1.551 3.360 o
2 -5 9 21.506 20.929 0.848 20.345 o
2 -5 10 0.573 0.006 0.340 754.310 o
2 -5 11 78.635 82.588 2.208 3.115 o
2 -5 12 40.235 35.615 1.577 8.746 o
2 -5 13 16.164 13.871 1.179 25.881 o
2 -4 0 17.840 16.308 0.378 28.280 o
2 -4 1 305.641 320.320 2.415 0.329 o
2 -4 2 605.489 705.876 4.954 0.085 o
2 -4 3 875.009 897.944 9.805 0.045 o
2 -4 4 1166.770 1366.370 14.074 0.023 o
2 -4 5 2661.490 2808.830 28.448 0.005 o
2 -4 6 8.780 13.391 0.767 44.763 o
2 -4 7 213.833 206.718 2.834 0.647 o
2 -4 8 2.449 1.273 0.264 269.561 o
2 -4 9 18.614 16.185 0.709 25.770 o
2 -4 10 2.711 2.625 0.594 153.046 o
2 -4 11 16.559 15.224 1.109 25.440 o
2 -4 12 0.640 0.671 0.577 320.852 o
2 -4 13 61.405 59.660 2.388 4.418 o
2 -3 0 908.925 926.396 6.345 0.042 o
2 -3 1 705.571 807.622 6.368 0.064 o
2 -3 2 0.297 1.109 0.131 1011.870 o
2 -3 3 1118.470 1218.900 10.191 0.027 o
2 -3 4 65.031 98.405 1.278 3.583 o
2 -3 5 71.752 71.868 1.051 3.966 o
2 -3 6 1187.210 1214.530 9.403 0.025 o
2 -3 7 643.058 671.237 5.427 0.081 o
2 -3 8 352.572 347.549 3.464 0.260 o
2 -3 9 6.967 7.855 0.443 72.622 o
2 -3 10 52.578 50.991 1.647 5.952 o
2 -3 11 56.814 59.885 1.875 5.035 o
2 -3 12 1.487 1.594 0.622 206.430 o
2 -3 13 0.984 0.072 0.825 186.529 o
2 -2 0 13544.700 12210.500 214.466 0.000 o
2 -2 1 1647.960 1710.190 15.357 0.013 o
2 -2 2 2449.520 2516.450 17.866 0.006 o
2 -2 3 37.094 39.064 0.417 10.378 o
2 -2 4 1.533 0.740 0.219 436.130 o
2 -2 5 55.082 48.594 0.652 6.359 o
2 -2 6 6.263 10.171 0.420 70.297 o
2 -2 7 91.124 98.260 1.071 2.633 o
2 -2 8 1085.770 1074.440 9.859 0.030 o
2 -2 9 92.289 90.679 1.726 2.630 o
2 -2 10 123.779 125.612 2.688 1.558 o
2 -2 11 7.536 7.248 0.829 58.097 o
2 -2 12 0.186 0.278 0.661 322.299 o
2 -1 0 528.782 596.667 5.060 0.111 o
2 -1 1 2319.350 2414.120 20.221 0.007 o
2 -1 2 1533.560 1591.590 11.345 0.015 o
2 -1 3 535.031 560.117 3.599 0.116 o
2 -1 4 1208.460 1232.120 9.482 0.024 o
2 -1 5 42.889 46.782 0.627 8.235 o
2 -1 6 171.483 182.519 2.157 0.907 o
2 -1 7 0.020 0.533 0.280 1262.720 o
2 -1 8 25.146 26.110 1.180 15.413 o
2 -1 9 0.105 0.669 0.390 706.022 o
2 -1 10 66.727 60.973 1.454 4.487 o
2 -1 11 33.880 32.339 1.408 10.763 o
2 -1 12 80.699 80.037 3.066 2.836 o
2 0 0 1391.620 1424.890 10.845 0.018 o
2 0 1 4013.000 4017.840 30.490 0.002 o
2 0 2 61.955 61.878 0.742 5.026 o
2 0 3 171.436 169.556 1.411 0.962 o
2 0 4 176.918 188.075 1.903 0.866 o
2 0 5 251.407 244.014 2.686 0.488 o
2 0 6 389.080 396.670 4.660 0.210 o
2 0 7 129.361 117.168 1.888 1.597 o
2 0 8 44.096 45.646 1.212 7.699 o
2 0 9 19.546 18.434 0.858 22.877 o
2 0 10 0.009 -0.494 0.390 1026.830 o
2 0 11 21.334 24.331 1.309 17.191 o
2 0 12 10.922 12.100 2.571 15.991 o
2 1 0 363.830 412.084 2.790 0.227 o
2 1 1 198.712 185.931 2.459 0.753 o
2 1 2 254.153 255.442 1.917 0.474 o
2 1 3 1514.260 1576.240 11.268 0.015 o
2 1 4 170.672 187.552 1.954 0.902 o
2 1 5 3.932 1.674 0.260 179.554 o
2 1 6 63.687 75.202 1.351 4.262 o
2 1 7 130.521 132.314 2.456 1.450 o
2 1 8 48.065 45.912 1.177 7.136 o
2 1 9 102.405 103.994 2.028 2.167 o
2 1 10 10.108 10.809 0.866 42.713 o
2 1 11 0.001 -0.943 0.727 298.814 o
2 2 0 1536.340 1605.600 10.840 0.015 o
2 2 1 16.659 14.470 0.253 31.754 o
2 2 2 117.723 118.929 1.156 1.801 o
2 2 3 13.470 10.681 0.263 42.022 o
2 2 4 342.594 337.045 2.632 0.277 o
2 2 5 6.796 6.737 0.377 79.993 o
2 2 6 379.366 401.241 4.799 0.215 o
2 2 7 41.324 33.686 1.088 9.399 o
2 2 8 12.085 9.895 0.645 42.671 o
2 2 9 3.156 2.770 0.678 128.233 o
2 2 10 13.044 15.228 1.570 23.986 o
2 2 11 42.096 39.348 2.239 7.176 o
2 3 0 395.976 418.380 3.193 0.202 o
2 3 1 41.706 47.064 0.708 8.371 o
2 3 2 1151.070 1156.730 10.696 0.027 o
2 3 3 2.928 1.500 0.222 236.367 o
2 3 4 1.764 2.583 0.169 292.829 o
2 3 5 55.370 54.909 0.688 5.967 o
2 3 6 59.350 55.417 1.311 5.314 o
2 3 7 14.374 13.619 0.940 30.784 o
2 3 8 183.198 171.828 3.384 0.840 o
2 3 9 16.306 13.024 1.079 27.193 o
2 3 10 4.147 5.435 0.880 80.223 o
2 4 0 41.078 46.487 0.802 8.472 o
2 4 1 251.702 230.202 2.579 0.504 o
2 4 2 147.343 138.621 1.991 1.261 o
2 4 3 131.608 135.568 1.737 1.458 o
2 4 4 195.323 201.503 2.388 0.736 o
2 4 5 9.640 8.350 0.507 55.613 o
2 4 6 16.855 20.258 0.965 23.827 o
2 4 7 18.938 25.312 1.303 18.289 o
2 4 8 0.032 0.328 0.577 433.141 o
2 4 9 9.515 14.627 2.801 14.251 o
2 5 0 0.363 0.027 0.243 1315.760 o
2 5 1 450.713 446.346 5.169 0.163 o
2 5 2 110.358 113.239 2.061 1.915 o
2 5 3 965.036 956.282 10.337 0.038 o
2 5 4 63.901 65.741 1.358 4.552 o
2 5 5 49.777 55.184 1.647 6.024 o
2 5 6 0.843 0.602 0.479 379.412 o
2 5 7 14.340 17.420 1.428 23.434 o
2 5 8 0.440 0.428 0.622 320.438 o
2 5 9 16.645 17.899 1.309 22.398 o
2 6 0 317.612 312.543 3.423 0.315 o
2 6 1 0.476 1.062 0.455 425.116 o
2 6 2 14.373 14.004 0.682 33.194 o
2 6 3 35.252 31.079 1.002 11.320 o
2 6 4 31.058 32.950 1.053 12.204 o
2 6 5 98.946 101.052 3.970 1.950 o
2 6 6 0.596 1.122 0.520 343.551 o
2 6 7 27.542 30.116 1.524 12.594 o
2 6 8 12.095 13.532 2.220 18.307 o
2 7 0 13.947 14.041 0.940 31.097 o
2 7 1 52.322 40.912 1.117 6.944 o
2 7 2 8.095 8.513 1.039 47.078 o
2 7 3 3.845 2.784 0.479 140.340 o
2 7 4 26.062 29.855 1.335 13.744 o
2 7 5 37.137 43.712 1.676 8.429 o
2 7 6 46.839 47.031 1.602 6.857 o
2 7 7 10.009 10.332 0.951 41.786 o
2 8 0 67.741 63.553 1.806 4.206 o
2 8 1 27.011 26.246 1.378 13.923 o
2 8 2 64.268 65.522 1.556 4.461 o
2 8 3 29.143 26.929 1.061 13.918 o
2 8 4 9.710 11.871 1.009 39.540 o
2 8 5 1.921 0.761 0.709 178.569 o
2 9 0 13.117 11.028 1.024 33.634 o
2 9 1 64.841 66.995 3.107 3.646 o
2 9 2 13.875 14.782 1.109 28.737 o
2 9 3 14.669 10.804 2.399 16.220 o
2 9 4 0.016 0.257 0.848 212.689 o
2 10 0 24.736 22.366 1.411 15.538 o
2 10 1 16.791 18.924 1.335 21.669 o
2 10 2 12.670 12.044 1.511 26.568 o
3 -13 1 15.955 17.198 1.309 23.270 o
3 -13 2 5.906 6.944 0.931 62.106 o
3 -13 3 19.800 21.382 1.343 18.715 o
3 -13 4 50.544 49.681 1.840 6.071 o
3 -13 5 6.868 8.940 1.044 50.018 o
3 -13 6 38.073 37.376 1.713 8.761 o
3 -13 7 50.352 54.848 2.385 5.377 o
3 -12 0 1.503 0.983 0.899 138.797 o
3 -12 1 8.367 7.891 0.811 54.002 o
3 -12 2 10.329 8.486 0.703 48.762 o
3 -12 3 7.155 8.584 1.153 46.204 o
3 -12 4 2.284 3.807 0.531 159.381 o
3 -12 5 14.022 11.415 1.366 27.387 o
3 -12 6 101.050 108.253 2.353 2.109 o
3 -12 7 47.690 47.244 1.605 6.736 o
3 -12 8 5.805 8.110 0.989 57.427 o
3 -12 9 86.975 90.031 2.604 2.626 o
3 -11 0 6.462 6.263 0.570 77.290 o
3 -11 1 9.137 6.954 0.607 58.515 o
3 -11 2 2.010 2.294 0.504 202.010 o
3 -11 3 0.066 0.065 0.374 1015.750 o
3 -11 4 50.291 56.721 2.040 5.592 o
3 -11 5 21.564 24.575 1.454 16.299 o
3 -11 6 1.079 1.492 0.532 270.485 o
3 -11 7 156.864 143.616 2.677 1.126 o
3 -11 8 0.267 1.245 0.693 252.840 o
3 -11 9 74.482 71.816 1.879 3.608 o
3 -11 10 58.296 65.423 1.637 4.843 o
3 -10 0 55.903 57.144 1.309 5.545 o
3 -10 1 47.431 50.254 1.409 6.753 o
3 -10 2 7.942 6.925 0.552 66.206 o
3 -10 3 10.108 9.538 0.902 43.577 o
3 -10 4 5.464 5.339 0.472 95.223 o
3 -10 5 58.605 53.874 1.451 5.376 o
3 -10 6 49.170 59.233 1.584 5.927 o
3 -10 7 86.678 91.972 2.498 2.631 o
3 -10 8 8.056 9.612 0.718 54.524 o
3 -10 9 101.750 100.139 1.977 2.230 o
3 -10 10 32.553 33.487 1.318 11.147 o
3 -10 11 32.110 29.825 1.339 11.738 o
3 -9 0 276.250 275.571 3.349 0.402 o
3 -9 1 19.432 18.122 0.775 23.585 o
3 -9 2 43.331 39.925 1.045 8.454 o
3 -9 3 10.566 10.405 0.598 46.972 o
3 -9 4 80.278 76.664 1.420 3.357 o
3 -9 5 160.664 162.896 2.269 1.039 o
3 -9 6 35.666 37.103 1.176 10.158 o
3 -9 7 7.269 6.960 0.595 68.579 o
3 -9 8 32.856 37.990 1.281 10.557 o
3 -9 9 8.972 8.257 0.747 52.831 o
3 -9 10 27.535 25.444 1.336 14.017 o
3 -9 11 19.097 21.708 1.184 20.017 o
3 -9 12 14.527 13.267 1.209 27.696 o
3 -8 0 42.728 42.036 1.024 8.393 o
3 -8 1 10.760 10.807 0.573 46.184 o
3 -8 2 583.567 608.167 6.219 0.097 o
3 -8 3 9.996 15.978 0.655 40.190 o
3 -8 4 173.091 171.253 2.265 0.929 o
3 -8 5 1.855 1.482 0.329 292.622 o
3 -8 6 230.917 221.453 2.502 0.572 o
3 -8 7 109.926 116.834 2.160 1.881 o
3 -8 8 12.366 15.676 0.889 32.870 o
3 -8 9 8.009 10.589 1.019 44.977 o
3 -8 10 1.411 1.157 0.519 263.936 o
3 -8 11 46.622 48.771 1.845 6.541 o
3 -8 12 0.090 0.794 0.654 311.492 o
3 -7 0 19.490 17.085 0.674 24.573 o
3 -7 1 187.588 178.118 2.243 0.829 o
3 -7 2 46.101 39.169 0.859 8.191 o
3 -7 3 56.579 57.125 1.059 5.599 o
3 -7 4 143.424 160.615 1.834 1.201 o
3 -7 5 47.592 36.964 0.659 8.253 o
3 -7 6 127.557 120.703 2.051 1.587 o
3 -7 7 8.498 8.405 0.638 57.315 o
3 -7 8 125.723 122.248 2.220 1.590 o
3 -7 9 88.814 86.021 2.370 2.683 o
3 -7 10 2.822 1.702 0.503 181.276 o
3 -7 11 6.088 3.651 0.721 82.525 o
3 -7 12 2.361 2.076 0.934 109.556 o
3 -6 0 7.777 8.044 0.358 68.954 o
3 -6 1 196.604 204.391 2.178 0.727 o
3 -6 2 2.091 3.908 0.337 198.101 o
3 -6 3 150.888 172.295 1.868 1.088 o
3 -6 4 10.063 5.120 0.282 65.490 o
3 -6 5 72.000 67.865 1.367 3.987 o
3 -6 6 5.430 8.294 0.574 77.205 o
3 -6 7 310.544 314.508 4.103 0.319 o
3 -6 8 15.635 13.394 0.764 30.918 o
3 -6 9 19.686 15.415 1.064 22.770 o
3 -6 10 82.071 84.703 1.963 3.013 o
3 -6 11 12.867 11.469 1.087 32.745 o
3 -6 12 10.707 12.318 1.823 24.042 o
3 -5 0 357.547 387.183 3.589 0.239 o
3 -5 1 4.645 8.235 0.332 94.731 o
3 -5 2 73.301 91.653 1.153 3.384 o
3 -5 3 201.512 170.811 1.797 0.786 o
3 -5 4 100.782 109.291 1.413 2.208 o
3 -5 5 53.586 54.791 1.172 5.956 o
3 -5 6 32.656 24.824 0.802 13.546 o
3 -5 7 38.196 39.197 1.044 9.532 o
3 -5 8 15.178 13.799 0.730 31.615 o
3 -5 9 63.554 63.751 1.446 4.611 o
3 -5 10 121.991 116.349 2.668 1.647 o
3 -5 11 3.349 3.753 0.731 110.536 o
3 -5 12 0.169 0.189 0.654 335.561 o
3 -4 0 676.084 717.009 5.767 0.073 o
3 -4 1 1177.180 1303.540 10.112 0.024 o
3 -4 2 4091.760 4392.180 31.251 0.002 o
3 -4 3 215.778 233.347 2.260 0.603 o
3 -4 4 284.531 325.884 3.895 0.347 o
3 -4 5 130.594 118.243 1.856 1.575 o
3 -4 6 15.880 21.237 0.891 24.814 o
3 -4 7 74.857 69.274 1.358 3.799 o
3 -4 8 64.216 64.177 1.391 4.572 o
3 -4 9 116.626 123.953 2.668 1.669 o
3 -4 10 231.238 227.013 4.089 0.543 o
3 -4 11 8.490 8.757 1.337 37.874 o
3 -4 12 18.802 14.569 1.251 22.469 o
3 -3 0 195.625 225.327 1.878 0.692 o
3 -3 1 34.003 33.529 0.532 11.943 o
3 -3 2 1487.830 1653.020 11.860 0.015 o
3 -3 3 484.570 510.591 4.147 0.138 o
3 -3 4 1772.300 1810.820 13.857 0.011 o
3 -3 5 1.425 2.456 0.307 294.961 o
3 -3 6 0.977 2.205 0.301 363.452 o
3 -3 7 31.895 30.463 0.557 13.153 o
3 -3 8 0.040 -0.291 0.214 3024.280 o
3 -3 9 208.851 204.908 4.150 0.643 o
3 -3 10 93.430 97.779 3.540 2.171 o
3 -3 11 12.857 12.846 1.102 31.511 o
3 -3 12 16.493 17.083 1.309 22.861 o
3 -2 0 825.531 871.453 6.048 0.050 o
3 -2 1 175.797 153.287 1.317 0.989 o
3 -2 2 0.009 1.131 0.136 1409.910 o
3 -2 3 877.247 930.778 7.288 0.044 o
3 -2 4 2.138 5.110 0.224 186.093 o
3 -2 5 1008.910 1026.780 8.041 0.035 o
3 -2 6 338.074 334.515 2.876 0.282 o
3 -2 7 0.527 0.491 0.127 1112.240 o
3 -2 8 0.747 0.876 0.519 340.574 o
3 -2 9 5.331 3.932 0.622 94.979 o
3 -2 10 5.593 6.743 0.983 61.634 o
3 -2 11 2.892 5.315 1.374 55.606 o
3 -2 12 3.900 5.770 1.279 56.080 o
3 -1 0 142.545 159.422 1.221 1.232 o
3 -1 1 163.183 141.586 1.117 1.130 o
3 -1 2 0.015 0.475 0.131 2725.070 o
3 -1 3 5.721 6.869 0.235 93.534 o
3 -1 4 173.117 193.868 1.671 0.875 o
3 -1 5 1040.570 1084.490 8.485 0.032 o
3 -1 6 13.513 14.873 0.540 35.229 o
3 -1 7 306.316 292.742 3.766 0.340 o
3 -1 8 4.982 5.318 1.436 46.404 o
3 -1 9 46.420 49.920 1.311 6.983 o
3 -1 10 1.154 2.247 0.642 200.042 o
3 -1 11 1.161 0.937 0.622 241.419 o
3 -1 12 28.362 34.891 3.513 6.693 o
3 0 0 445.105 444.556 2.807 0.169 o
3 0 1 1.308 2.139 0.154 377.680 o
3 0 2 243.089 265.391 2.193 0.486 o
3 0 3 85.934 75.998 0.760 3.234 o
3 0 4 4.861 10.160 0.388 81.478 o
3 0 5 9.116 6.397 0.470 63.453 o
3 0 6 16.006 14.261 0.635 30.818 o
3 0 7 51.247 50.775 1.189 6.422 o
3 0 8 49.401 54.166 1.293 6.372 o
3 0 9 33.119 34.577 1.127 11.213 o
3 0 10 7.365 5.261 0.998 56.546 o
3 0 11 4.992 4.310 1.071 65.966 o
3 1 0 684.776 660.036 4.952 0.076 o
3 1 1 441.727 477.134 3.457 0.162 o
3 1 2 1267.890 1244.930 9.658 0.023 o
3 1 3 135.917 152.130 1.478 1.327 o
3 1 4 35.873 29.363 0.632 11.906 o
3 1 5 0.023 0.497 0.217 1732.060 o
3 1 6 0.019 0.174 0.326 1278.620 o
3 1 7 11.435 12.622 0.724 39.784 o
3 1 8 45.129 42.764 1.608 7.358 o
3 1 9 11.570 11.161 0.956 37.385 o
3 1 10 48.864 50.816 3.770 4.345 o
3 1 11 0.001 1.028 0.969 154.363 o
3 2 0 9.679 9.611 0.381 55.020 o
3 2 1 345.661 347.130 2.622 0.269 o
3 2 2 154.833 166.572 1.393 1.092 o
3 2 3 202.701 193.889 1.814 0.728 o
3 2 4 380.616 374.684 3.193 0.227 o
3 2 5 33.762 33.981 0.728 11.729 o
3 2 6 103.361 90.968 1.684 2.336 o
3 2 7 35.604 35.650 1.089 10.482 o
3 2 8 9.867 12.665 1.032 37.919 o
3 2 9 0.580 -0.677 0.489 473.985 o
3 2 10 1.340 1.681 1.341 73.199 o
3 3 0 127.896 156.044 1.514 1.391 o
3 3 1 391.831 405.183 3.400 0.209 o
3 3 2 7.831 7.493 0.299 71.584 o
3 3 3 510.384 520.468 5.244 0.127 o
3 3 4 47.520 43.878 0.696 7.675 o
3 3 5 346.051 333.389 4.402 0.270 o
3 3 6 77.321 72.277 1.940 3.451 o
3 3 7 7.592 5.818 0.779 63.024 o
3 3 8 3.342 4.297 0.972 83.683 o
3 3 9 7.668 9.361 1.032 47.278 o
3 4 0 233.795 228.542 2.070 0.558 o
3 4 1 213.688 208.088 2.786 0.645 o
3 4 2 146.298 136.621 2.077 1.277 o
3 4 3 18.821 21.801 0.802 22.341 o
3 4 4 15.035 17.537 1.163 25.317 o
3 4 5 85.604 84.790 2.039 2.874 o
3 4 6 4.973 5.497 0.944 70.287 o
3 4 7 108.204 111.751 2.696 1.896 o
3 4 8 3.634 4.303 1.257 61.343 o
3 4 9 3.720 5.835 0.980 74.767 o
3 5 0 731.046 707.019 6.910 0.066 o
3 5 1 377.647 391.549 4.734 0.219 o
3 5 2 155.010 161.723 2.919 1.060 o
3 5 3 1.959 2.015 0.742 151.006 o
3 5 4 44.125 38.605 1.286 8.184 o
3 5 5 23.446 24.012 1.203 16.653 o
3 5 6 34.845 38.243 1.484 9.704 o
3 5 7 14.630 18.706 1.303 23.827 o
3 5 8 9.218 9.176 1.032 43.315 o
3 6 0 41.495 42.806 1.088 8.482 o
3 6 1 40.208 35.913 1.038 9.461 o
3 6 2 417.947 427.911 5.244 0.183 o
3 6 3 12.697 18.470 1.237 26.515 o
3 6 4 17.609 19.276 1.271 21.394 o
3 6 5 27.561 28.953 1.403 13.153 o
3 6 6 43.873 49.607 1.663 7.010 o
3 6 7 10.579 11.575 1.121 35.953 o
3 7 0 2.847 2.006 0.603 155.992 o
3 7 1 203.732 201.161 3.598 0.680 o
3 7 2 0.047 0.879 0.515 458.726 o
3 7 3 16.394 13.857 1.218 25.269 o
3 7 4 91.017 98.151 2.489 2.433 o
3 7 5 16.872 19.586 1.350 21.239 o
3 7 6 3.952 6.263 1.064 66.712 o
3 8 0 9.378 11.887 0.980 40.853 o
3 8 1 2.770 3.033 0.705 129.067 o
3 8 2 0.768 0.565 0.603 295.246 o
3 8 3 106.181 112.512 3.629 1.796 o
3 8 4 2.842 0.605 1.025 100.236 o
3 9 0 63.060 70.076 3.308 3.551 o
3 9 1 105.392 114.745 2.813 1.905 o
3 9 2 10.259 9.188 1.457 32.061 o
3 10 0 2.291 1.794 1.025 99.748 o
4 -13 2 9.609 9.356 0.906 45.087 o
4 -13 3 11.279 11.992 1.179 33.397 o
4 -13 4 85.859 93.189 2.246 2.691 o
4 -13 5 0.624 1.800 0.686 219.293 o
4 -13 6 34.931 37.555 1.535 9.667 o
4 -12 0 66.674 70.508 1.712 4.102 o
4 -12 1 49.452 53.393 1.645 6.153 o
4 -12 2 0.618 0.252 0.479 451.012 o
4 -12 3 10.567 8.757 0.698 47.689 o
4 -12 4 19.593 21.069 1.128 20.225 o
4 -12 5 22.163 20.839 1.176 18.367 o
4 -12 6 36.784 42.435 1.512 8.852 o
4 -12 7 89.447 87.886 3.213 2.445 o
4 -12 8 11.405 13.568 1.063 33.782 o
4 -11 0 40.880 41.327 1.459 8.297 o
4 -11 1 5.899 6.186 0.821 69.422 o
4 -11 2 21.934 22.883 0.961 18.887 o
4 -11 3 126.597 131.385 2.175 1.522 o
4 -11 4 55.718 51.858 1.531 5.683 o
4 -11 5 30.052 30.124 1.251 12.539 o
4 -11 6 1.128 0.903 0.503 307.944 o
4 -11 7 142.804 150.243 2.847 1.209 o
4 -11 8 21.542 27.760 1.293 16.281 o
4 -11 9 28.377 29.240 1.404 12.823 o
4 -11 10 0.063 1.143 0.542 397.489 o
4 -10 0 10.605 9.271 0.723 46.300 o
4 -10 1 1.566 1.595 0.400 286.038 o
4 -10 2 32.254 32.389 1.015 11.991 o
4 -10 3 14.371 12.308 0.717 34.305 o
4 -10 4 58.706 58.269 1.301 5.252 o
4 -10 5 54.168 54.713 1.509 5.709 o
4 -10 6 73.897 67.583 1.731 3.786 o
4 -10 7 100.921 110.420 2.726 2.038 o
4 -10 8 29.199 27.700 1.096 13.660 o
4 -10 9 45.593 50.359 2.140 6.263 o
4 -10 10 7.181 7.551 0.827 59.058 o
4 -9 0 116.529 115.606 2.028 1.791 o
4 -9 1 0.182 -0.055 0.348 1048.680 o
4 -9 2 84.389 82.568 1.495 3.062 o
4 -9 3 33.762 27.768 1.268 11.718 o
4 -9 4 149.476 139.002 2.299 1.226 o
4 -9 5 0.011 -0.105 0.390 1025.410 o
4 -9 6 2.583 4.281 0.574 139.290 o
4 -9 7 3.369 4.309 0.564 124.763 o
4 -9 8 184.677 180.588 3.034 0.820 o
4 -9 9 51.533 54.371 1.577 5.938 o
4 -9 10 65.590 61.101 1.721 4.450 o
4 -9 11 61.185 67.765 2.307 4.234 o
4 -8 0 148.212 155.665 2.164 1.169 o
4 -8 1 25.260 21.500 1.017 17.101 o
4 -8 2 227.421 218.917 2.757 0.583 o
4 -8 3 17.879 18.898 0.695 25.186 o
4 -8 4 63.160 59.346 1.172 4.902 o
4 -8 5 24.695 19.704 0.635 19.311 o
4 -8 6 118.320 102.637 1.817 1.889 o
4 -8 7 10.793 9.163 0.740 45.566 o
4 -8 8 0.011 0.111 0.401 920.183 o
4 -8 9 0.439 0.084 0.431 598.719 o
4 -8 10 55.006 59.040 1.703 5.319 o
4 -8 11 70.248 67.890 2.241 3.777 o
4 -7 0 9.641 10.850 0.596 49.265 o
4 -7 1 146.062 131.490 1.860 1.314 o
4 -7 2 162.666 178.289 2.307 0.971 o
4 -7 3 454.834 459.841 4.857 0.159 o
4 -7 4 71.332 65.611 1.025 4.177 o
4 -7 5 123.999 111.875 3.046 1.614 o
4 -7 6 5.587 5.008 0.532 92.340 o
4 -7 7 7.634 8.189 0.661 61.124 o
4 -7 8 34.837 25.404 1.010 12.285 o
4 -7 9 57.369 56.241 1.499 5.354 o
4 -7 10 8.350 8.531 0.989 47.725 o
4 -7 11 0.410 0.051 0.622 345.436 o
4 -7 12 20.187 21.256 1.478 17.733 o
4 -6 0 475.251 478.362 4.468 0.147 o
4 -6 1 46.072 52.638 0.900 7.133 o
4 -6 2 124.169 156.922 2.029 1.406 o
4 -6 3 64.428 55.547 0.891 5.042 o
4 -6 4 400.064 432.534 4.052 0.194 o
4 -6 5 828.927 857.697 9.487 0.049 o
4 -6 6 3.379 1.823 0.431 173.049 o
4 -6 7 143.363 136.659 2.296 1.296 o
4 -6 8 1.420 0.755 0.366 366.842 o
4 -6 9 0.656 0.445 0.431 479.856 o
4 -6 10 9.304 7.645 0.920 48.099 o
4 -6 11 0.019 0.189 0.654 353.870 o
4 -6 12 0.687 -0.060 0.603 332.447 o
4 -5 0 105.349 104.460 1.343 2.166 o
4 -5 1 252.901 260.131 2.665 0.466 o
4 -5 2 46.143 38.720 0.725 8.313 o
4 -5 3 87.713 97.766 1.168 2.735 o
4 -5 4 36.102 32.694 0.574 11.394 o
4 -5 5 0.457 1.843 0.359 444.663 o
4 -5 6 240.508 218.446 3.072 0.543 o
4 -5 7 327.978 331.868 4.308 0.289 o
4 -5 8 232.811 222.717 3.315 0.555 o
4 -5 9 0.035 0.457 0.594 399.937 o
4 -5 10 1.067 0.377 0.622 266.680 o
4 -5 11 26.404 28.869 1.614 12.873 o
4 -5 12 18.223 15.858 1.303 22.001 o
4 -4 0 1367.780 1397.070 11.784 0.019 o
4 -4 1 1234.360 1352.480 10.574 0.022 o
4 -4 2 984.388 1002.350 8.000 0.036 o
4 -4 3 10.692 7.943 0.355 54.653 o
4 -4 4 57.690 57.050 0.839 5.581 o
4 -4 5 295.665 309.245 2.956 0.348 o
4 -4 6 59.442 63.827 1.358 4.943 o
4 -4 7 6.100 8.807 0.621 69.117 o
4 -4 8 304.312 299.286 4.007 0.337 o
4 -4 9 0.570 0.364 0.554 367.439 o
4 -4 10 109.592 112.373 5.018 1.541 o
4 -4 11 23.071 21.530 1.803 14.597 o
4 -4 12 1.680 1.761 0.754 158.888 o
4 -3 0 204.963 210.197 2.171 0.682 o
4 -3 1 16.614 25.128 0.703 23.320 o
4 -3 2 780.932 772.870 6.736 0.058 o
4 -3 3 0.687 0.440 0.236 776.264 o
4 -3 4 108.399 119.716 2.638 1.832 o
4 -3 5 0.781 1.595 0.182 539.672 o
4 -3 6 49.806 54.687 0.735 6.595 o
4 -3 7 275.296 278.227 3.124 0.402 o
4 -3 8 225.347 235.686 4.084 0.547 o
4 -3 9 0.791 -0.482 0.475 445.806 o
4 -3 10 9.242 8.933 0.980 44.877 o
4 -3 11 3.994 3.984 0.858 89.276 o
4 -3 12 25.710 24.497 1.577 14.017 o
4 -2 0 351.097 404.479 3.764 0.237 o
4 -2 1 124.817 112.426 1.409 1.726 o
4 -2 2 2.901 4.857 0.309 156.567 o
4 -2 3 471.572 488.963 5.141 0.146 o
4 -2 4 0.137 0.116 0.154 2855.070 o
4 -2 5 133.784 118.647 1.282 1.557 o
4 -2 6 63.331 64.152 0.834 4.808 o
4 -2 7 38.791 33.971 0.947 10.107 o
4 -2 8 0.801 2.567 0.890 139.075 o
4 -2 9 83.789 79.142 2.213 2.991 o
4 -2 10 49.630 47.278 2.862 5.283 o
4 -2 11 39.039 39.628 1.735 8.363 o
4 -1 0 198.372 186.616 2.028 0.760 o
4 -1 1 13.360 13.150 0.429 38.191 o
4 -1 2 218.386 218.979 2.303 0.617 o
4 -1 3 184.475 184.859 2.016 0.832 o
4 -1 4 6.097 4.540 0.258 102.114 o
4 -1 5 89.152 88.784 1.141 2.837 o
4 -1 6 57.708 52.271 1.192 5.662 o
4 -1 7 113.361 118.912 2.043 1.815 o
4 -1 8 3.036 2.954 0.460 161.405 o
4 -1 9 16.305 14.985 1.149 25.454 o
4 -1 10 0.009 0.015 0.926 183.862 o
4 -1 11 9.988 7.300 1.333 36.547 o
4 0 0 51.461 52.174 0.861 6.492 o
4 0 1 23.718 23.489 0.613 18.764 o
4 0 2 6.137 4.208 0.318 101.412 o
4 0 3 13.785 15.090 0.446 35.240 o
4 0 4 139.584 140.730 1.718 1.339 o
4 0 5 5.043 6.281 0.290 103.305 o
4 0 6 135.852 139.153 2.239 1.364 o
4 0 7 0.116 -0.072 0.349 1124.970 o
4 0 8 179.400 173.794 2.763 0.872 o
4 0 9 10.680 15.656 1.511 26.758 o
4 0 10 5.123 7.716 1.333 46.791 o
4 1 0 23.578 15.457 0.631 21.762 o
4 1 1 658.880 761.588 6.679 0.072 o
4 1 2 79.720 77.218 1.065 3.434 o
4 1 3 17.719 14.606 0.414 29.441 o
4 1 4 4.706 6.577 0.335 103.819 o
4 1 5 39.502 37.683 0.876 9.600 o
4 1 6 6.955 9.152 0.693 61.055 o
4 1 7 7.039 9.626 0.695 59.472 o
4 1 8 120.351 114.478 2.597 1.690 o
4 1 9 1.453 0.759 0.823 161.380 o
4 1 10 59.776 59.924 4.113 3.417 o
4 2 0 118.905 121.739 1.363 1.748 o
4 2 1 229.120 224.736 2.695 0.570 o
4 2 2 205.744 216.421 2.272 0.666 o
4 2 3 0.703 1.098 0.196 648.561 o
4 2 4 31.190 30.803 1.461 11.568 o
4 2 5 8.747 8.181 0.698 55.143 o
4 2 6 64.503 65.825 1.882 4.300 o
4 2 7 3.110 3.576 1.045 81.983 o
4 2 8 0.027 0.108 0.541 516.923 o
4 2 9 5.979 7.414 1.052 55.534 o
4 3 0 10.288 12.833 0.392 46.933 o
4 3 1 300.447 298.424 2.935 0.349 o
4 3 2 4.857 4.064 0.504 108.639 o
4 3 3 927.777 923.757 8.888 0.041 o
4 3 4 271.722 274.272 3.607 0.409 o
4 3 5 3.011 2.109 0.520 164.945 o
4 3 6 48.843 43.848 1.603 6.805 o
4 3 7 15.442 14.694 1.282 25.153 o
4 3 8 5.461 6.286 0.900 67.603 o
4 3 9 0.327 0.009 0.622 358.857 o
4 4 0 188.000 186.996 3.368 0.780 o
4 4 1 56.328 52.266 0.921 5.921 o
4 4 2 3.353 4.062 0.460 139.180 o
4 4 3 126.739 130.612 2.237 1.521 o
4 4 4 60.316 64.333 1.802 4.657 o
4 4 5 75.484 77.879 2.125 3.355 o
4 4 6 4.994 2.808 0.653 102.856 o
4 4 7 1.767 0.542 0.678 198.172 o
4 4 8 42.965 45.693 1.875 7.143 o
4 5 0 264.655 261.489 3.515 0.434 o
4 5 1 318.882 314.547 4.105 0.309 o
4 5 2 5.498 5.627 0.554 88.913 o
4 5 3 6.388 6.024 0.564 79.032 o
4 5 4 2.221 2.388 0.972 104.066 o
4 5 5 8.646 10.962 1.019 42.825 o
4 5 6 91.957 96.362 2.320 2.463 o
4 5 7 2.523 3.204 0.821 115.203 o
4 6 0 175.679 180.843 3.462 0.853 o
4 6 1 60.723 58.006 2.160 4.651 o
4 6 2 27.945 28.709 1.265 13.472 o
4 6 3 232.752 231.944 5.262 0.513 o
4 6 4 2.191 1.360 1.457 60.745 o
4 6 5 0.789 0.514 0.848 177.405 o
4 6 6 0.280 0.000 1.028 143.290 o
4 7 0 2.303 1.488 0.654 168.491 o
4 7 1 168.949 171.849 3.427 0.916 o
4 7 2 1.248 3.843 1.371 65.550 o
4 7 3 13.393 12.492 1.454 26.342 o
4 7 4 66.319 65.161 2.846 3.755 o
4 8 0 107.548 102.374 2.617 2.004 o
4 8 1 12.127 16.992 1.234 28.022 o
4 8 2 2.229 2.266 1.071 92.389 o
4 9 0 89.577 98.165 4.277 2.077 o
5 -12 0 0.199 0.218 0.520 494.000 o
5 -12 1 23.442 23.898 1.249 16.487 o
5 -12 2 0.879 0.693 0.616 272.228 o
5 -12 3 5.074 4.722 1.073 64.400 o
5 -12 4 2.837 3.635 0.668 127.545 o
5 -12 5 0.300 0.431 0.566 390.618 o
5 -12 6 76.057 75.573 2.299 3.325 o
5 -12 7 100.377 112.348 2.564 2.053 o
5 -11 0 6.868 9.009 0.812 57.753 o
5 -11 1 2.692 2.361 0.602 155.473 o
5 -11 2 43.624 36.767 1.367 8.332 o
5 -11 3 1.216 2.673 0.566 212.089 o
5 -11 4 46.375 46.364 1.583 6.976 o
5 -11 5 15.919 17.886 1.097 24.845 o
5 -11 6 15.260 15.667 1.042 27.245 o
5 -11 7 2.793 4.399 0.725 114.688 o
5 -11 8 15.667 17.244 1.128 25.143 o
5 -11 9 34.083 38.752 2.900 7.083 o
5 -10 0 50.221 52.989 1.598 6.129 o
5 -10 1 1.075 1.800 0.532 259.376 o
5 -10 2 10.890 15.848 0.815 36.278 o
5 -10 3 14.754 15.093 0.801 30.621 o
5 -10 4 165.382 152.803 2.734 1.025 o
5 -10 5 30.374 33.016 1.322 11.821 o
5 -10 6 70.018 66.225 1.790 4.006 o
5 -10 7 4.663 5.058 0.717 89.159 o
5 -10 8 10.325 12.948 0.870 39.584 o
5 -10 9 0.547 1.008 0.512 363.926 o
5 -10 10 29.488 34.239 1.889 10.465 o
5 -9 0 18.025 13.705 0.897 26.497 o
5 -9 1 208.792 187.333 2.613 0.705 o
5 -9 2 140.814 131.152 2.051 1.363 o
5 -9 3 16.704 22.584 0.865 23.533 o
5 -9 4 0.020 2.468 0.520 331.948 o
5 -9 5 0.333 0.373 0.446 557.975 o
5 -9 6 110.840 107.970 2.993 1.846 o
5 -9 7 55.995 49.057 1.342 5.908 o
5 -9 8 43.605 41.809 1.422 7.859 o
5 -9 9 18.435 18.245 1.128 22.179 o
5 -9 10 2.615 4.319 0.854 102.467 o
5 -8 0 0.268 0.494 0.327 827.884 o
5 -8 1 10.537 10.021 0.607 47.501 o
5 -8 2 50.647 46.203 1.103 6.828 o
5 -8 3 159.785 143.846 2.121 1.123 o
5 -8 4 121.206 98.542 1.620 1.889 o
5 -8 5 56.731 67.013 1.855 4.787 o
5 -8 6 1.408 5.612 0.556 154.493 o
5 -8 7 33.631 41.686 1.318 9.876 o
5 -8 8 13.451 13.431 0.906 32.731 o
5 -8 9 64.081 58.231 1.617 4.695 o
5 -8 10 36.927 38.510 1.846 8.637 o
5 -8 11 0.963 1.317 0.754 189.126 o
5 -7 0 101.890 102.657 1.619 2.239 o
5 -7 1 16.545 16.117 0.648 28.676 o
5 -7 2 2.447 3.350 0.390 186.068 o
5 -7 3 0.862 0.669 0.311 540.064 o
5 -7 4 56.548 50.791 1.053 5.916 o
5 -7 5 8.169 5.322 0.523 70.540 o
5 -7 6 200.157 178.794 2.904 0.754 o
5 -7 7 49.513 58.005 1.525 5.995 o
5 -7 8 0.445 1.268 0.503 367.605 o
5 -7 9 10.173 12.640 1.119 35.771 o
5 -7 10 69.325 67.331 2.378 3.779 o
5 -7 11 2.278 1.984 0.779 136.771 o
5 -6 0 14.548 13.887 0.513 34.452 o
5 -6 1 54.026 55.782 1.143 5.876 o
5 -6 2 531.595 566.583 8.959 0.110 o
5 -6 3 44.774 47.417 1.217 7.461 o
5 -6 4 1.952 2.416 0.320 250.190 o
5 -6 5 21.400 26.173 1.023 17.939 o
5 -6 6 66.130 70.456 1.615 4.170 o
5 -6 7 17.077 14.614 0.848 27.460 o
5 -6 8 113.417 111.532 2.178 1.865 o
5 -6 9 1.128 0.153 0.844 173.681 o
5 -6 10 90.161 86.735 2.977 2.498 o
5 -6 11 15.793 10.543 1.151 28.487 o
5 -5 0 320.675 295.459 3.025 0.323 o
5 -5 1 973.611 962.598 9.311 0.037 o
5 -5 2 154.836 162.337 2.159 1.088 o
5 -5 3 52.154 58.405 0.909 6.042 o
5 -5 4 205.430 205.705 2.243 0.688 o
5 -5 5 21.498 23.264 0.628 20.341 o
5 -5 6 10.118 13.056 0.797 41.198 o
5 -5 7 0.992 0.086 0.356 533.241 o
5 -5 8 0.015 -0.182 0.554 509.962 o
5 -5 9 0.119 0.035 0.577 444.950 o
5 -5 10 219.779 218.129 4.219 0.585 o
5 -5 11 3.001 2.406 0.821 114.029 o
5 -4 0 334.030 341.698 3.399 0.281 o
5 -4 1 241.836 252.917 2.960 0.497 o
5 -4 2 705.369 700.267 6.395 0.070 o
5 -4 3 1381.100 1360.670 11.619 0.019 o
5 -4 4 24.818 27.160 1.060 15.734 o
5 -4 5 35.178 33.617 1.357 10.386 o
5 -4 6 7.141 7.029 0.594 69.197 o
5 -4 7 1.998 1.542 0.389 257.888 o
5 -4 8 44.172 45.912 1.676 7.199 o
5 -4 9 24.505 23.982 1.457 15.090 o
5 -4 10 2.350 2.449 1.062 91.396 o
5 -4 11 8.475 8.969 1.306 38.451 o
5 -3 0 2.345 0.927 0.268 292.558 o
5 -3 1 2.146 1.015 0.284 302.509 o
5 -3 2 8.464 9.400 0.597 56.368 o
5 -3 3 7.894 9.859 0.523 59.649 o
5 -3 4 208.751 201.513 2.252 0.683 o
5 -3 5 1633.630 1622.820 15.121 0.014 o
5 -3 6 38.360 39.158 0.896 9.669 o
5 -3 7 5.511 3.591 0.678 90.839 o
5 -3 8 34.577 35.769 1.508 9.990 o
5 -3 9 11.515 11.725 1.044 35.474 o
5 -3 10 5.810 6.280 0.908 65.340 o
5 -3 11 5.847 4.259 1.610 39.526 o
5 -2 0 486.511 489.365 4.638 0.141 o
5 -2 1 391.860 418.972 4.068 0.203 o
5 -2 2 0.448 0.906 0.261 734.281 o
5 -2 3 6.239 7.150 0.464 79.856 o
5 -2 4 44.575 47.050 1.003 7.691 o
5 -2 5 32.786 35.346 0.913 11.557 o
5 -2 6 143.840 135.011 1.917 1.317 o
5 -2 7 294.140 293.080 4.802 0.350 o
5 -2 8 98.458 102.196 2.518 2.205 o
5 -2 9 0.130 0.444 0.603 375.768 o
5 -2 10 6.247 8.296 1.559 36.668 o
5 -1 0 0.373 1.383 0.319 572.109 o
5 -1 1 21.623 28.426 0.583 18.603 o
5 -1 2 679.376 672.383 5.680 0.075 o
5 -1 3 140.424 140.966 1.951 1.320 o
5 -1 4 211.620 207.571 2.573 0.657 o
5 -1 5 44.697 43.232 0.970 8.001 o
5 -1 6 54.445 52.327 1.293 5.928 o
5 -1 7 31.507 32.078 1.066 12.173 o
5 -1 8 76.475 82.585 2.243 3.187 o
5 -1 9 22.382 20.041 1.754 15.423 o
5 -1 10 84.392 82.924 3.210 2.643 o
5 0 0 19.909 20.974 0.596 22.677 o
5 0 1 338.260 310.758 3.493 0.292 o
5 0 2 9.643 7.851 0.486 57.078 o
5 0 3 28.304 28.922 0.753 14.571 o
5 0 4 235.515 238.951 2.873 0.531 o
5 0 5 93.593 90.954 1.744 2.586 o
5 0 6 148.830 146.537 3.908 1.113 o
5 0 7 59.294 57.216 1.493 5.155 o
5 0 8 2.368 0.771 0.848 134.073 o
5 0 9 18.130 22.111 1.928 15.801 o
5 1 0 20.664 24.392 0.671 20.395 o
5 1 1 98.791 101.250 1.571 2.334 o
5 1 2 2.816 4.311 0.409 155.484 o
5 1 3 198.279 194.378 2.233 0.741 o
5 1 4 5.622 5.099 0.429 97.080 o
5 1 5 310.636 304.673 4.074 0.325 o
5 1 6 45.088 47.466 1.659 6.995 o
5 1 7 12.229 15.719 1.121 30.119 o
5 1 8 25.382 26.912 1.997 12.118 o
5 1 9 6.818 6.245 1.268 46.522 o
5 2 0 47.056 44.539 1.181 7.370 o
5 2 1 37.186 35.627 0.865 10.394 o
5 2 2 156.127 155.571 2.125 1.105 o
5 2 3 13.794 11.034 0.566 38.285 o
5 2 4 11.689 13.176 1.039 33.996 o
5 2 5 95.800 96.201 2.101 2.403 o
5 2 6 15.286 16.337 1.199 25.323 o
5 2 7 85.344 85.850 2.338 2.798 o
5 2 8 21.486 18.708 2.999 10.046 o
5 3 0 139.013 131.432 2.913 1.331 o
5 3 1 32.055 30.411 0.840 12.689 o
5 3 2 91.798 93.042 1.799 2.599 o
5 3 3 10.567 10.871 0.792 42.889 o
5 3 4 4.933 4.101 0.697 92.750 o
5 3 5 6.440 4.827 0.677 77.689 o
5 3 6 18.467 19.389 1.335 20.280 o
5 3 7 6.557 9.521 1.052 49.815 o
5 4 0 31.018 30.442 1.058 12.614 o
5 4 1 1.225 0.784 0.431 349.540 o
5 4 2 14.145 15.662 0.891 30.193 o
5 4 3 1.568 0.739 0.554 251.859 o
5 4 4 29.213 28.877 1.515 12.291 o
5 4 5 1.821 0.925 0.566 225.939 o
5 4 6 0.476 -0.037 0.582 380.050 o
5 5 0 7.792 7.395 1.085 48.231 o
5 5 1 134.622 136.849 2.872 1.351 o
5 5 2 1.834 0.751 1.025 111.467 o
5 5 3 0.743 1.446 1.457 66.871 o
5 5 4 0.606 0.686 0.848 180.665 o
5 5 5 0.204 0.112 0.721 280.932 o
5 6 0 118.501 114.097 2.714 1.709 o
5 6 1 0.628 1.200 0.768 199.941 o
5 6 2 4.307 5.437 1.194 59.595 o
5 6 3 29.335 34.040 2.239 9.599 o
5 6 4 4.369 3.710 1.457 49.390 o
5 7 0 62.581 66.903 2.117 4.274 o
5 7 1 1.782 1.628 0.969 115.183 o
5 7 2 183.546 185.432 6.770 0.684 o
5 8 0 22.667 20.035 1.935 14.375 o
6 -12 1 0.258 -0.171 0.721 281.088 o
6 -12 2 3.338 4.642 0.953 83.981 o
6 -12 3 15.342 13.993 1.317 25.230 o
6 -12 4 68.982 64.883 2.340 3.873 o
6 -12 5 15.806 18.243 1.754 19.156 o
6 -12 6 20.156 17.156 1.357 19.741 o
6 -11 0 28.710 28.436 1.239 13.320 o
6 -11 1 0.551 0.532 0.552 360.930 o
6 -11 2 4.426 6.080 1.393 48.638 o
6 -11 3 11.872 10.814 1.119 34.401 o
6 -11 4 17.050 17.370 1.378 21.713 o
6 -11 5 8.340 9.512 0.894 48.901 o
6 -11 6 51.044 55.135 1.741 5.829 o
6 -11 7 39.294 39.445 1.548 8.615 o
6 -11 8 59.255 55.163 2.510 4.619 o
6 -10 0 11.475 10.667 0.923 38.654 o
6 -10 1 3.777 3.063 0.602 124.164 o
6 -10 2 77.686 72.116 1.848 3.465 o
6 -10 3 0.038 0.588 0.532 469.057 o
6 -10 4 0.158 -0.704 0.431 747.179 o
6 -10 5 3.266 4.220 0.695 112.404 o
6 -10 6 8.971 8.587 0.858 49.323 o
6 -10 7 7.209 9.227 0.876 53.828 o
6 -10 8 69.791 71.392 1.813 3.872 o
6 -10 9 50.925 50.143 1.787 6.054 o
6 -9 0 4.019 4.705 0.620 106.111 o
6 -9 1 5.727 7.670 0.740 69.865 o
6 -9 2 11.333 12.935 0.756 39.201 o
6 -9 3 70.324 67.208 1.667 4.005 o
6 -9 4 35.291 32.111 1.200 10.831 o
6 -9 5 9.242 7.352 0.748 53.497 o
6 -9 6 14.535 14.015 0.971 29.931 o
6 -9 7 10.955 8.935 0.781 44.635 o
6 -9 8 7.704 7.156 0.719 61.379 o
6 -9 9 15.038 19.316 1.411 22.244 o
6 -8 0 155.491 150.787 2.734 1.106 o
6 -8 1 16.556 15.948 0.784 27.787 o
6 -8 2 6.614 5.252 0.503 83.017 o
6 -8 3 37.568 44.465 1.114 9.037 o
6 -8 4 44.366 44.215 1.484 7.497 o
6 -8 5 67.593 65.407 3.364 3.432 o
6 -8 6 10.532 7.949 0.656 49.975 o
6 -8 7 70.097 62.595 1.713 4.133 o
6 -8 8 5.304 3.135 0.627 99.318 o
6 -8 9 0.204 0.187 0.642 342.872 o
6 -8 10 0.280 1.246 0.754 220.659 o
6 -7 0 0.388 0.334 0.461 522.516 o
6 -7 1 140.301 134.126 2.036 1.353 o
6 -7 2 8.166 8.151 0.590 60.723 o
6 -7 3 157.680 159.736 2.546 1.063 o
6 -7 4 30.134 37.311 1.231 11.466 o
6 -7 5 0.493 0.108 0.398 639.711 o
6 -7 6 17.484 18.525 1.025 23.622 o
6 -7 7 64.842 62.817 1.679 4.461 o
6 -7 8 71.096 65.534 2.133 3.837 o
6 -7 9 2.262 2.472 1.148 82.884 o
6 -7 10 15.206 13.362 1.244 26.488 o
6 -6 0 62.486 60.211 1.218 4.904 o
6 -6 1 145.044 141.337 2.079 1.266 o
6 -6 2 279.749 279.984 3.399 0.392 o
6 -6 3 104.837 100.306 1.657 2.195 o
6 -6 4 86.577 88.266 1.447 2.891 o
6 -6 5 171.307 169.364 2.811 0.930 o
6 -6 6 26.640 29.011 1.484 13.203 o
6 -6 7 0.728 0.133 0.449 477.297 o
6 -6 8 26.893 29.152 1.525 12.961 o
6 -6 9 6.165 6.896 1.100 53.855 o
6 -6 10 97.561 106.325 2.895 2.120 o
6 -5 0 265.063 268.908 3.023 0.430 o
6 -5 1 485.194 471.923 5.118 0.144 o
6 -5 2 99.627 97.733 1.891 2.319 o
6 -5 3 0.934 0.365 0.292 589.302 o
6 -5 4 18.420 18.775 0.849 23.803 o
6 -5 5 0.717 2.326 0.488 288.099 o
6 -5 6 4.758 7.110 0.652 83.326 o
6 -5 7 218.892 219.382 4.084 0.589 o
6 -5 8 71.709 73.827 2.980 3.282 o
6 -5 9 6.884 8.606 1.079 49.324 o
6 -5 10 1.689 2.754 0.844 129.009 o
6 -4 0 1088.760 1122.840 9.962 0.029 o
6 -4 1 83.179 78.266 1.482 3.193 o
6 -4 2 209.421 223.498 2.856 0.632 o
6 -4 3 141.291 135.039 1.694 1.352 o
6 -4 4 49.704 49.083 1.122 6.752 o
6 -4 5 89.969 89.798 1.583 2.735 o
6 -4 6 21.697 22.450 0.971 19.133 o
6 -4 7 0.031 0.150 0.554 486.947 o
6 -4 8 13.644 11.627 1.079 31.562 o
6 -4 9 34.857 34.083 1.725 9.682 o
6 -4 10 14.963 13.564 1.218 26.930 o
6 -3 0 188.625 182.229 2.255 0.813 o
6 -3 1 345.750 337.932 3.872 0.270 o
6 -3 2 786.866 790.400 7.249 0.056 o
6 -3 3 223.581 230.463 2.915 0.576 o
6 -3 4 126.954 130.845 1.972 1.533 o
6 -3 5 119.507 114.706 1.794 1.768 o
6 -3 6 2.575 2.814 0.654 143.512 o
6 -3 7 32.661 31.582 2.395 8.835 o
6 -3 8 5.725 7.802 0.953 59.983 o
6 -3 9 0.319 1.114 0.705 246.642 o
6 -3 10 1.538 0.428 0.947 133.284 o
6 -2 0 22.529 21.411 0.780 19.722 o
6 -2 1 169.710 184.691 2.282 0.909 o
6 -2 2 30.231 27.565 0.945 13.655 o
6 -2 3 259.447 254.760 2.840 0.457 o
6 -2 4 385.252 380.715 3.883 0.220 o
6 -2 5 59.607 59.450 1.245 5.152 o
6 -2 6 0.036 -1.214 0.609 419.179 o
6 -2 7 120.083 114.117 2.717 1.686 o
6 -2 8 3.538 2.407 0.806 108.411 o
6 -2 9 0.088 -1.298 0.823 228.679 o
6 -1 0 1.473 2.732 0.380 255.612 o
6 -1 1 159.965 163.647 1.817 1.054 o
6 -1 2 0.633 0.704 0.348 560.897 o
6 -1 3 135.208 134.832 2.028 1.406 o
6 -1 4 28.073 28.613 0.909 14.392 o
6 -1 5 96.550 96.465 2.276 2.353 o
6 -1 6 98.064 100.819 2.022 2.302 o
6 -1 7 46.224 44.298 2.361 6.264 o
6 -1 8 15.424 16.788 2.828 12.259 o
6 -1 9 87.613 81.542 5.647 1.905 o
6 0 0 98.041 79.842 1.501 2.653 o
6 0 1 30.803 32.295 0.861 12.758 o
6 0 2 69.740 63.934 1.229 4.273 o
6 0 3 1.054 0.554 0.310 502.226 o
6 0 4 148.395 150.808 2.191 1.187 o
6 0 5 17.352 18.247 1.311 21.683 o
6 0 6 1.339 0.988 0.677 207.672 o
6 0 7 36.325 35.076 2.097 8.568 o
6 0 8 40.459 37.505 2.239 7.512 o
6 1 0 32.370 37.755 1.040 11.130 o
6 1 1 288.642 270.660 3.322 0.385 o
6 1 2 125.007 111.973 1.785 1.704 o
6 1 3 329.355 329.851 3.588 0.291 o
6 1 4 271.492 274.391 4.059 0.405 o
6 1 5 1.747 1.362 0.622 200.031 o
6 1 6 52.575 50.211 1.812 5.865 o
6 1 7 0.725 0.621 0.947 148.219 o
6 2 0 148.126 145.406 2.427 1.203 o
6 2 1 3.656 3.911 0.502 129.899 o
6 2 2 14.510 13.914 0.844 31.414 o
6 2 3 199.646 191.720 5.485 0.663 o
6 2 4 38.574 42.856 1.452 8.574 o
6 2 5 47.212 47.341 1.788 6.612 o
6 2 6 4.047 3.893 0.799 94.457 o
6 2 7 10.807 9.592 2.314 18.986 o
6 3 0 3.563 5.593 1.803 36.300 o
6 3 1 83.615 85.315 3.139 2.651 o
6 3 2 23.385 22.740 1.048 17.678 o
6 3 3 114.473 117.028 2.729 1.747 o
6 3 4 6.358 7.268 0.812 64.264 o
6 3 5 4.394 3.951 0.709 98.314 o
6 3 6 65.151 72.195 2.325 3.889 o
6 4 0 18.269 15.024 1.151 23.529 o
6 4 1 14.759 13.262 2.399 15.713 o
6 4 2 31.292 33.092 1.975 9.974 o
6 4 3 50.132 50.581 4.113 3.993 o
6 4 4 6.903 6.843 1.268 45.498 o
6 4 5 47.482 53.471 3.428 4.664 o
6 5 0 30.790 29.367 1.508 11.766 o
6 5 1 0.248 -0.253 0.829 217.150 o
6 5 2 4.399 7.300 1.212 54.700 o
6 5 3 56.375 60.590 2.725 4.482 o
6 6 0 49.997 53.567 1.964 5.828 o
6 6 1 0.013 -0.771 2.057 37.342 o
7 -11 0 5.783 7.413 0.913 62.396 o
7 -11 1 15.778 17.370 1.301 23.420 o
7 -11 2 32.093 30.953 1.911 10.191 o
7 -11 3 45.335 46.867 2.930 5.564 o
7 -11 4 52.461 50.392 2.237 5.515 o
7 -11 5 9.146 7.499 1.102 43.833 o
7 -10 0 0.852 0.156 0.721 235.052 o
7 -10 1 4.800 3.610 0.725 94.461 o
7 -10 2 31.011 34.817 1.806 10.259 o
7 -10 3 10.648 14.445 1.251 31.352 o
7 -10 4 21.366 20.164 1.478 17.391 o
7 -10 5 99.850 96.005 2.721 2.209 o
7 -10 6 116.463 108.007 2.447 1.816 o
7 -10 7 27.685 27.613 1.419 13.294 o
7 -9 0 15.222 16.328 0.985 27.456 o
7 -9 1 0.403 0.620 0.520 408.626 o
7 -9 2 0.751 0.648 0.678 248.385 o
7 -9 3 17.505 14.143 1.218 24.064 o
7 -9 4 18.360 21.025 1.146 21.032 o
7 -9 5 11.672 13.877 1.010 33.867 o
7 -9 6 75.955 79.130 2.339 3.245 o
7 -9 7 61.148 67.400 2.894 3.925 o
7 -9 8 69.173 62.778 2.464 3.861 o
7 -8 0 36.804 39.988 1.360 9.315 o
7 -8 1 61.313 59.180 1.673 4.833 o
7 -8 2 28.806 26.753 1.509 12.776 o
7 -8 3 26.416 24.225 1.237 15.066 o
7 -8 4 29.160 30.136 1.699 11.590 o
7 -8 5 0.008 1.913 0.643 276.589 o
7 -8 6 72.245 77.210 1.805 3.609 o
7 -8 7 31.496 34.663 1.624 10.595 o
7 -8 8 53.039 55.382 3.104 4.557 o
7 -7 0 6.517 6.976 0.669 70.285 o
7 -7 1 245.539 248.537 4.527 0.476 o
7 -7 2 55.597 58.175 1.602 5.366 o
7 -7 3 0.676 1.317 0.503 334.573 o
7 -7 4 60.741 53.952 1.548 5.142 o
7 -7 5 0.758 0.246 0.452 453.762 o
7 -7 6 0.892 1.447 0.507 302.400 o
7 -7 7 1.121 0.994 1.018 121.316 o
7 -7 8 3.713 6.010 0.953 76.079 o
7 -6 0 12.112 9.757 0.745 41.236 o
7 -6 1 36.303 35.535 1.445 9.749 o
7 -6 2 15.864 14.824 0.765 29.564 o
7 -6 3 144.074 141.283 2.356 1.263 o
7 -6 4 73.725 68.911 1.698 3.771 o
7 -6 5 96.191 96.002 1.916 2.423 o
7 -6 6 0.135 0.752 0.520 446.869 o
7 -6 7 4.529 3.698 0.854 86.148 o
7 -6 8 12.571 15.507 1.878 20.872 o
7 -6 9 1.169 0.771 0.969 132.171 o
7 -5 0 7.923 7.337 0.551 65.181 o
7 -5 1 38.363 34.676 1.012 10.042 o
7 -5 2 51.554 51.398 1.746 5.959 o
7 -5 3 0.018 -0.196 0.323 1473.270 o
7 -5 4 1.805 3.034 0.518 191.385 o
7 -5 5 200.342 194.506 3.175 0.715 o
7 -5 6 17.522 17.506 1.379 21.297 o
7 -5 7 78.627 79.601 2.336 3.135 o
7 -5 8 18.465 22.288 1.577 17.782 o
7 -4 0 23.518 23.594 0.909 17.899 o
7 -4 1 15.294 14.075 0.672 31.742 o
7 -4 2 11.348 10.153 0.655 44.131 o
7 -4 3 9.892 11.978 0.805 42.957 o
7 -4 4 67.786 69.274 1.492 4.149 o
7 -4 5 28.675 24.578 1.113 14.436 o
7 -4 6 0.262 0.540 0.622 333.995 o
7 -4 7 19.928 22.367 1.449 17.737 o
7 -4 8 38.173 39.972 1.776 8.416 o
7 -3 0 1.102 2.006 0.445 289.341 o
7 -3 1 30.369 28.250 0.906 13.557 o
7 -3 2 22.730 23.644 0.803 18.753 o
7 -3 3 0.181 0.415 0.351 847.537 o
7 -3 4 80.414 79.087 1.495 3.285 o
7 -3 5 12.908 11.925 1.052 32.837 o
7 -3 6 30.571 32.315 1.535 11.347 o
7 -3 7 18.585 19.397 1.378 19.895 o
7 -3 8 0.038 -1.285 0.554 504.010 o
7 -2 0 0.559 0.244 0.343 692.392 o
7 -2 1 335.085 325.185 3.320 0.289 o
7 -2 2 12.804 11.095 0.554 40.591 o
7 -2 3 9.966 9.478 0.651 49.398 o
7 -2 4 20.382 18.550 0.947 21.622 o
7 -2 5 1.410 1.542 0.642 204.157 o
7 -2 6 18.953 19.910 1.335 19.774 o
7 -2 7 3.530 3.342 1.091 75.969 o
7 -2 8 0.890 1.371 1.025 120.692 o
7 -1 0 0.084 0.068 0.344 1151.040 o
7 -1 1 60.300 58.761 1.247 5.123 o
7 -1 2 10.709 12.704 0.686 41.979 o
7 -1 3 100.788 101.290 1.669 2.275 o
7 -1 4 21.129 21.288 1.086 19.336 o
7 -1 5 61.624 60.495 1.749 4.726 o
7 -1 6 50.864 45.529 2.415 5.704 o
7 -1 7 13.668 12.249 1.971 20.247 o
7 0 0 89.902 81.716 1.622 2.861 o
7 0 1 1.330 0.884 0.392 354.402 o
7 0 2 64.561 66.005 1.335 4.507 o
7 0 3 9.123 8.176 0.641 55.120 o
7 0 4 5.018 6.093 0.880 71.934 o
7 0 5 98.412 94.999 2.515 2.288 o
7 0 6 10.183 9.605 1.333 34.261 o
7 1 0 0.001 0.461 0.434 699.574 o
7 1 1 149.942 146.004 2.081 1.199 o
7 1 2 163.935 155.857 2.471 1.034 o
7 1 3 9.561 9.264 0.850 46.643 o
7 1 4 2.302 2.269 0.743 139.876 o
7 1 5 4.498 5.083 0.880 78.910 o
7 1 6 13.635 17.136 2.228 16.705 o
7 2 0 95.168 87.174 2.303 2.502 o
7 2 1 7.003 5.185 0.821 66.004 o
7 2 2 17.664 14.663 1.511 21.144 o
7 2 3 52.678 51.118 2.130 5.555 o
7 2 4 7.196 6.774 1.009 53.862 o
7 2 5 5.722 4.799 1.141 57.768 o
7 3 0 30.023 29.078 1.478 12.118 o
7 3 1 93.081 96.879 2.544 2.387 o
7 3 2 2.362 1.714 0.969 106.825 o
7 3 3 10.513 10.494 1.179 35.957 o
7 4 0 41.376 41.530 1.735 7.839 o
7 4 1 6.208 6.845 1.268 47.376 o
7 4 2 19.012 22.276 1.875 15.703 o
8 -10 1 1.639 3.190 0.850 124.896 o
8 -10 2 3.080 2.896 0.920 97.772 o
8 -10 3 26.737 21.571 1.676 13.783 o
8 -9 0 2.325 1.459 0.767 143.793 o
8 -9 1 111.130 117.393 2.757 1.793 o
8 -9 2 69.761 88.009 3.814 2.784 o
8 -9 3 128.075 130.800 3.384 1.416 o
8 -9 4 0.334 1.028 0.983 143.095 o
8 -9 5 1.631 1.868 0.779 152.857 o
8 -8 0 1.878 2.335 0.592 183.796 o
8 -8 1 11.369 7.273 0.906 43.179 o
8 -8 2 61.023 57.673 2.172 4.634 o
8 -8 3 187.385 190.035 4.079 0.756 o
8 -8 4 170.114 192.465 4.893 0.800 o
8 -8 5 102.531 108.303 2.426 2.069 o
8 -8 6 2.376 2.540 0.725 138.745 o
8 -7 0 0.566 2.120 0.643 231.923 o
8 -7 1 47.458 42.594 1.384 7.273 o
8 -7 2 6.459 4.121 0.880 69.182 o
8 -7 3 27.393 20.928 1.944 12.608 o
8 -7 4 0.295 0.349 0.552 414.695 o
8 -7 5 24.189 29.184 1.419 14.303 o
8 -7 6 107.955 120.468 2.698 1.827 o
8 -6 0 57.059 62.441 1.801 4.961 o
8 -6 1 65.400 70.786 1.683 4.179 o
8 -6 2 37.809 37.197 1.735 8.787 o
8 -6 3 0.818 0.178 0.514 383.251 o
8 -6 4 28.900 30.380 1.324 12.686 o
8 -6 5 1.451 2.047 0.576 212.639 o
8 -6 6 12.724 12.835 1.109 31.616 o
8 -6 7 34.668 35.416 1.833 9.366 o
8 -5 0 21.642 21.690 1.336 17.602 o
8 -5 1 0.494 0.779 0.501 399.428 o
8 -5 2 20.649 23.040 1.047 19.269 o
8 -5 3 112.414 117.483 2.993 1.746 o
8 -5 4 22.163 23.363 1.223 17.417 o
8 -5 5 12.053 11.814 0.989 35.309 o
8 -5 6 1.968 1.628 0.707 163.986 o
8 -5 7 18.819 18.852 2.399 13.403 o
8 -4 0 64.314 62.124 1.749 4.488 o
8 -4 1 116.092 121.765 2.113 1.742 o
8 -4 2 3.763 3.604 0.469 134.282 o
8 -4 3 11.098 7.861 0.782 45.711 o
8 -4 4 3.081 3.114 0.586 139.566 o
8 -4 5 47.381 46.233 1.584 6.857 o
8 -4 6 62.882 67.073 2.264 4.179 o
8 -3 0 27.602 27.649 0.980 14.613 o
8 -3 1 64.675 63.469 1.269 4.608 o
8 -3 2 12.570 14.067 0.707 36.108 o
8 -3 3 96.985 99.328 1.593 2.401 o
8 -3 4 11.572 13.236 1.023 34.388 o
8 -3 5 0.123 -0.968 0.603 412.171 o
8 -3 6 3.823 3.042 0.799 101.666 o
8 -2 0 19.248 16.157 0.814 24.485 o
8 -2 1 0.749 0.927 0.473 374.365 o
8 -2 2 30.276 30.570 1.245 12.411 o
8 -2 3 16.779 15.580 0.760 27.919 o
8 -2 4 103.947 110.060 2.388 2.029 o
8 -2 5 3.312 4.979 1.146 68.288 o
8 -1 0 3.985 2.227 0.523 137.908 o
8 -1 1 24.571 23.437 1.701 14.132 o
8 -1 2 43.892 41.583 1.284 7.980 o
8 -1 3 44.219 43.842 1.511 7.516 o
8 -1 4 124.687 120.698 5.313 1.305 o
8 -1 5 1.103 1.371 0.969 127.966 o
8 0 0 74.541 76.170 2.248 3.391 o
8 0 1 7.991 8.671 0.686 57.609 o
8 0 2 1.487 2.057 0.638 191.351 o
8 0 3 15.853 13.036 1.039 28.136 o
8 0 4 3.260 2.386 0.892 101.849 o
8 1 0 15.566 16.183 1.286 24.280 o
8 1 1 5.924 8.877 0.897 59.036 o
8 1 2 46.530 48.668 1.925 6.476 o
8 1 3 108.739 111.941 3.611 1.764 o
8 2 0 19.253 17.785 1.286 20.625 o
8 2 1 8.134 6.791 1.194 44.724 o
9 -7 0 1.531 1.614 0.759 163.974 o
9 -7 1 55.344 46.968 2.103 5.526 o
9 -7 2 64.817 69.050 2.869 3.723 o
9 -6 0 1.950 1.114 0.638 191.694 o
9 -6 1 0.020 -0.257 0.705 315.506 o
9 -6 2 9.332 8.764 1.014 44.001 o
9 -6 3 32.529 33.718 1.602 10.509 o
9 -5 0 5.399 5.072 0.891 72.105 o
9 -5 1 5.001 4.239 0.850 80.315 o
9 -5 2 0.416 0.265 0.591 360.763 o
9 -5 3 0.577 -0.231 0.792 219.327 o
9 -4 0 3.381 3.622 0.655 119.863 o
9 -4 1 23.602 21.031 1.155 17.577 o
9 -4 2 2.964 4.103 0.725 114.348 o
9 -4 3 1.631 2.743 0.542 198.638 o
9 -3 0 12.062 17.219 1.025 30.518 o
9 -3 1 33.731 30.380 1.426 11.017 o
9 -3 2 0.706 -0.283 0.552 376.364 o
9 -3 3 0.118 -0.286 0.693 316.780 o
9 -2 0 25.711 24.592 1.367 14.810 o
9 -2 1 35.646 35.761 1.312 10.100 o
9 -2 2 48.069 52.111 1.640 6.377 o
9 -1 0 0.522 -0.239 0.591 364.465 o
9 -1 1 24.188 26.393 2.742 9.795 o
;
_iucr_refine_instructions_details 
;
TITL VPS_I_7_0m_a.res in P-1
CELL 0.71073 7.3066 10.4657 10.6788 107.568 90.583 107.829
ZERR 2 0.0006 0.0008 0.0009 0.003 0.003 0.002
LATT 1
SFAC C H N O Cl S
UNIT 28 30 4 4 2 2

L.S. 4
PLAN  -3 0 0
TEMP 23
ACTA 
FMAP 2
HTAB 
BOND $H
CONF 
WGHT 0.064339 0.242442
FVAR 0.763868
REM <olex2.extras>
REM <HklSrc "%.\\VPS_I_7_0m.hkl">
REM </olex2.extras>

S1    6     0.80670  0.59538  0.95849  11.00000  0.03338  0.04842  0.05562 =
 0.03163  0.00424  0.01549 
Cl2   5    -0.08131  0.18706  0.56704  11.00000  0.07871  0.03917  0.07004 =
 0.01184 -0.00678 -0.00741 
O0aa  4     0.17322  0.88855  0.82976  11.00000  0.02668  0.05168  0.06884 =
 0.03177  0.01223  0.01503 
O1    4     0.43284  1.02925  0.77451  11.00000  0.03049  0.04461  0.07901 =
 0.03829  0.01129  0.01559 
N2    3     0.48078  0.64556  0.91283  11.00000  0.02612  0.03722  0.03714 =
 0.02231  0.00113  0.00514 
N3    3     0.75440  0.78974  0.86444  11.00000  0.02212  0.03841  0.04233 =
 0.02197  0.00728  0.01012 
C1    1     0.13611  0.37699  0.45953  11.00000  0.04315  0.04913  0.03507 =
 0.00329 -0.00142  0.01956 
AFIX 43
H1    2     0.08821  0.30735  0.37810  11.00000 -1.20000 
AFIX 0
C2    1     0.26438  0.50684  0.46739  11.00000  0.04474  0.06065  0.03446 =
 0.01787  0.00865  0.01847 
AFIX 43
H2a   2     0.30340  0.52558  0.39033  11.00000 -1.20000 
AFIX 0
C3    1     0.33669  0.61063  0.58898  11.00000  0.03399  0.04413  0.03850 =
 0.01807  0.00623  0.01045 
AFIX 43
H3a   2     0.42488  0.69774  0.59285  11.00000 -1.20000 
AFIX 0
C4    1     0.27790  0.58493  0.70480  11.00000  0.02350  0.03379  0.03331 =
 0.01435  0.00128  0.01140 
C5    1     0.35526  0.69375  0.84193  11.00000  0.02249  0.03185  0.03249 =
 0.01483  0.00341  0.00789 
AFIX 13
H5    2     0.24483  0.70043  0.89180  11.00000 -1.20000 
AFIX 0
C6    1     0.46597  0.83962  0.83741  11.00000  0.02449  0.03001  0.03388 =
 0.01382  0.00370  0.00757 
C7    1     0.34367  0.92105  0.81587  11.00000  0.02674  0.03121  0.03588 =
 0.01200  0.00395  0.00864 
C8    1     0.31930  1.11114  0.74583  11.00000  0.03877  0.03887  0.06261 =
 0.02170  0.00560  0.01948 
AFIX 23
H8a   2     0.20599  1.04938  0.68419  11.00000 -1.20000 
H8b   2     0.27706  1.16131  0.82625  11.00000 -1.20000 
AFIX 0
C9    1     0.44649  1.21304  0.68711  11.00000  0.06415  0.09386  0.17707 =
 0.10381  0.03676  0.03978 
AFIX 137
H9a   2     0.56143  1.26978  0.74703  11.00000 -1.50000 
H9b   2     0.48122  1.16200  0.60511  11.00000 -1.50000 
H9c   2     0.37910  1.27327  0.67120  11.00000 -1.50000 
AFIX 0
C10   1     0.67033  0.67818  0.90836  11.00000  0.02874  0.03331  0.02600 =
 0.01176  0.00141  0.00858 
C11   1     0.66102  0.88066  0.84373  11.00000  0.02573  0.03157  0.03397 =
 0.01483  0.00500  0.00796 
C12   1     0.79766  1.01504  0.83122  11.00000  0.02746  0.04295  0.07130 =
 0.03349  0.00802  0.00752 
AFIX 137
H12a  2     0.81197  1.00369  0.73961  11.00000 -1.50000 
H12b  2     0.74708  1.09134  0.86763  11.00000 -1.50000 
H12c  2     0.92140  1.03611  0.87841  11.00000 -1.50000 
AFIX 0
C13   1     0.07978  0.35212  0.57541  11.00000  0.03612  0.03375  0.04621 =
 0.01117 -0.00359  0.00938 
C14   1     0.14582  0.45378  0.69734  11.00000  0.03474  0.03638  0.03618 =
 0.01611  0.00049  0.00909 
AFIX 43
H14   2     0.10287  0.43517  0.77369  11.00000 -1.20000 
AFIX 0
H3    2     0.87032  0.81492  0.86409  11.00000  0.03872 
H2    2     0.42516  0.58284  0.94494  11.00000  0.04243 
HKLF 4

END
Q1 1 0.041667 0.194444 0.527778 11 0.05 0.28
Q2 1 0.416667 0.888889 0.833333 11 0.05 0.27
Q3 1 0.916667 1 0.777778 11 0.05 0.21
Q4 1 0.416667 0.777778 0.833333 11 0.05 0.21
Q5 1 0.333333 0.583333 0.638889 11 0.05 0.2
Q6 1 0.333333 0.638889 0.777778 11 0.05 0.2
Q7 1 0.541667 0.861111 0.861111 11 0.05 0.2
Q8 1 -0.166667 0.361111 0.777778 11 0.05 0.2
Q9 1 0.75 1.055556 0.777778 11 0.05 0.19
Q10 1 0.083333 0.416667 0.638889 11 0.05 0.18
Q11 1 0.333333 0.527778 0.527778 11 0.05 0.18
Q12 1 0.708333 0.944444 0.833333 11 0.05 0.18
Q13 1 0.833333 1.111111 0.944444 11 0.05 0.18
Q14 1 0.208333 0.527778 0.694444 11 0.05 0.17
Q15 1 0.25 0.416667 0.444444 11 0.05 0.17
Q16 1 0.791667 1.25 0.888889 11 0.05 0.17
Q17 1 0.75 0.527778 0.888889 11 0.05 0.17
Q18 1 0.416667 1.138889 0.611111 11 0.05 0.17
Q19 1 0.125 0.166667 0.361111 11 0.05 0.17
Q20 1 0.708333 1.305556 0.861111 11 0.05 0.16

  REM The information below was added by Olex2.
  REM
  REM R1 = 0.0384 for 2892 Fo > 4sig(Fo) and 0.0429 for all 3263 data
  REM 191 parameters refined using 0 restraints
  REM Highest difference peak 0.2794, deepest hole -0.4253
  REM Mean Shift 0.0000, Max Shift 0.0003.

  REM +++ Tabular Listing of Refinement Information +++
  REM R1_all = 0.0429
  REM R1_gt = 0.0384
  REM wR_ref = 0.1156
  REM GOOF = 1.0760
  REM Shift_max = 0.0003
  REM Shift_mean = 0.0000
  REM Reflections_all = 3263
  REM Reflections_gt = 2892
  REM Parameters = 191
  REM Hole = -0.4253
  REM Peak = 0.2794
  REM Flack = n/a

  
;
_olex2_submission_special_instructions 'No special instructions were received'

loop_
_publcif_info_exptl_table_extra_item
sin_theta_over_lambda_max

loop_
_publcif_info_exptl_table_header_item
?


_publcif_funding_html            
;
;
####################################################################### 
# 
# This file contains crystal structure data downloaded from the 
# Cambridge Structural Database (CSD) hosted by the Cambridge 
# Crystallographic Data Centre (CCDC).
# 
# Full information about CCDC data access policies and citation 
# guidelines are available at http://www.ccdc.cam.ac.uk/access/V1 
# 
# Audit and citation data items may have been added by the CCDC. 
# Please retain this information to preserve the provenance of 
# this file and to allow appropriate attribution of the data. 
# 
#######################################################################

data_VPS_I_5_0m
_database_code_depnum_ccdc_archive 'CCDC 1936022'
loop_
_audit_author_name
_audit_author_address
'Ved Prakash Singh'
;Mizoram University
India
;
#Added by publCIF


_audit_update_record             
;
2019-06-29 deposited with the CCDC.	2021-10-14 downloaded from the CCDC.
;
_publcif_datablock.id            {8fe66cb3-3e40-439e-949e-b37b6d0bb8e2}
# publcif _publ_body_element loop end
_audit_creation_date             2019-05-25
_audit_creation_method           
;
Olex2 1.2
(compiled 2018.05.29 svn.r3508 for OlexSys, GUI svn.r5506)
;
_chemical_formula_moiety         'C15 H18 N2 O2 S'
_chemical_formula_sum            'C15 H18 N2 O2 S'
_chemical_formula_weight         290.39
loop_
_atom_type_symbol
_atom_type_scat_dispersion_real
_atom_type_scat_dispersion_imag
_atom_type_scat_Cromer_Mann_a1
_atom_type_scat_Cromer_Mann_a2
_atom_type_scat_Cromer_Mann_a3
_atom_type_scat_Cromer_Mann_a4
_atom_type_scat_Cromer_Mann_b1
_atom_type_scat_Cromer_Mann_b2
_atom_type_scat_Cromer_Mann_b3
_atom_type_scat_Cromer_Mann_b4
_atom_type_scat_Cromer_Mann_c
_atom_type_scat_source
_atom_type_scat_dispersion_source
H 0.00000 0.00000 0.49300 0.32291 0.14019 0.04081 10.51090 26.12570 3.14236
57.79970 0.0030380000826
'International Tables Volume C Table 6.1.1.4 (pp. 500-502)'
'Henke, Gullikson and Davis, At. Data and Nucl. Data Tables, 1993, 54, 2'
C 0.00347 0.00161 2.31000 1.02000 1.58860 0.86500 20.84390 10.20750 0.56870
51.65120 0.215599998832
'International Tables Volume C Table 6.1.1.4 (pp. 500-502)'
'Henke, Gullikson and Davis, At. Data and Nucl. Data Tables, 1993, 54, 2'
S 0.12424 0.12443 6.90530 5.20340 1.43790 1.58630 1.46790 22.21510 0.25360
56.17200 0.866900026798
'International Tables Volume C Table 6.1.1.4 (pp. 500-502)'
'Henke, Gullikson and Davis, At. Data and Nucl. Data Tables, 1993, 54, 2'
O 0.01158 0.00611 3.04850 2.28680 1.54630 0.86700 13.27710 5.70110 0.32390
32.90890 0.250800013542
'International Tables Volume C Table 6.1.1.4 (pp. 500-502)'
'Henke, Gullikson and Davis, At. Data and Nucl. Data Tables, 1993, 54, 2'
N 0.00653 0.00323 12.21260 3.13220 2.01250 1.16630 0.00570 9.89330 28.99750
0.58260 -11.5290002823
'International Tables Volume C Table 6.1.1.4 (pp. 500-502)'
'Henke, Gullikson and Davis, At. Data and Nucl. Data Tables, 1993, 54, 2'

_space_group_crystal_system      triclinic
_space_group_IT_number           2
_space_group_name_H-M_alt        'P -1'
_space_group_name_Hall           '-P 1'
loop_
_space_group_symop_id
_space_group_symop_operation_xyz
1 x,y,z
2 -x,-y,-z

_symmetry_Int_Tables_number      2
_cell_length_a                   7.3603(10)
_cell_length_b                   9.4648(12)
_cell_length_c                   12.2076(16)
_cell_angle_alpha                74.216(4)
_cell_angle_beta                 88.729(4)
_cell_angle_gamma                69.819(4)
_cell_volume                     765.70(18)
_cell_formula_units_Z            2
_cell_measurement_temperature    296(2)
_cell_measurement_reflns_used    8510
_cell_measurement_theta_max      27.05
_cell_measurement_theta_min      2.39
_exptl_crystal_description       Block
_exptl_crystal_colour            colourless
_exptl_absorpt_coefficient_mu    0.214
_exptl_absorpt_correction_type   none
_exptl_crystal_density_diffrn    1.2594
_exptl_crystal_F_000             308.3750
_exptl_crystal_size_max          0.22
_exptl_crystal_size_mid          0.20
_exptl_crystal_size_min          0.18
_diffrn_reflns_av_R_equivalents  0.0330
_diffrn_reflns_av_unetI/netI     0.0205
_diffrn_reflns_limit_h_max       9
_diffrn_reflns_limit_h_min       -9
_diffrn_reflns_limit_k_max       12
_diffrn_reflns_limit_k_min       -12
_diffrn_reflns_limit_l_max       15
_diffrn_reflns_limit_l_min       -15
_diffrn_reflns_number            18180
_diffrn_reflns_theta_full        27.1526
_diffrn_reflns_theta_max         27.15
_diffrn_reflns_theta_min         2.96
_diffrn_ambient_temperature      296.15
_diffrn_measured_fraction_theta_full 0.9959
_diffrn_measured_fraction_theta_max 0.9959
_diffrn_measurement_device_type  'Bruker APEX-II CCD'
_diffrn_measurement_method       '\f and \w scans'
_diffrn_radiation_type           'Mo K\a'
_diffrn_radiation_wavelength     0.71073
_diffrn_standards_number         0
_reflns_Friedel_coverage         0.0
_reflns_limit_h_max              9
_reflns_limit_h_min              -9
_reflns_limit_k_max              12
_reflns_limit_k_min              -11
_reflns_limit_l_max              15
_reflns_limit_l_min              0
_reflns_number_gt                2926
_reflns_number_total             3387
_reflns_threshold_expression     I>=2u(I)
_computing_molecular_graphics    'Olex2 (Dolomanov et al., 2009)'
_computing_publication_material  'Olex2 (Dolomanov et al., 2009)'
_computing_structure_refinement  'olex2.refine (Bourhis et al., 2015)'
_refine_diff_density_max         0.3425
_refine_diff_density_min         -0.3842
_refine_diff_density_rms         0.0562
_refine_ls_d_res_high            0.7787
_refine_ls_d_res_low             6.8867
_refine_ls_goodness_of_fit_ref   1.0675
_refine_ls_hydrogen_treatment    mixed
_refine_ls_matrix_type           full
_refine_ls_number_constraints    25
_refine_ls_number_parameters     192
_refine_ls_number_reflns         3387
_refine_ls_number_restraints     0
_refine_ls_R_factor_all          0.0487
_refine_ls_R_factor_gt           0.0423
_refine_ls_restrained_S_all      1.0675
_refine_ls_shift/su_max          0.0000
_refine_ls_shift/su_mean         0.0000
_refine_ls_structure_factor_coef Fsqd
_refine_ls_weighting_details     
'w=1/[\s^2^(Fo^2^)+(0.0746P)^2^+0.2118P] where P=(Fo^2^+2Fc^2^)/3'
_refine_ls_weighting_scheme      calc
_refine_ls_wR_factor_gt          0.1218
_refine_ls_wR_factor_ref         0.1298
_olex2_refinement_description    
;
1. Fixed Uiso
 At 1.2 times of:
  All C(H) groups, All C(H,H) groups
 At 1.5 times of:
  All C(H,H,H) groups
2.a Ternary CH refined with riding coordinates:
 C6(H6)
2.b Secondary CH2 refined with riding coordinates:
 C9(H9a,H9b)
2.c Aromatic/amide H refined with riding coordinates:
 C3(H3a), C4(H4), C14(H14), C15(H15)
2.d Idealised Me refined as rotating group:
 C1(H1a,H1b,H1c), C10(H10a,H10b,H10c), C12(H12a,H12b,H12c)
;
loop_
_atom_site_label
_atom_site_type_symbol
_atom_site_fract_x
_atom_site_fract_y
_atom_site_fract_z
_atom_site_U_iso_or_equiv
_atom_site_adp_type
_atom_site_occupancy
_atom_site_refinement_flags_posn
S1 S 0.19813(6) 0.09771(5) 0.04389(4) 0.04157(16) Uani 1.000000 .
O0aa O 0.79276(16) 0.44427(15) 0.14794(12) 0.0486(3) Uani 1.000000 .
O1 O 0.53187(17) 0.57744(15) 0.22205(13) 0.0515(4) Uani 1.000000 .
N2 N 0.23137(18) 0.31622(16) 0.13030(12) 0.0340(3) Uani 1.000000 .
N3 N 0.51388(18) 0.15927(16) 0.08076(11) 0.0341(3) Uani 1.000000 .
C1 C 0.9706(4) -0.2561(3) 0.5747(2) 0.0802(8) Uani 1.000000 .
H1a H 0.946(3) -0.2084(5) 0.6361(3) 0.1204(12) Uiso 1.000000 GR
H1b H 0.912(2) -0.3350(13) 0.5869(9) 0.1204(12) Uiso 1.000000 GR
H1c H 1.1082(6) -0.3035(18) 0.5718(7) 0.1204(12) Uiso 1.000000 GR
C2 C 0.8851(3) -0.1325(2) 0.46305(16) 0.0500(4) Uani 1.000000 .
C3 C 0.9588(3) -0.1504(2) 0.35991(17) 0.0512(5) Uani 1.000000 .
H3a H 1.0636(3) -0.2401(2) 0.35962(17) 0.0614(5) Uiso 1.000000 R
C4 C 0.8798(2) -0.0377(2) 0.25762(15) 0.0417(4) Uani 1.000000 .
H4 H 0.9327(2) -0.0521(2) 0.18986(15) 0.0500(5) Uiso 1.000000 R
C5 C 0.7219(2) 0.09666(17) 0.25525(12) 0.0309(3) Uani 1.000000 .
C6 C 0.63392(19) 0.21571(17) 0.14067(12) 0.0295(3) Uani 1.000000 .
H6 H 0.74056(19) 0.22687(17) 0.09368(12) 0.0354(4) Uiso 1.000000 R
C7 C 0.5126(2) 0.37572(17) 0.15146(12) 0.0303(3) Uani 1.000000 .
C8 C 0.6262(2) 0.46880(18) 0.17100(13) 0.0332(3) Uani 1.000000 .
C9 C 0.6321(3) 0.6742(2) 0.24762(19) 0.0501(5) Uani 1.000000 .
H9a H 0.7593(3) 0.6090(2) 0.28606(19) 0.0601(5) Uiso 1.000000 R
H9b H 0.6484(3) 0.7461(2) 0.17780(19) 0.0601(5) Uiso 1.000000 R
C10 C 0.5116(4) 0.7615(3) 0.3220(3) 0.0791(8) Uani 1.000000 .
H10a H 0.3841(10) 0.8211(19) 0.2846(8) 0.1187(12) Uiso 1.000000 GR
H10b H 0.502(3) 0.6892(4) 0.3924(7) 0.1187(12) Uiso 1.000000 GR
H10c H 0.5696(17) 0.8313(19) 0.3376(15) 0.1187(12) Uiso 1.000000 GR
C11 C 0.3172(2) 0.41877(17) 0.14906(12) 0.0308(3) Uani 1.000000 .
C12 C 0.1721(2) 0.5679(2) 0.16230(18) 0.0461(4) Uani 1.000000 .
H12a H 0.1468(15) 0.5550(6) 0.2412(2) 0.0692(6) Uiso 1.000000 GR
H12b H 0.2227(9) 0.6512(4) 0.1366(11) 0.0692(6) Uiso 1.000000 GR
H12c H 0.0537(7) 0.5931(9) 0.1176(10) 0.0692(6) Uiso 1.000000 GR
C13 C 0.3241(2) 0.19336(17) 0.08740(12) 0.0301(3) Uani 1.000000 .
C14 C 0.7301(3) 0.0017(2) 0.46032(15) 0.0519(5) Uani 1.000000 .
H14 H 0.6792(3) 0.0169(2) 0.52835(15) 0.0623(5) Uiso 1.000000 R
C15 C 0.6482(3) 0.1146(2) 0.35808(14) 0.0431(4) Uani 1.000000 .
H15 H 0.5424(3) 0.2036(2) 0.35857(14) 0.0517(5) Uiso 1.000000 R
H2 H 0.115(3) 0.340(2) 0.1333(16) 0.040(5) Uiso 1.000000 .
H3 H 0.575(3) 0.084(3) 0.0484(18) 0.052(6) Uiso 1.000000 .

loop_
_atom_site_aniso_label
_atom_site_aniso_U_11
_atom_site_aniso_U_22
_atom_site_aniso_U_33
_atom_site_aniso_U_12
_atom_site_aniso_U_13
_atom_site_aniso_U_23
S1 0.0313(2) 0.0466(3) 0.0569(3) -0.01530(18) 0.00407(17) -0.0284(2)
O0aa 0.0280(6) 0.0540(7) 0.0757(9) -0.0188(5) 0.0129(5) -0.0319(7)
O1 0.0356(6) 0.0544(8) 0.0863(10) -0.0235(6) 0.0175(6) -0.0456(7)
N2 0.0220(6) 0.0392(7) 0.0466(7) -0.0112(5) 0.0077(5) -0.0212(6)
N3 0.0257(6) 0.0396(7) 0.0412(7) -0.0075(5) 0.0026(5) -0.0232(6)
C1 0.0809(17) 0.0809(17) 0.0600(14) -0.0304(14) -0.0184(12) 0.0147(12)
C2 0.0464(9) 0.0542(11) 0.0470(10) -0.0239(8) -0.0081(8) -0.0017(8)
C3 0.0354(9) 0.0445(10) 0.0605(11) -0.0048(7) -0.0031(8) -0.0055(8)
C4 0.0312(8) 0.0431(9) 0.0459(9) -0.0069(7) 0.0055(6) -0.0133(7)
C5 0.0244(6) 0.0346(7) 0.0375(7) -0.0121(6) 0.0024(5) -0.0142(6)
C6 0.0226(6) 0.0335(7) 0.0354(7) -0.0095(5) 0.0047(5) -0.0151(6)
C7 0.0255(7) 0.0304(7) 0.0361(7) -0.0089(6) 0.0039(5) -0.0126(6)
C8 0.0286(7) 0.0322(7) 0.0393(8) -0.0105(6) 0.0032(6) -0.0108(6)
C9 0.0445(9) 0.0501(10) 0.0727(12) -0.0274(8) 0.0101(9) -0.0307(9)
C10 0.0670(14) 0.0939(18) 0.119(2) -0.0476(14) 0.0333(14) -0.0740(18)
C11 0.0269(7) 0.0315(7) 0.0356(7) -0.0100(6) 0.0051(5) -0.0128(6)
C12 0.0285(7) 0.0379(9) 0.0735(12) -0.0059(7) 0.0054(8) -0.0256(8)
C13 0.0277(7) 0.0326(7) 0.0305(7) -0.0092(6) 0.0017(5) -0.0115(6)
C14 0.0616(12) 0.0620(12) 0.0368(9) -0.0264(10) 0.0074(8) -0.0156(8)
C15 0.0418(9) 0.0458(9) 0.0423(9) -0.0117(7) 0.0079(7) -0.0186(7)

loop_
_geom_bond_atom_site_label_1
_geom_bond_atom_site_label_2
_geom_bond_distance
_geom_bond_site_symmetry_2
_geom_bond_publ_flag
S1 C13 1.6807(15) . ?
O0aa C8 1.2086(18) . ?
O1 C8 1.3283(19) . ?
O1 C9 1.4529(19) . ?
N2 C11 1.3941(19) . ?
N2 C13 1.3640(19) . ?
N2 H2 0.81(2) . ?
N3 C6 1.4723(18) . ?
N3 C13 1.3263(19) . ?
N3 H3 0.89(2) . ?
C1 H1a 0.9600 . ?
C1 H1b 0.9600 . ?
C1 H1c 0.9600 . ?
C1 C2 1.511(3) . ?
C2 C3 1.390(3) . ?
C2 C14 1.376(3) . ?
C3 H3a 0.9300 . ?
C3 C4 1.384(2) . ?
C4 H4 0.9300 . ?
C4 C5 1.389(2) . ?
C5 C6 1.525(2) . ?
C5 C15 1.386(2) . ?
C6 H6 0.9800 . ?
C6 C7 1.5095(19) . ?
C7 C8 1.470(2) . ?
C7 C11 1.352(2) . ?
C9 H9a 0.9700 . ?
C9 H9b 0.9700 . ?
C9 C10 1.470(3) . ?
C10 H10a 0.9600 . ?
C10 H10b 0.9600 . ?
C10 H10c 0.9600 . ?
C11 C12 1.495(2) . ?
C12 H12a 0.9600 . ?
C12 H12b 0.9600 . ?
C12 H12c 0.9600 . ?
C14 H14 0.9300 . ?
C14 C15 1.388(3) . ?
C15 H15 0.9300 . ?

loop_
_geom_angle_atom_site_label_1
_geom_angle_atom_site_label_2
_geom_angle_atom_site_label_3
_geom_angle
_geom_angle_site_symmetry_1
_geom_angle_site_symmetry_3
_geom_angle_publ_flag
C9 O1 C8 118.28(13) . . ?
C13 N2 C11 123.76(12) . . ?
H2 N2 C11 118.0(14) . . ?
H2 N2 C13 117.2(14) . . ?
C13 N3 C6 124.51(12) . . ?
H3 N3 C6 117.8(14) . . ?
H3 N3 C13 116.7(14) . . ?
H1b C1 H1a 109.5 . . ?
H1c C1 H1a 109.5 . . ?
H1c C1 H1b 109.5 . . ?
C2 C1 H1a 109.5 . . ?
C2 C1 H1b 109.5 . . ?
C2 C1 H1c 109.5 . . ?
C3 C2 C1 121.4(2) . . ?
C14 C2 C1 120.8(2) . . ?
C14 C2 C3 117.75(16) . . ?
H3a C3 C2 119.29(11) . . ?
C4 C3 C2 121.41(17) . . ?
C4 C3 H3a 119.29(11) . . ?
H4 C4 C3 119.71(11) . . ?
C5 C4 C3 120.59(16) . . ?
C5 C4 H4 119.71(9) . . ?
C6 C5 C4 119.22(13) . . ?
C15 C5 C4 118.04(15) . . ?
C15 C5 C6 122.72(13) . . ?
C5 C6 N3 110.51(12) . . ?
H6 C6 N3 108.02(7) . . ?
H6 C6 C5 108.02(7) . . ?
C7 C6 N3 108.97(11) . . ?
C7 C6 C5 113.15(12) . . ?
C7 C6 H6 108.02(8) . . ?
C8 C7 C6 114.28(12) . . ?
C11 C7 C6 119.96(13) . . ?
C11 C7 C8 125.65(13) . . ?
O1 C8 O0aa 122.87(14) . . ?
C7 C8 O0aa 123.37(14) . . ?
C7 C8 O1 113.67(12) . . ?
H9a C9 O1 110.34(10) . . ?
H9b C9 O1 110.34(10) . . ?
H9b C9 H9a 108.6 . . ?
C10 C9 O1 106.92(15) . . ?
C10 C9 H9a 110.34(15) . . ?
C10 C9 H9b 110.34(15) . . ?
H10a C10 C9 109.5 . . ?
H10b C10 C9 109.5 . . ?
H10b C10 H10a 109.5 . . ?
H10c C10 C9 109.5 . . ?
H10c C10 H10a 109.5 . . ?
H10c C10 H10b 109.5 . . ?
C7 C11 N2 118.62(13) . . ?
C12 C11 N2 112.86(13) . . ?
C12 C11 C7 128.50(14) . . ?
H12a C12 C11 109.5 . . ?
H12b C12 C11 109.5 . . ?
H12b C12 H12a 109.5 . . ?
H12c C12 C11 109.5 . . ?
H12c C12 H12a 109.5 . . ?
H12c C12 H12b 109.5 . . ?
N2 C13 S1 120.29(11) . . ?
N3 C13 S1 123.83(11) . . ?
N3 C13 N2 115.86(13) . . ?
H14 C14 C2 119.34(11) . . ?
C15 C14 C2 121.33(17) . . ?
C15 C14 H14 119.34(11) . . ?
C14 C15 C5 120.87(16) . . ?
H15 C15 C5 119.56(10) . . ?
H15 C15 C14 119.56(11) . . ?


_iucr_refine_fcf_details         
;
data_VPS_I_5_0m_CCDC1
_computing_structure_refinement   'olex2.refine (Bourhis et al., 2015)'
_shelx_refln_list_code            4
loop_
  _space_group_symop_id
  _space_group_symop_operation_xyz
  1  x,y,z
  2  -x,-y,-z

_space_group_crystal_system       triclinic
_space_group_IT_number            2
_space_group_name_H-M_alt         'P -1'
_space_group_name_Hall            '-P 1'
_symmetry_space_group_name_H-M    'P -1'
_symmetry_space_group_name_Hall   '-P 1'
_symmetry_Int_Tables_number       2
_cell_length_a                    7.3603(10)
_cell_length_b                    9.4648(12)
_cell_length_c                    12.2076(16)
_cell_angle_alpha                 74.216(4)
_cell_angle_beta                  88.729(4)
_cell_angle_gamma                 69.819(4)
_cell_volume                      765.70(18)
loop_
  _refln_index_h
  _refln_index_k
  _refln_index_l
  _refln_F_squared_calc
  _refln_F_squared_meas
  _refln_F_squared_sigma
  _refln_F_squared_weight
  _refln_observed_status
-9 -6 1 0.320 0.150 0.683 246.780 o
-9 -6 2 7.356 7.688 0.887 48.090 o
-9 -5 1 4.815 5.063 0.731 75.561 o
-9 -5 2 7.395 9.711 1.088 39.224 o
-9 -5 3 17.549 18.015 1.381 17.404 o
-9 -4 1 5.230 6.420 1.099 50.029 o
-9 -4 2 1.152 2.326 0.743 144.295 o
-9 -4 3 65.377 70.555 2.442 2.848 o
-9 -4 4 34.490 36.186 2.141 6.834 o
-9 -3 1 28.758 29.462 1.662 9.485 o
-9 -3 2 44.715 44.080 2.178 5.113 o
-9 -3 3 132.809 143.141 4.774 0.831 o
-9 -3 4 0.416 1.450 0.830 151.063 o
-9 -2 1 6.703 6.464 0.927 51.388 o
-9 -2 2 0.192 -0.902 0.769 208.313 o
-9 -2 3 36.099 40.366 1.978 6.540 o
-9 -2 4 24.500 31.319 4.820 3.917 o
-9 -1 1 36.619 46.316 2.862 5.057 o
-9 -1 2 22.753 27.124 1.703 11.408 o
-9 -1 3 4.703 7.644 1.462 36.599 o
-8 -9 1 17.799 17.739 1.585 16.025 o
-8 -8 1 13.695 12.450 1.064 26.143 o
-8 -8 2 4.088 3.990 0.782 82.475 o
-8 -8 3 1.037 1.223 0.823 140.601 o
-8 -7 1 0.005 1.855 0.668 222.133 o
-8 -7 2 87.410 93.985 2.531 1.838 o
-8 -7 3 35.790 38.926 1.840 6.874 o
-8 -7 4 5.793 7.616 0.913 53.309 o
-8 -6 1 2.554 2.148 0.621 138.458 o
-8 -6 2 19.151 18.754 1.170 17.383 o
-8 -6 3 2.852 3.685 0.704 106.183 o
-8 -6 4 4.196 5.482 0.761 76.761 o
-8 -6 5 24.185 26.184 1.665 11.227 o
-8 -6 6 1.695 1.741 1.078 83.608 o
-8 -5 1 50.393 54.230 1.703 4.487 o
-8 -5 2 61.730 62.872 1.872 3.378 o
-8 -5 3 22.338 20.014 1.147 15.208 o
-8 -5 4 2.133 2.076 0.615 151.426 o
-8 -5 5 17.143 16.762 1.321 18.504 o
-8 -5 6 1.136 2.141 0.773 139.733 o
-8 -4 1 43.250 43.513 1.379 5.982 o
-8 -4 2 5.425 4.785 0.599 79.829 o
-8 -4 3 11.270 12.105 0.894 32.303 o
-8 -4 4 0.053 -0.012 0.598 352.327 o
-8 -4 5 13.398 16.143 1.270 22.271 o
-8 -4 6 1.631 1.283 0.720 151.147 o
-8 -4 7 1.119 1.231 0.682 179.647 o
-8 -3 1 2.994 3.574 0.558 123.564 o
-8 -3 2 69.666 65.501 1.671 2.982 o
-8 -3 3 32.729 35.254 1.472 8.284 o
-8 -3 4 50.109 47.778 2.287 4.408 o
-8 -3 5 0.048 0.188 0.570 373.466 o
-8 -3 6 7.852 10.268 1.056 38.274 o
-8 -3 7 5.345 8.127 1.373 37.528 o
-8 -2 1 0.264 -0.357 0.375 724.656 o
-8 -2 2 2.774 2.319 0.510 150.882 o
-8 -2 3 4.870 6.701 0.747 68.306 o
-8 -2 4 7.461 6.237 1.034 45.356 o
-8 -2 5 55.176 58.005 2.375 3.675 o
-8 -2 6 32.712 34.423 1.531 8.280 o
-8 -2 7 34.615 37.601 1.778 7.253 o
-8 -2 8 23.953 20.927 2.410 9.474 o
-8 -1 1 42.142 43.385 1.514 6.024 o
-8 -1 2 42.093 43.224 2.307 5.289 o
-8 -1 3 8.714 10.006 1.026 37.278 o
-8 -1 4 0.077 0.277 0.629 301.958 o
-8 -1 5 136.492 136.298 3.566 0.887 o
-8 -1 6 50.347 48.300 2.011 4.553 o
-8 -1 7 1.730 1.606 0.712 146.324 o
-8 0 1 4.419 4.425 0.817 75.210 o
-8 0 2 25.511 22.724 1.448 12.076 o
-8 0 3 47.637 43.665 1.899 5.081 o
-8 0 4 31.378 28.669 2.143 7.943 o
-8 0 5 50.387 51.381 2.103 4.369 o
-8 0 6 2.258 3.201 0.873 95.910 o
-8 0 7 8.132 7.831 1.144 38.235 o
-8 1 1 120.446 107.394 3.101 1.179 o
-8 1 2 56.925 56.164 2.184 3.718 o
-8 1 3 7.587 8.432 0.988 43.111 o
-8 1 4 0.088 0.008 0.605 340.057 o
-8 1 5 6.204 6.720 1.082 46.869 o
-8 1 6 7.611 8.465 1.024 41.992 o
-8 2 1 5.728 4.706 0.874 62.330 o
-8 2 2 2.568 2.134 0.721 120.924 o
-8 2 3 7.192 4.592 0.922 53.396 o
-8 2 4 0.462 0.295 0.601 287.260 o
-8 2 5 3.159 7.483 1.902 27.340 o
-7 -10 1 0.332 -0.819 0.737 218.244 o
-7 -9 1 0.056 -0.072 0.512 477.218 o
-7 -9 2 11.180 11.797 1.142 29.036 o
-7 -9 3 14.611 16.480 1.217 21.476 o
-7 -8 1 17.752 18.178 1.050 19.302 o
-7 -8 2 25.535 28.644 1.307 11.434 o
-7 -8 3 11.853 14.053 1.162 26.305 o
-7 -8 4 0.738 0.547 0.629 238.225 o
-7 -8 5 3.960 2.594 0.703 98.743 o
-7 -7 1 0.022 -0.307 0.473 567.784 o
-7 -7 2 0.870 0.193 0.489 340.999 o
-7 -7 3 7.468 6.705 0.698 55.881 o
-7 -7 4 1.045 0.287 0.501 305.219 o
-7 -7 5 0.507 -0.613 0.537 357.541 o
-7 -7 6 0.143 -0.128 0.554 394.195 o
-7 -6 1 2.978 2.772 0.602 125.594 o
-7 -6 2 0.332 -0.008 0.474 473.642 o
-7 -6 3 15.770 15.352 1.031 22.465 o
-7 -6 4 4.291 2.746 0.560 108.007 o
-7 -6 5 29.887 24.889 1.144 10.992 o
-7 -6 6 24.491 22.078 1.648 11.867 o
-7 -6 7 1.810 1.203 0.769 136.149 o
-7 -5 1 0.385 0.307 0.371 601.662 o
-7 -5 2 13.475 11.858 1.135 25.973 o
-7 -5 3 150.389 146.405 3.104 0.781 o
-7 -5 4 5.397 5.840 0.736 68.248 o
-7 -5 5 13.301 14.459 0.985 26.225 o
-7 -5 6 28.473 30.536 1.270 10.288 o
-7 -5 7 36.767 36.994 1.801 6.925 o
-7 -5 8 17.747 18.236 1.408 17.037 o
-7 -4 1 100.271 95.242 2.030 1.628 o
-7 -4 2 3.552 4.230 0.785 86.154 o
-7 -4 3 15.021 16.404 0.865 24.026 o
-7 -4 4 96.604 100.054 2.154 1.640 o
-7 -4 5 42.288 42.062 1.462 6.136 o
-7 -4 6 42.683 43.218 2.232 5.304 o
-7 -4 7 43.625 49.920 2.017 5.074 o
-7 -4 8 0.785 1.052 0.696 191.325 o
-7 -4 9 0.020 0.341 0.754 216.061 o
-7 -3 1 77.734 70.460 1.646 2.565 o
-7 -3 2 56.160 58.542 1.488 3.984 o
-7 -3 3 133.907 141.462 2.638 0.924 o
-7 -3 4 67.439 67.188 1.632 3.054 o
-7 -3 5 2.581 2.673 0.564 141.634 o
-7 -3 6 0.727 -0.505 0.446 424.853 o
-7 -3 7 60.842 60.771 2.125 3.391 o
-7 -3 8 45.367 48.114 1.971 5.030 o
-7 -3 9 0.972 1.290 0.679 185.115 o
-7 -2 1 28.970 28.857 1.069 10.799 o
-7 -2 2 15.415 13.838 0.761 25.934 o
-7 -2 3 72.318 72.542 1.681 2.722 o
-7 -2 4 19.993 15.097 0.801 20.105 o
-7 -2 5 157.721 151.593 3.165 0.724 o
-7 -2 6 119.203 113.716 2.635 1.187 o
-7 -2 7 1.549 2.622 0.593 166.189 o
-7 -2 8 57.786 55.411 2.142 3.708 o
-7 -2 9 53.734 54.399 3.075 3.473 o
-7 -2 10 0.002 0.488 0.862 165.443 o
-7 -1 1 46.120 44.769 1.323 5.593 o
-7 -1 2 314.941 290.689 4.635 0.211 o
-7 -1 3 514.162 491.565 7.313 0.081 o
-7 -1 4 1.680 3.352 0.587 152.289 o
-7 -1 5 120.113 113.002 2.577 1.185 o
-7 -1 6 13.140 11.688 0.870 29.753 o
-7 -1 7 33.798 31.832 1.349 8.615 o
-7 -1 8 2.337 3.526 0.637 125.464 o
-7 -1 9 0.410 0.543 0.538 333.235 o
-7 -1 10 0.475 0.772 0.839 155.745 o
-7 0 1 87.544 79.045 1.994 2.083 o
-7 0 2 4.356 3.501 0.502 106.792 o
-7 0 3 23.598 16.978 1.064 15.692 o
-7 0 4 98.087 90.827 2.309 1.683 o
-7 0 5 55.701 55.450 1.802 3.995 o
-7 0 6 33.553 29.666 1.455 8.739 o
-7 0 7 15.861 15.383 1.195 21.030 o
-7 0 8 37.449 39.982 1.767 6.642 o
-7 0 9 28.216 27.678 1.596 10.016 o
-7 0 10 2.710 3.952 0.988 76.156 o
-7 1 1 23.102 17.499 0.975 16.188 o
-7 1 2 11.102 8.745 0.884 36.190 o
-7 1 3 15.112 15.908 1.192 21.488 o
-7 1 4 24.007 23.050 1.424 12.669 o
-7 1 5 47.239 44.787 1.834 5.114 o
-7 1 6 1.122 1.016 0.641 199.011 o
-7 1 7 23.698 22.310 1.439 12.885 o
-7 1 8 18.820 21.401 1.418 15.454 o
-7 1 9 31.974 36.727 1.801 7.750 o
-7 2 1 40.229 37.994 1.716 6.446 o
-7 2 2 2.338 2.578 0.680 127.912 o
-7 2 3 45.852 38.601 1.707 5.697 o
-7 2 4 19.300 16.797 1.261 17.411 o
-7 2 5 4.209 3.467 0.764 85.283 o
-7 2 6 24.530 26.511 2.308 9.076 o
-7 2 7 51.421 55.070 2.160 4.124 o
-7 2 8 18.510 21.279 1.712 14.078 o
-7 2 9 3.167 3.286 0.833 90.079 o
-7 3 1 36.908 33.199 1.741 7.291 o
-7 3 2 0.010 -0.407 0.557 413.482 o
-7 3 3 22.976 22.969 1.470 12.929 o
-7 3 4 32.420 36.726 1.760 7.737 o
-7 3 5 22.802 27.061 1.579 11.832 o
-7 3 6 27.825 29.925 1.665 9.654 o
-7 3 7 0.175 1.202 0.664 233.582 o
-7 3 8 5.471 7.962 1.080 47.322 o
-7 4 1 4.913 7.996 1.243 42.928 o
-7 4 2 18.186 22.212 1.507 15.104 o
-7 4 3 33.043 32.273 1.751 8.054 o
-7 4 4 7.233 8.795 1.021 42.670 o
-7 4 5 0.451 1.026 0.660 224.474 o
-7 4 6 2.474 1.899 0.779 115.134 o
-6 -10 1 5.307 3.604 1.318 44.943 o
-6 -10 2 0.877 1.270 0.792 152.116 o
-6 -10 3 0.015 -0.903 0.673 282.997 o
-6 -9 1 2.296 3.187 0.924 89.403 o
-6 -9 2 2.821 2.494 0.675 120.256 o
-6 -9 3 7.488 6.167 1.000 46.520 o
-6 -9 4 13.148 13.105 1.288 23.856 o
-6 -9 5 19.836 18.804 1.499 15.171 o
-6 -8 1 45.589 41.652 1.557 5.671 o
-6 -8 2 3.547 1.894 0.575 126.900 o
-6 -8 3 42.957 39.560 1.541 6.143 o
-6 -8 4 14.894 14.191 1.049 23.846 o
-6 -8 5 5.262 4.644 0.772 71.193 o
-6 -8 6 38.642 44.320 2.049 5.875 o
-6 -7 1 46.770 45.973 1.541 5.310 o
-6 -7 2 3.347 2.998 0.588 118.424 o
-6 -7 3 8.855 12.216 0.923 36.608 o
-6 -7 4 0.298 -0.761 0.475 481.623 o
-6 -7 5 57.502 60.371 1.951 3.659 o
-6 -7 6 8.841 11.828 0.984 35.887 o
-6 -7 7 1.257 2.583 0.665 157.514 o
-6 -7 8 40.060 41.928 2.053 5.844 o
-6 -6 1 1.500 2.066 0.472 216.086 o
-6 -6 2 62.774 59.898 1.559 3.502 o
-6 -6 3 124.791 130.782 2.850 1.035 o
-6 -6 4 2.231 2.764 0.620 139.031 o
-6 -6 5 190.309 197.447 4.056 0.488 o
-6 -6 6 389.745 391.002 6.775 0.132 o
-6 -6 7 34.091 37.023 1.531 7.753 o
-6 -6 8 4.976 4.094 0.704 80.019 o
-6 -6 9 0.156 1.424 0.852 151.566 o
-6 -5 1 51.633 56.085 2.579 3.833 o
-6 -5 2 548.618 552.167 8.060 0.069 o
-6 -5 3 550.803 556.453 8.167 0.068 o
-6 -5 4 292.474 288.592 5.137 0.230 o
-6 -5 5 35.155 32.870 1.304 8.274 o
-6 -5 6 2.761 1.652 0.535 156.166 o
-6 -5 7 3.774 3.360 0.641 102.692 o
-6 -5 8 3.717 3.980 0.840 80.887 o
-6 -5 9 15.967 13.244 1.193 21.928 o
-6 -5 10 8.622 8.751 2.029 20.218 o
-6 -4 1 639.928 635.876 9.145 0.052 o
-6 -4 2 350.607 335.084 5.154 0.169 o
-6 -4 3 2.062 2.430 0.441 188.378 o
-6 -4 4 0.023 0.088 0.346 995.525 o
-6 -4 5 27.726 28.252 0.978 11.502 o
-6 -4 6 0.206 -0.288 0.392 704.448 o
-6 -4 7 9.328 8.142 0.758 44.246 o
-6 -4 8 11.661 10.392 1.117 29.749 o
-6 -4 9 3.941 3.848 0.783 84.385 o
-6 -4 10 43.453 46.598 2.288 5.015 o
-6 -3 1 27.302 28.119 1.125 11.362 o
-6 -3 2 85.495 88.418 1.807 2.038 o
-6 -3 3 19.858 20.981 0.936 17.316 o
-6 -3 4 0.688 0.361 0.332 548.532 o
-6 -3 5 45.426 40.306 1.169 6.058 o
-6 -3 6 0.752 1.087 0.400 371.506 o
-6 -3 7 64.642 68.157 1.864 3.102 o
-6 -3 8 46.205 51.153 1.860 4.890 o
-6 -3 9 51.912 57.175 2.014 4.095 o
-6 -3 10 1.833 3.245 0.842 105.075 o
-6 -3 11 0.191 -0.233 0.703 247.224 o
-6 -2 1 6.892 6.221 0.494 67.674 o
-6 -2 2 4.273 2.884 0.392 123.728 o
-6 -2 3 20.668 16.225 0.740 19.340 o
-6 -2 4 25.831 22.131 0.848 13.857 o
-6 -2 5 186.654 172.851 2.962 0.556 o
-6 -2 6 117.614 117.014 2.249 1.208 o
-6 -2 7 10.671 11.687 0.841 34.684 o
-6 -2 8 0.007 -0.615 0.415 742.747 o
-6 -2 9 25.226 26.839 1.266 11.979 o
-6 -2 10 1.631 1.361 0.713 151.902 o
-6 -2 11 1.508 2.380 0.830 118.468 o
-6 -1 1 56.923 61.122 1.397 3.876 o
-6 -1 2 223.586 182.822 3.051 0.430 o
-6 -1 3 192.581 165.117 2.813 0.550 o
-6 -1 4 1.009 1.378 0.354 346.196 o
-6 -1 5 55.573 62.615 1.420 3.909 o
-6 -1 6 8.904 10.116 0.744 42.844 o
-6 -1 7 12.910 12.926 0.836 29.531 o
-6 -1 8 38.546 35.017 1.371 7.333 o
-6 -1 9 47.602 46.643 1.542 5.187 o
-6 -1 10 1.264 -0.020 0.601 236.834 o
-6 -1 11 13.004 11.049 1.597 21.413 o
-6 0 1 153.751 149.771 2.611 0.765 o
-6 0 2 1.362 1.801 0.406 259.035 o
-6 0 3 2.946 2.829 0.376 160.267 o
-6 0 4 2.976 3.504 0.389 147.300 o
-6 0 5 462.096 450.491 7.411 0.098 o
-6 0 6 63.745 64.985 1.743 3.258 o
-6 0 7 0.014 0.001 0.403 784.327 o
-6 0 8 16.642 16.747 0.990 21.254 o
-6 0 9 5.433 4.670 0.644 77.590 o
-6 0 10 0.000 -0.303 0.569 397.963 o
-6 0 11 1.050 1.001 0.676 188.933 o
-6 1 1 119.744 112.326 2.107 1.217 o
-6 1 2 188.267 179.275 3.015 0.538 o
-6 1 3 125.785 123.473 2.242 1.087 o
-6 1 4 5.846 7.996 0.645 62.978 o
-6 1 5 23.732 26.010 1.080 13.291 o
-6 1 6 97.306 103.767 2.356 1.577 o
-6 1 7 9.545 10.017 0.782 40.369 o
-6 1 8 33.703 33.024 1.266 8.627 o
-6 1 9 17.636 17.302 0.993 20.106 o
-6 1 10 2.241 1.406 0.585 165.181 o
-6 1 11 3.832 5.028 0.861 74.164 o
-6 2 1 84.334 86.114 2.024 2.070 o
-6 2 2 6.468 5.355 0.563 70.985 o
-6 2 3 58.434 54.392 1.613 3.924 o
-6 2 4 0.068 -0.693 0.877 165.216 o
-6 2 5 149.748 143.709 3.435 0.783 o
-6 2 6 5.810 6.679 0.958 53.305 o
-6 2 7 16.446 16.343 1.151 20.444 o
-6 2 8 0.119 0.396 0.549 371.866 o
-6 2 9 2.987 3.392 0.721 104.319 o
-6 2 10 10.399 11.170 1.292 28.256 o
-6 2 11 37.149 36.995 2.137 6.414 o
-6 3 1 26.890 24.145 1.100 12.306 o
-6 3 2 39.534 43.940 1.395 6.445 o
-6 3 3 42.420 44.160 1.727 5.756 o
-6 3 4 0.060 0.116 0.525 440.722 o
-6 3 5 29.655 28.797 1.448 9.820 o
-6 3 6 20.428 22.368 1.379 14.578 o
-6 3 7 11.924 10.575 1.010 30.798 o
-6 3 8 7.233 7.446 0.880 49.193 o
-6 3 9 13.868 14.192 1.186 23.624 o
-6 3 10 18.110 22.057 1.734 13.966 o
-6 4 1 15.228 11.907 0.845 26.759 o
-6 4 2 44.530 38.205 1.638 5.941 o
-6 4 3 27.836 22.350 2.270 8.929 o
-6 4 4 0.796 0.531 0.548 284.451 o
-6 4 5 18.102 18.372 1.629 15.428 o
-6 4 6 24.973 26.673 1.549 11.261 o
-6 4 7 14.533 14.772 1.166 22.826 o
-6 4 8 26.100 29.364 1.579 10.416 o
-6 4 9 2.765 2.482 0.737 112.222 o
-6 5 1 0.060 -0.893 0.666 284.749 o
-6 5 2 1.932 2.589 0.876 103.191 o
-6 5 3 34.809 32.211 1.868 7.537 o
-6 5 4 26.762 28.514 1.603 10.285 o
-6 5 5 31.261 31.012 1.670 8.702 o
-6 5 6 0.703 0.181 0.604 269.187 o
-6 5 7 0.005 -0.269 0.610 345.062 o
-6 5 8 56.539 62.437 2.343 3.488 o
-6 6 2 10.277 9.437 1.387 28.012 o
-6 6 3 0.018 -0.430 0.788 206.688 o
-6 6 4 1.883 2.140 0.963 94.323 o
-6 6 5 12.574 17.629 2.917 10.174 o
-5 -11 1 0.004 -1.104 0.683 276.106 o
-5 -10 1 7.935 11.622 1.189 33.694 o
-5 -10 2 19.249 17.453 1.385 16.508 o
-5 -10 3 28.160 22.976 1.568 10.784 o
-5 -10 4 21.017 22.537 1.610 13.242 o
-5 -9 1 165.342 147.588 3.212 0.694 o
-5 -9 2 0.193 0.475 0.934 138.078 o
-5 -9 3 12.328 10.819 1.126 28.312 o
-5 -9 4 11.333 12.672 1.227 26.997 o
-5 -9 5 13.249 12.112 1.166 25.731 o
-5 -9 6 1.354 2.109 0.860 117.764 o
-5 -8 1 2.024 0.856 0.461 224.525 o
-5 -8 2 21.146 19.837 1.122 16.040 o
-5 -8 3 26.142 25.099 1.205 12.132 o
-5 -8 4 25.823 27.117 1.256 11.739 o
-5 -8 5 2.449 1.514 0.697 133.720 o
-5 -8 6 1.323 0.168 0.757 165.854 o
-5 -8 7 20.244 19.766 1.496 14.746 o
-5 -7 1 56.640 55.699 1.958 3.854 o
-5 -7 2 44.829 45.616 1.489 5.581 o
-5 -7 3 7.914 7.620 0.723 51.164 o
-5 -7 4 38.550 39.405 1.436 6.896 o
-5 -7 5 34.643 36.325 1.416 7.875 o
-5 -7 6 60.968 61.729 1.879 3.448 o
-5 -7 7 25.249 23.103 1.452 12.089 o
-5 -7 8 6.621 5.773 0.938 52.659 o
-5 -7 9 1.817 3.067 1.268 61.063 o
-5 -6 1 10.838 10.925 0.792 35.926 o
-5 -6 2 307.047 309.189 5.357 0.207 o
-5 -6 3 343.895 340.824 5.834 0.169 o
-5 -6 4 30.698 29.977 1.198 9.871 o
-5 -6 5 5.887 5.901 0.657 68.766 o
-5 -6 6 3.599 2.734 0.568 118.752 o
-5 -6 7 28.642 27.731 1.400 10.363 o
-5 -6 8 34.508 32.269 1.387 8.354 o
-5 -6 9 3.665 5.846 0.851 73.119 o
-5 -6 10 2.299 6.088 1.776 32.382 o
-5 -5 1 202.457 199.976 2.947 0.464 o
-5 -5 2 13.108 15.517 0.750 28.094 o
-5 -5 3 0.239 0.170 0.266 1100.390 o
-5 -5 4 4.946 5.098 0.577 84.191 o
-5 -5 5 0.111 0.060 0.386 763.902 o
-5 -5 6 6.288 5.915 0.644 66.703 o
-5 -5 7 4.114 3.929 0.624 96.230 o
-5 -5 8 105.327 114.715 2.632 1.351 o
-5 -5 9 4.232 3.262 0.631 98.275 o
-5 -5 10 7.383 6.473 1.031 45.334 o
-5 -4 1 0.301 0.308 0.215 1160.990 o
-5 -4 2 28.557 24.869 0.677 12.383 o
-5 -4 3 22.997 22.090 0.661 15.882 o
-5 -4 4 106.354 105.071 1.988 1.450 o
-5 -4 5 68.608 73.307 1.570 2.880 o
-5 -4 6 30.525 32.402 1.015 9.888 o
-5 -4 7 18.699 17.907 0.944 19.263 o
-5 -4 8 86.485 91.427 2.189 1.932 o
-5 -4 9 2.076 2.208 0.652 143.269 o
-5 -4 10 5.692 6.152 0.943 55.582 o
-5 -4 11 2.507 3.306 0.917 87.525 o
-5 -3 1 67.621 64.585 1.371 3.167 o
-5 -3 2 267.128 254.256 3.938 0.283 o
-5 -3 3 27.463 28.733 0.869 11.722 o
-5 -3 4 176.594 204.357 3.023 0.535 o
-5 -3 5 24.933 24.334 0.850 13.754 o
-5 -3 6 8.197 7.695 0.547 54.608 o
-5 -3 7 2.968 3.353 0.433 143.651 o
-5 -3 8 1.266 -0.045 0.354 418.483 o
-5 -3 9 7.917 8.529 0.764 48.227 o
-5 -3 10 4.143 6.201 0.955 62.402 o
-5 -3 11 0.035 0.652 0.841 169.727 o
-5 -3 12 6.439 7.153 1.088 45.260 o
-5 -2 1 88.197 107.214 1.925 1.753 o
-5 -2 2 10.216 10.795 0.553 41.377 o
-5 -2 3 10.545 5.240 0.413 52.407 o
-5 -2 4 172.323 166.880 2.776 0.626 o
-5 -2 5 6.163 4.327 0.423 84.403 o
-5 -2 6 44.369 40.153 0.956 6.350 o
-5 -2 7 54.713 54.361 1.302 4.316 o
-5 -2 8 4.530 4.499 0.589 90.829 o
-5 -2 9 0.206 -0.127 0.424 615.963 o
-5 -2 10 5.951 4.769 0.742 67.831 o
-5 -2 11 0.094 -0.372 0.604 340.594 o
-5 -2 12 5.551 5.658 0.978 55.691 o
-5 -1 1 293.686 256.595 3.928 0.250 o
-5 -1 2 138.762 152.546 2.545 0.852 o
-5 -1 3 129.380 132.950 2.070 1.016 o
-5 -1 4 66.635 56.895 1.101 3.481 o
-5 -1 5 0.496 -0.147 0.167 1307.220 o
-5 -1 6 2.159 2.734 0.343 199.242 o
-5 -1 7 1.528 1.236 0.311 313.395 o
-5 -1 8 0.216 -0.334 0.364 791.013 o
-5 -1 9 3.100 2.273 0.506 143.391 o
-5 -1 10 40.535 35.750 1.789 6.477 o
-5 -1 11 4.084 3.312 0.879 77.406 o
-5 -1 12 8.907 11.662 1.081 34.022 o
-5 0 1 110.363 98.676 1.804 1.449 o
-5 0 2 41.814 36.045 1.201 6.871 o
-5 0 3 14.165 12.419 0.485 31.120 o
-5 0 4 35.989 33.263 0.752 8.677 o
-5 0 5 13.507 17.483 0.533 27.701 o
-5 0 6 18.932 18.001 0.858 19.487 o
-5 0 7 0.824 0.398 0.385 436.773 o
-5 0 8 1.842 2.187 0.452 201.267 o
-5 0 9 8.063 8.173 0.702 50.057 o
-5 0 10 2.711 3.345 0.693 112.304 o
-5 0 11 40.277 40.454 1.696 6.291 o
-5 0 12 19.587 20.806 1.366 15.475 o
-5 0 13 43.537 49.278 2.776 4.468 o
-5 1 1 40.966 46.347 0.943 6.402 o
-5 1 2 85.905 85.581 1.451 2.103 o
-5 1 3 7.915 8.609 0.714 49.449 o
-5 1 4 105.103 102.437 1.679 1.509 o
-5 1 5 4.991 3.806 0.477 97.699 o
-5 1 6 60.750 60.515 1.538 3.608 o
-5 1 7 101.634 103.479 2.256 1.517 o
-5 1 8 13.377 16.137 0.887 26.015 o
-5 1 9 5.180 5.376 0.624 77.919 o
-5 1 10 47.593 49.127 1.836 4.872 o
-5 1 11 198.302 197.493 4.423 0.460 o
-5 1 12 85.414 86.779 2.617 1.950 o
-5 1 13 5.740 7.241 1.280 40.559 o
-5 2 1 10.863 10.057 0.614 39.682 o
-5 2 2 3.489 3.508 0.318 141.602 o
-5 2 3 2.399 1.769 0.473 180.480 o
-5 2 4 43.134 38.636 1.333 6.364 o
-5 2 5 9.178 8.577 0.642 46.642 o
-5 2 6 93.308 86.655 2.002 1.854 o
-5 2 7 189.888 187.610 3.527 0.512 o
-5 2 8 272.123 271.452 4.802 0.262 o
-5 2 9 284.404 280.053 4.982 0.243 o
-5 2 10 60.357 65.472 2.097 3.305 o
-5 2 11 0.003 -0.020 0.552 421.860 o
-5 2 12 33.034 34.682 1.937 7.515 o
-5 3 1 4.938 2.709 0.445 108.731 o
-5 3 2 1.176 1.680 0.384 291.237 o
-5 3 3 1.350 0.810 0.346 343.551 o
-5 3 4 2.247 2.272 0.608 147.156 o
-5 3 5 118.797 111.614 2.826 1.192 o
-5 3 6 272.467 270.735 5.479 0.258 o
-5 3 7 594.033 588.954 10.712 0.059 o
-5 3 8 29.064 31.838 1.574 9.311 o
-5 3 9 17.711 17.896 1.196 18.531 o
-5 3 10 61.228 64.341 4.170 2.470 o
-5 3 11 3.594 2.138 0.873 87.416 o
-5 3 12 0.888 0.940 0.909 125.928 o
-5 4 1 7.862 9.214 0.691 49.128 o
-5 4 2 1.132 1.265 0.404 306.487 o
-5 4 3 362.360 336.997 5.760 0.160 o
-5 4 4 443.000 426.023 8.063 0.105 o
-5 4 5 133.579 131.999 3.247 0.939 o
-5 4 6 4.163 5.089 0.750 79.502 o
-5 4 7 1.211 1.806 0.596 193.820 o
-5 4 8 20.011 20.265 1.257 15.933 o
-5 4 9 8.366 7.058 1.044 41.293 o
-5 4 10 27.212 32.347 1.953 8.826 o
-5 4 11 1.396 0.370 0.828 140.838 o
-5 5 1 251.453 245.698 4.544 0.307 o
-5 5 2 129.393 126.528 2.740 1.018 o
-5 5 3 95.609 88.203 2.545 1.729 o
-5 5 4 2.299 2.573 0.594 144.624 o
-5 5 5 10.910 11.806 1.065 30.618 o
-5 5 6 0.025 0.492 0.518 419.714 o
-5 5 7 6.953 6.434 0.815 54.674 o
-5 5 8 10.443 11.675 1.045 31.837 o
-5 5 9 5.841 6.194 0.879 57.727 o
-5 5 10 45.521 45.403 2.284 4.886 o
-5 5 11 43.882 51.620 3.932 3.452 o
-5 6 1 0.144 0.298 0.525 406.168 o
-5 6 2 6.452 5.139 0.999 52.088 o
-5 6 3 2.956 2.771 0.890 88.739 o
-5 6 4 1.083 2.665 0.693 154.067 o
-5 6 5 0.614 0.814 0.605 250.981 o
-5 6 6 0.816 0.441 0.605 249.883 o
-5 6 7 76.216 79.203 2.547 2.299 o
-5 6 8 109.958 116.407 3.774 1.193 o
-5 6 9 69.120 77.665 2.590 2.537 o
-5 7 1 21.494 24.386 1.922 11.443 o
-5 7 2 24.359 26.564 2.016 9.997 o
-5 7 3 0.751 1.437 0.879 130.784 o
-5 7 4 32.217 31.915 2.187 7.435 o
-5 7 5 87.587 85.028 3.312 1.809 o
-5 7 6 115.055 138.209 4.479 0.991 o
-5 7 7 69.203 79.069 8.054 1.177 o
-4 -11 1 0.334 0.663 0.746 197.603 o
-4 -11 2 2.674 0.408 0.778 124.776 o
-4 -10 1 4.394 5.281 1.130 53.842 o
-4 -10 2 4.062 3.657 0.822 80.853 o
-4 -10 3 5.959 4.541 1.336 41.346 o
-4 -10 4 0.584 -0.228 0.686 232.353 o
-4 -9 1 20.951 21.892 1.629 13.314 o
-4 -9 2 9.905 12.142 1.254 28.877 o
-4 -9 3 9.906 9.167 1.046 35.209 o
-4 -9 4 7.561 5.819 0.903 50.235 o
-4 -9 5 6.516 6.351 1.006 49.292 o
-4 -9 6 8.416 7.110 1.030 41.493 o
-4 -8 1 50.832 48.521 1.529 4.790 o
-4 -8 2 19.779 19.059 1.026 17.609 o
-4 -8 3 7.379 8.817 0.721 50.961 o
-4 -8 4 5.762 3.361 0.747 73.757 o
-4 -8 5 17.293 14.608 1.179 20.254 o
-4 -8 6 17.983 18.651 1.347 17.142 o
-4 -8 7 5.171 7.399 1.263 42.336 o
-4 -8 8 1.406 0.837 0.748 156.079 o
-4 -7 1 1.005 0.234 0.347 457.397 o
-4 -7 2 0.542 0.213 0.363 573.979 o
-4 -7 3 144.633 136.065 2.819 0.860 o
-4 -7 4 1.911 1.912 0.453 204.223 o
-4 -7 5 0.951 1.733 0.493 253.463 o
-4 -7 6 0.709 0.766 0.568 268.349 o
-4 -7 7 0.001 0.138 0.586 364.959 o
-4 -7 8 3.177 3.297 0.791 94.375 o
-4 -7 9 18.376 19.386 1.586 15.285 o
-4 -6 1 67.735 60.830 1.561 3.210 o
-4 -6 2 12.216 10.640 0.708 34.462 o
-4 -6 3 71.638 64.546 1.654 2.920 o
-4 -6 4 4.027 4.041 0.544 103.903 o
-4 -6 5 3.325 5.157 0.612 99.476 o
-4 -6 6 239.991 250.391 6.220 0.307 o
-4 -6 7 19.365 17.223 1.004 18.686 o
-4 -6 8 9.515 11.979 0.904 35.767 o
-4 -6 9 0.002 -0.393 0.545 433.954 o
-4 -6 10 4.851 3.921 1.193 51.513 o
-4 -5 1 16.923 19.379 1.075 19.324 o
-4 -5 2 7.759 7.690 0.568 56.140 o
-4 -5 3 126.649 125.226 2.503 1.059 o
-4 -5 4 255.738 261.939 5.587 0.283 o
-4 -5 5 58.958 61.627 1.611 3.659 o
-4 -5 6 59.902 65.654 1.712 3.454 o
-4 -5 7 100.462 101.660 2.321 1.545 o
-4 -5 8 0.071 0.418 0.443 545.858 o
-4 -5 9 27.950 25.556 1.182 11.450 o
-4 -5 10 4.032 4.199 0.701 88.847 o
-4 -5 11 7.405 4.945 0.920 51.889 o
-4 -4 1 347.773 373.938 4.991 0.159 o
-4 -4 2 271.902 297.306 4.048 0.251 o
-4 -4 3 1.978 0.577 0.181 352.546 o
-4 -4 4 0.058 0.129 0.186 2477.860 o
-4 -4 5 16.559 12.749 0.523 26.763 o
-4 -4 6 95.280 85.260 1.721 1.854 o
-4 -4 7 0.359 -0.315 0.310 877.140 o
-4 -4 8 3.604 2.533 0.454 135.284 o
-4 -4 9 66.968 65.679 3.280 2.603 o
-4 -4 10 0.162 0.520 0.480 443.124 o
-4 -4 11 0.020 0.113 0.930 147.120 o
-4 -4 12 0.403 1.319 0.795 164.064 o
-4 -3 1 29.745 25.123 0.605 11.963 o
-4 -3 2 242.455 241.935 3.369 0.331 o
-4 -3 3 10.019 6.272 0.350 53.500 o
-4 -3 4 144.985 149.492 2.257 0.828 o
-4 -3 5 29.893 30.968 0.785 10.632 o
-4 -3 6 0.745 0.814 0.299 504.868 o
-4 -3 7 3.517 2.145 0.398 150.097 o
-4 -3 8 6.247 5.510 0.509 74.447 o
-4 -3 9 68.587 64.155 1.520 3.097 o
-4 -3 10 4.927 6.726 0.651 73.008 o
-4 -3 11 7.076 7.094 1.026 45.503 o
-4 -3 12 35.792 41.424 2.150 6.284 o
-4 -2 1 246.739 242.015 3.353 0.324 o
-4 -2 2 190.628 158.473 2.164 0.578 o
-4 -2 3 189.731 214.651 2.653 0.482 o
-4 -2 4 6.571 3.935 0.307 87.033 o
-4 -2 5 191.459 204.235 2.942 0.489 o
-4 -2 6 27.459 37.422 0.962 10.129 o
-4 -2 7 27.831 28.233 0.878 11.661 o
-4 -2 8 0.467 0.328 0.308 697.062 o
-4 -2 9 52.486 49.604 1.262 4.721 o
-4 -2 10 119.097 125.029 3.027 1.107 o
-4 -2 11 29.772 33.280 1.503 9.110 o
-4 -2 12 28.158 29.143 1.768 9.419 o
-4 -2 13 1.895 1.755 0.812 120.386 o
-4 -1 1 31.567 39.226 0.801 8.978 o
-4 -1 2 146.168 148.096 2.170 0.827 o
-4 -1 3 156.909 208.422 2.915 0.602 o
-4 -1 4 106.857 131.181 1.974 1.265 o
-4 -1 5 74.648 91.758 1.494 2.334 o
-4 -1 6 149.580 170.155 2.502 0.734 o
-4 -1 7 191.132 206.632 2.971 0.486 o
-4 -1 8 86.087 94.562 1.807 1.949 o
-4 -1 9 127.607 125.717 2.298 1.057 o
-4 -1 10 26.635 26.992 1.300 11.359 o
-4 -1 11 5.126 5.500 0.753 70.267 o
-4 -1 12 3.283 3.437 0.719 100.249 o
-4 -1 13 0.143 1.542 0.654 230.253 o
-4 0 1 85.928 109.120 1.564 1.812 o
-4 0 2 152.296 190.269 2.337 0.671 o
-4 0 3 3.290 7.128 0.344 107.158 o
-4 0 4 271.171 271.033 3.685 0.268 o
-4 0 5 257.239 242.162 3.331 0.308 o
-4 0 6 194.886 201.912 3.134 0.480 o
-4 0 7 98.123 92.581 1.982 1.697 o
-4 0 8 73.135 72.379 1.735 2.683 o
-4 0 9 43.683 39.397 1.240 6.307 o
-4 0 10 0.004 -0.124 0.460 608.199 o
-4 0 11 35.707 38.828 1.565 7.258 o
-4 0 12 25.682 24.097 1.375 11.993 o
-4 0 13 6.976 6.720 0.867 52.024 o
-4 1 1 472.235 500.978 6.649 0.090 o
-4 1 2 133.175 109.174 1.552 1.109 o
-4 1 3 183.719 194.336 2.534 0.534 o
-4 1 4 54.369 56.824 0.929 4.366 o
-4 1 5 339.145 335.657 5.462 0.175 o
-4 1 6 18.789 17.171 0.752 20.498 o
-4 1 7 19.652 17.509 0.814 19.316 o
-4 1 8 230.525 219.851 3.911 0.368 o
-4 1 9 232.315 224.299 4.022 0.359 o
-4 1 10 4.258 4.020 0.879 73.425 o
-4 1 11 119.921 122.221 3.028 1.112 o
-4 1 12 81.373 90.702 2.590 2.003 o
-4 1 13 27.705 26.485 1.509 10.553 o
-4 1 14 0.035 0.254 1.141 97.149 o
-4 2 1 95.286 108.250 1.841 1.616 o
-4 2 2 2.721 3.723 0.301 163.096 o
-4 2 3 57.692 49.047 0.856 4.432 o
-4 2 4 62.376 63.120 1.007 3.568 o
-4 2 5 948.040 904.259 12.515 0.025 o
-4 2 6 324.390 320.136 5.320 0.190 o
-4 2 7 125.467 124.188 2.476 1.077 o
-4 2 8 78.334 77.325 1.802 2.402 o
-4 2 9 407.469 408.438 6.736 0.122 o
-4 2 10 207.815 208.668 4.583 0.421 o
-4 2 11 13.313 13.780 1.040 26.051 o
-4 2 12 18.944 15.032 1.123 19.143 o
-4 2 13 1.488 1.977 0.707 148.900 o
-4 3 1 111.880 106.799 2.168 1.347 o
-4 3 2 294.239 294.051 4.921 0.227 o
-4 3 3 869.450 879.734 12.195 0.028 o
-4 3 4 682.860 648.588 7.800 0.047 o
-4 3 5 21.601 20.165 0.841 16.807 o
-4 3 6 1240.140 1203.500 18.191 0.014 o
-4 3 7 454.035 452.212 7.316 0.100 o
-4 3 8 1.575 2.480 0.540 181.858 o
-4 3 9 0.034 -0.508 0.368 919.001 o
-4 3 10 0.083 -0.138 0.392 778.414 o
-4 3 11 16.502 16.622 1.121 20.501 o
-4 3 12 12.890 13.523 1.093 26.154 o
-4 3 13 16.817 15.808 1.186 20.103 o
-4 4 1 796.734 769.991 11.950 0.034 o
-4 4 2 38.188 42.116 1.244 6.928 o
-4 4 3 274.121 252.848 4.393 0.273 o
-4 4 4 379.314 363.237 6.015 0.144 o
-4 4 5 26.435 26.440 1.173 11.857 o
-4 4 6 54.947 54.393 1.784 4.093 o
-4 4 7 8.075 6.884 0.745 51.340 o
-4 4 8 0.016 -0.122 0.372 915.336 o
-4 4 9 106.210 102.571 2.311 1.448 o
-4 4 10 46.123 47.924 1.578 5.250 o
-4 4 11 18.709 18.773 2.153 12.204 o
-4 4 12 0.032 -0.465 0.732 238.229 o
-4 4 13 1.812 1.643 0.913 105.312 o
-4 5 1 57.441 61.763 1.619 3.746 o
-4 5 2 136.607 118.799 2.503 0.999 o
-4 5 3 5.376 6.362 0.559 75.708 o
-4 5 4 17.050 18.889 0.837 20.851 o
-4 5 5 95.188 89.959 2.422 1.735 o
-4 5 6 144.727 140.828 3.327 0.826 o
-4 5 7 49.623 45.393 1.940 4.786 o
-4 5 8 0.049 -0.931 0.394 795.633 o
-4 5 9 6.339 7.549 0.871 52.807 o
-4 5 10 3.578 3.460 0.734 94.905 o
-4 5 11 0.432 0.703 0.725 201.979 o
-4 5 12 8.274 9.683 1.288 32.715 o
-4 6 1 5.663 6.375 0.779 62.852 o
-4 6 2 157.663 141.117 3.244 0.751 o
-4 6 3 102.624 93.232 2.161 1.593 o
-4 6 4 25.272 30.613 1.424 10.888 o
-4 6 5 36.029 35.720 1.542 7.503 o
-4 6 6 0.301 0.937 0.507 350.416 o
-4 6 7 0.122 0.594 0.659 260.826 o
-4 6 8 6.922 7.539 0.867 50.648 o
-4 6 9 0.344 0.440 0.536 350.540 o
-4 6 10 1.821 2.916 0.873 102.967 o
-4 6 11 8.527 10.145 1.277 32.139 o
-4 7 1 29.294 27.720 1.451 10.061 o
-4 7 2 41.954 45.560 1.760 5.699 o
-4 7 3 12.309 12.912 3.107 9.776 o
-4 7 4 0.428 0.010 0.607 299.175 o
-4 7 5 6.300 5.501 0.879 57.193 o
-4 7 6 1.590 2.614 0.653 150.344 o
-4 7 7 0.505 0.535 0.590 280.944 o
-4 7 8 23.631 29.101 1.600 11.144 o
-4 7 9 0.008 -0.536 0.575 387.767 o
-4 7 10 2.928 2.703 0.895 88.837 o
-4 8 1 1.262 1.266 0.596 204.085 o
-4 8 2 1.787 0.127 0.805 140.233 o
-4 8 3 2.117 2.112 0.926 96.884 o
-4 8 4 0.003 -0.074 0.779 212.271 o
-4 8 5 1.905 0.447 0.792 137.296 o
-4 8 6 3.043 3.409 1.004 74.266 o
-4 8 7 1.043 0.016 0.779 170.051 o
-3 -11 1 4.105 3.436 0.920 73.530 o
-3 -11 2 4.478 6.126 1.574 34.965 o
-3 -10 1 14.087 12.538 1.185 24.290 o
-3 -10 2 9.252 11.144 1.188 31.818 o
-3 -10 3 14.212 14.052 1.666 18.697 o
-3 -10 4 33.099 30.456 1.867 8.007 o
-3 -10 5 14.607 13.255 1.902 16.658 o
-3 -9 1 33.373 33.247 1.625 8.110 o
-3 -9 2 166.253 149.982 3.733 0.671 o
-3 -9 3 16.185 14.794 1.415 19.206 o
-3 -9 4 0.006 0.540 0.681 255.850 o
-3 -9 5 15.801 18.324 1.389 18.415 o
-3 -9 6 0.031 -0.006 0.636 314.922 o
-3 -8 1 9.748 12.421 0.763 37.170 o
-3 -8 2 1.752 0.507 0.696 165.772 o
-3 -8 3 2.243 0.433 0.915 107.343 o
-3 -8 4 0.002 0.290 0.531 425.493 o
-3 -8 5 48.010 46.849 1.899 4.895 o
-3 -8 6 2.233 1.849 0.716 131.004 o
-3 -8 7 0.146 -0.125 0.601 337.782 o
-3 -8 8 11.017 9.573 1.075 32.168 o
-3 -7 1 107.051 102.325 2.209 1.445 o
-3 -7 2 152.708 140.059 2.811 0.795 o
-3 -7 3 36.216 35.723 1.194 7.906 o
-3 -7 4 0.475 0.428 0.352 580.152 o
-3 -7 5 13.295 12.714 1.068 26.451 o
-3 -7 6 20.307 21.675 1.446 14.492 o
-3 -7 7 53.351 55.285 2.032 4.052 o
-3 -7 8 19.648 17.487 1.281 16.852 o
-3 -7 9 0.297 0.023 0.679 255.178 o
-3 -6 1 4.038 4.828 0.454 105.570 o
-3 -6 2 26.217 28.835 0.985 11.936 o
-3 -6 3 52.027 55.096 1.451 4.441 o
-3 -6 4 220.725 213.574 3.867 0.395 o
-3 -6 5 90.378 86.948 2.072 1.908 o
-3 -6 6 31.343 29.501 1.189 9.776 o
-3 -6 7 0.026 0.235 0.400 713.282 o
-3 -6 8 0.704 0.228 0.723 201.099 o
-3 -6 9 0.036 -0.142 0.582 374.205 o
-3 -6 10 0.565 0.097 0.681 233.795 o
-3 -5 1 731.451 699.115 10.740 0.041 o
-3 -5 2 1052.050 1079.170 16.287 0.019 o
-3 -5 3 208.111 212.641 4.462 0.417 o
-3 -5 4 1.360 2.480 0.391 239.984 o
-3 -5 5 3.486 2.955 0.274 153.949 o
-3 -5 6 8.140 8.247 0.430 56.288 o
-3 -5 7 13.877 13.446 0.691 29.042 o
-3 -5 8 1.441 1.807 0.496 217.998 o
-3 -5 9 1.293 0.650 0.482 275.490 o
-3 -5 10 2.082 2.704 1.295 58.790 o
-3 -5 11 7.043 5.969 1.007 48.093 o
-3 -4 1 126.935 141.051 2.525 0.986 o
-3 -4 2 28.387 21.994 0.832 12.767 o
-3 -4 3 2.303 0.444 0.243 298.565 o
-3 -4 4 4.683 6.214 0.319 95.298 o
-3 -4 5 40.950 37.683 0.933 7.095 o
-3 -4 6 10.094 8.652 0.404 47.468 o
-3 -4 7 10.156 8.868 0.662 42.589 o
-3 -4 8 194.830 185.927 3.121 0.505 o
-3 -4 9 0.220 0.302 0.359 708.073 o
-3 -4 10 8.529 12.136 0.958 36.743 o
-3 -4 11 9.239 10.477 0.915 37.885 o
-3 -4 12 7.595 7.875 0.911 46.217 o
-3 -3 1 69.226 65.059 1.069 3.133 o
-3 -3 2 107.267 118.857 1.752 1.351 o
-3 -3 3 6.093 9.141 0.369 66.974 o
-3 -3 4 28.946 27.567 0.643 11.750 o
-3 -3 5 0.452 0.596 0.185 909.916 o
-3 -3 6 3.887 1.605 0.241 166.246 o
-3 -3 7 3.874 2.495 0.338 142.733 o
-3 -3 8 449.185 472.679 7.533 0.098 o
-3 -3 9 1.213 -0.008 0.360 423.469 o
-3 -3 10 34.477 36.932 1.240 8.078 o
-3 -3 11 6.551 8.315 0.695 56.518 o
-3 -3 12 0.570 1.141 0.713 191.481 o
-3 -3 13 0.126 -0.835 0.699 254.626 o
-3 -2 1 83.460 105.746 1.255 1.928 o
-3 -2 2 17.636 15.271 0.652 23.113 o
-3 -2 3 112.319 121.416 1.668 1.272 o
-3 -2 4 102.874 104.543 1.503 1.539 o
-3 -2 5 259.345 242.391 3.121 0.305 o
-3 -2 6 458.881 464.434 6.631 0.097 o
-3 -2 7 279.945 280.559 3.903 0.252 o
-3 -2 8 189.734 187.055 2.798 0.523 o
-3 -2 9 40.873 41.032 1.239 6.597 o
-3 -2 10 3.264 4.205 0.532 115.903 o
-3 -2 11 1.436 1.024 0.494 243.900 o
-3 -2 12 5.532 6.058 0.821 62.416 o
-3 -2 13 0.210 0.495 0.562 338.649 o
-3 -1 1 333.526 397.783 4.314 0.162 o
-3 -1 2 369.889 356.423 4.099 0.154 o
-3 -1 3 1035.860 1073.330 11.860 0.020 o
-3 -1 4 2294.850 2484.100 28.777 0.004 o
-3 -1 5 92.358 73.863 1.222 2.108 o
-3 -1 6 8.937 8.268 0.349 53.895 o
-3 -1 7 1.720 2.294 0.257 262.285 o
-3 -1 8 1.809 0.759 0.251 335.322 o
-3 -1 9 0.733 -0.087 0.294 674.245 o
-3 -1 10 0.000 -0.106 0.304 1396.270 o
-3 -1 11 5.879 5.793 0.657 69.202 o
-3 -1 12 2.796 3.707 0.726 104.150 o
-3 -1 13 15.447 19.398 1.118 20.241 o
-3 -1 14 38.012 40.139 1.572 6.774 o
-3 0 1 2796.900 3028.680 45.195 0.003 o
-3 0 2 531.070 507.977 6.074 0.077 o
-3 0 3 54.662 49.418 0.789 4.699 o
-3 0 4 284.219 264.603 3.523 0.257 o
-3 0 5 1.500 5.369 0.193 191.807 o
-3 0 6 110.778 104.373 1.590 1.412 o
-3 0 7 8.015 7.743 0.369 59.514 o
-3 0 8 30.146 24.426 0.755 11.722 o
-3 0 9 3.648 2.996 0.319 144.148 o
-3 0 10 1.213 2.111 0.341 286.469 o
-3 0 11 79.920 82.327 2.038 2.240 o
-3 0 12 25.942 27.503 1.240 11.668 o
-3 0 13 7.075 7.967 0.805 51.292 o
-3 0 14 7.649 7.584 0.845 48.566 o
-3 1 1 1216.020 1245.600 14.510 0.015 o
-3 1 2 273.086 307.692 3.766 0.245 o
-3 1 3 387.183 378.178 4.573 0.139 o
-3 1 4 35.313 28.380 0.677 9.535 o
-3 1 5 170.185 174.576 3.010 0.615 o
-3 1 6 15.666 15.527 0.680 25.120 o
-3 1 7 5.328 7.787 0.520 72.261 o
-3 1 8 88.431 90.441 1.863 1.936 o
-3 1 9 98.579 102.667 2.096 1.587 o
-3 1 10 3.238 4.248 0.643 103.712 o
-3 1 11 48.299 40.162 1.542 5.458 o
-3 1 12 7.130 7.586 0.730 54.339 o
-3 1 13 14.187 17.412 1.079 22.626 o
-3 1 14 2.959 3.768 0.765 97.100 o
-3 2 1 371.835 382.633 5.466 0.144 o
-3 2 2 59.671 68.025 1.005 3.583 o
-3 2 3 163.253 180.086 2.326 0.644 o
-3 2 4 0.950 0.327 0.151 703.738 o
-3 2 5 19.575 18.607 1.204 16.969 o
-3 2 6 203.165 208.664 3.573 0.444 o
-3 2 7 228.056 211.507 3.654 0.383 o
-3 2 8 14.040 12.087 0.676 30.024 o
-3 2 9 24.850 25.175 0.933 13.386 o
-3 2 10 43.121 47.284 2.141 5.145 o
-3 2 11 95.457 88.284 2.378 1.751 o
-3 2 12 1.245 0.420 0.611 220.583 o
-3 2 13 2.074 2.022 0.648 146.442 o
-3 2 14 3.653 4.445 0.817 81.386 o
-3 3 1 96.983 118.715 2.231 1.472 o
-3 3 2 49.789 47.548 1.005 5.198 o
-3 3 3 367.966 372.103 5.350 0.149 o
-3 3 4 787.084 737.235 8.759 0.036 o
-3 3 5 19.998 22.180 0.700 17.719 o
-3 3 6 3.312 2.769 0.294 160.253 o
-3 3 7 354.210 361.119 5.900 0.158 o
-3 3 8 36.162 35.420 1.079 8.077 o
-3 3 9 6.380 7.995 0.605 61.413 o
-3 3 10 0.908 1.059 0.376 368.545 o
-3 3 11 6.865 4.833 0.676 65.042 o
-3 3 12 0.788 0.494 0.575 268.728 o
-3 3 13 0.748 2.139 0.654 185.832 o
-3 3 14 0.441 2.226 0.728 170.370 o
-3 4 1 377.992 390.806 6.298 0.138 o
-3 4 2 333.278 318.255 5.238 0.185 o
-3 4 3 30.012 27.946 0.773 11.110 o
-3 4 4 39.008 33.582 0.821 7.925 o
-3 4 5 48.829 46.904 0.797 5.420 o
-3 4 6 3.131 4.238 0.425 130.142 o
-3 4 7 259.532 263.900 4.508 0.283 o
-3 4 8 16.972 15.376 0.792 22.946 o
-3 4 9 0.066 -0.567 0.316 1176.630 o
-3 4 10 7.864 9.065 0.673 49.848 o
-3 4 11 9.552 6.913 0.770 45.231 o
-3 4 12 1.436 1.259 0.590 198.129 o
-3 4 13 0.582 -0.070 0.560 324.513 o
-3 4 14 0.548 2.064 0.735 167.516 o
-3 5 1 0.106 0.046 0.360 872.214 o
-3 5 2 69.004 77.360 1.752 2.743 o
-3 5 3 128.487 123.203 2.451 1.054 o
-3 5 4 16.190 18.651 0.793 22.047 o
-3 5 5 1.738 0.790 0.318 311.372 o
-3 5 6 0.568 0.475 0.255 713.805 o
-3 5 7 138.043 140.410 2.731 0.894 o
-3 5 8 2.567 2.319 0.436 171.568 o
-3 5 9 0.165 -0.534 0.337 938.717 o
-3 5 10 0.415 0.281 0.447 462.330 o
-3 5 11 0.657 0.851 0.495 321.652 o
-3 5 12 6.557 9.162 0.895 48.049 o
-3 5 13 27.076 32.535 2.014 8.691 o
-3 6 1 7.990 5.907 0.537 60.489 o
-3 6 2 2.877 3.645 0.463 138.173 o
-3 6 3 15.341 10.556 0.707 28.860 o
-3 6 4 0.175 0.416 0.276 987.340 o
-3 6 5 14.339 19.366 0.872 23.084 o
-3 6 6 39.884 43.733 1.584 6.235 o
-3 6 7 12.861 10.352 0.884 31.162 o
-3 6 8 40.134 40.554 1.940 6.041 o
-3 6 9 13.159 16.123 1.105 24.163 o
-3 6 10 15.262 19.892 1.238 19.334 o
-3 6 11 8.903 7.892 1.085 37.887 o
-3 6 12 19.406 17.384 1.512 15.696 o
-3 6 13 37.504 42.684 2.249 5.874 o
-3 7 1 0.615 -0.037 0.604 284.518 o
-3 7 2 3.517 3.400 0.632 106.995 o
-3 7 3 91.685 91.930 2.491 1.777 o
-3 7 4 0.200 -0.200 0.323 970.296 o
-3 7 5 5.802 7.138 0.824 58.049 o
-3 7 6 6.447 8.087 0.838 52.457 o
-3 7 7 13.802 16.470 1.131 23.033 o
-3 7 8 16.783 15.648 1.208 20.027 o
-3 7 9 14.104 11.022 1.120 25.888 o
-3 7 10 31.994 33.593 1.612 8.378 o
-3 7 11 22.451 25.201 2.502 9.041 o
-3 7 12 36.077 40.659 3.092 5.073 o
-3 8 1 2.304 1.469 0.587 161.652 o
-3 8 2 0.217 0.198 0.489 453.654 o
-3 8 3 0.048 0.100 0.450 595.782 o
-3 8 4 6.126 4.357 0.920 58.815 o
-3 8 5 0.008 0.411 0.651 283.832 o
-3 8 6 5.561 6.214 1.495 35.346 o
-3 8 7 72.563 71.934 2.294 2.591 o
-3 8 8 40.981 43.478 1.804 5.898 o
-3 8 9 23.250 26.449 1.886 10.738 o
-3 8 10 31.606 32.569 3.043 5.937 o
-3 9 1 3.862 5.313 0.900 70.204 o
-3 9 2 2.184 2.791 0.686 127.890 o
-3 9 3 1.798 4.064 0.964 85.495 o
-3 9 4 35.797 32.998 2.277 6.662 o
-3 9 5 57.373 51.511 2.513 3.665 o
-3 9 6 34.748 41.276 2.362 6.137 o
-3 9 7 14.351 15.946 1.634 18.256 o
-3 9 8 0.013 -0.127 1.268 79.983 o
-2 -11 1 0.835 1.125 0.811 149.704 o
-2 -11 2 0.024 -0.617 0.774 213.941 o
-2 -10 1 3.659 4.184 0.797 84.271 o
-2 -10 2 69.823 68.764 2.171 2.783 o
-2 -10 3 22.035 17.605 1.229 15.677 o
-2 -10 4 4.367 3.884 1.318 47.244 o
-2 -9 1 52.547 57.226 3.139 3.425 o
-2 -9 2 76.067 73.448 2.255 2.455 o
-2 -9 3 72.786 76.278 2.192 2.531 o
-2 -9 4 20.656 20.163 1.390 14.960 o
-2 -9 5 6.683 5.210 0.891 55.538 o
-2 -9 6 0.109 0.450 0.686 248.823 o
-2 -8 1 226.785 236.656 4.423 0.355 o
-2 -8 2 29.099 25.738 1.802 9.521 o
-2 -8 3 0.093 -0.410 0.432 644.415 o
-2 -8 4 4.882 2.357 0.607 97.922 o
-2 -8 5 22.886 21.714 1.400 13.502 o
-2 -8 6 56.406 55.507 2.548 3.589 o
-2 -8 7 20.299 23.986 2.014 11.507 o
-2 -8 8 2.130 3.076 0.845 101.813 o
-2 -7 1 6.865 6.543 0.299 72.579 o
-2 -7 2 15.682 14.843 0.544 26.407 o
-2 -7 3 61.147 56.940 1.707 3.636 o
-2 -7 4 173.295 175.203 5.522 0.547 o
-2 -7 5 63.524 71.353 2.229 2.974 o
-2 -7 6 0.432 1.642 0.665 206.540 o
-2 -7 7 59.558 55.070 3.000 3.215 o
-2 -7 8 8.663 7.955 0.940 42.051 o
-2 -7 9 1.049 0.822 0.713 178.851 o
-2 -6 1 304.463 294.464 3.525 0.222 o
-2 -6 2 342.522 344.134 4.733 0.172 o
-2 -6 3 63.621 69.204 1.411 3.243 o
-2 -6 4 44.723 50.509 1.167 5.515 o
-2 -6 5 47.017 44.635 1.494 5.387 o
-2 -6 6 3.855 2.521 0.425 133.184 o
-2 -6 7 45.251 48.841 2.105 4.902 o
-2 -6 8 0.943 -0.687 0.545 298.033 o
-2 -6 9 0.029 -0.466 0.540 435.350 o
-2 -6 10 2.814 3.135 0.874 90.020 o
-2 -5 1 53.987 62.909 1.222 4.074 o
-2 -5 2 309.827 326.738 4.790 0.200 o
-2 -5 3 12.440 12.074 0.351 36.014 o
-2 -5 4 172.304 159.874 2.317 0.649 o
-2 -5 5 7.417 8.006 0.445 60.391 o
-2 -5 6 2.284 1.844 0.336 217.947 o
-2 -5 7 12.186 11.926 0.689 33.435 o
-2 -5 8 1.220 1.419 0.361 312.672 o
-2 -5 9 6.965 6.729 1.229 39.855 o
-2 -5 10 2.751 3.252 0.817 96.584 o
-2 -5 11 0.001 -0.395 0.689 271.118 o
-2 -4 1 111.793 108.967 2.245 1.329 o
-2 -4 2 37.258 34.080 0.780 8.274 o
-2 -4 3 150.803 154.173 2.173 0.779 o
-2 -4 4 248.513 253.413 3.441 0.312 o
-2 -4 5 92.375 97.005 2.262 1.738 o
-2 -4 6 133.357 136.576 3.016 0.932 o
-2 -4 7 16.073 16.448 0.703 23.918 o
-2 -4 8 24.250 26.205 0.894 13.524 o
-2 -4 9 9.975 8.774 0.671 43.102 o
-2 -4 10 0.284 0.282 0.404 575.654 o
-2 -4 11 5.637 3.830 0.677 77.307 o
-2 -4 12 4.175 5.096 1.201 51.452 o
-2 -3 1 46.547 47.223 0.680 5.714 o
-2 -3 2 563.777 565.722 6.367 0.067 o
-2 -3 3 390.294 364.488 4.435 0.141 o
-2 -3 4 77.936 84.042 1.558 2.344 o
-2 -3 5 9.803 8.612 0.439 48.119 o
-2 -3 6 76.775 68.861 1.324 2.681 o
-2 -3 7 69.037 68.602 2.127 2.829 o
-2 -3 8 73.491 74.047 1.553 2.671 o
-2 -3 9 59.327 62.760 1.431 3.659 o
-2 -3 10 0.602 0.521 0.404 449.125 o
-2 -3 11 6.705 6.192 0.627 63.959 o
-2 -3 12 2.532 1.536 0.775 117.786 o
-2 -3 13 5.789 4.886 0.773 66.806 o
-2 -2 1 20.393 29.839 0.501 15.480 o
-2 -2 2 73.754 65.087 0.776 2.957 o
-2 -2 3 16.038 10.993 0.287 30.168 o
-2 -2 4 170.822 161.351 1.815 0.660 o
-2 -2 5 71.097 80.969 1.238 2.679 o
-2 -2 6 41.248 37.344 0.791 7.169 o
-2 -2 7 4.565 5.107 0.360 102.210 o
-2 -2 8 73.696 68.839 1.299 2.808 o
-2 -2 9 30.704 28.684 0.922 10.533 o
-2 -2 10 181.558 175.297 3.297 0.565 o
-2 -2 11 18.605 17.460 1.302 17.400 o
-2 -2 12 8.007 7.529 0.709 51.362 o
-2 -2 13 1.174 1.206 0.539 234.360 o
-2 -2 14 7.942 7.573 1.068 41.067 o
-2 -1 1 1019.900 1023.190 11.226 0.021 o
-2 -1 2 1068.510 998.881 11.324 0.020 o
-2 -1 3 22.292 22.350 0.367 16.881 o
-2 -1 4 371.411 418.578 4.510 0.138 o
-2 -1 5 49.157 55.086 0.993 4.885 o
-2 -1 6 39.257 34.202 0.627 7.948 o
-2 -1 7 75.388 69.144 1.202 2.748 o
-2 -1 8 54.208 49.842 0.997 4.658 o
-2 -1 9 8.991 7.833 0.506 51.718 o
-2 -1 10 119.618 126.142 2.536 1.122 o
-2 -1 11 4.481 3.784 0.519 101.455 o
-2 -1 12 30.981 33.410 1.221 9.301 o
-2 -1 13 0.209 0.761 0.585 302.323 o
-2 -1 14 9.793 9.789 1.007 35.571 o
-2 0 1 33.909 41.186 0.888 8.137 o
-2 0 2 5.067 7.937 0.333 81.101 o
-2 0 3 455.879 440.966 4.482 0.103 o
-2 0 4 3.375 4.306 0.176 145.213 o
-2 0 5 44.303 41.728 0.655 6.397 o
-2 0 6 120.134 145.484 1.934 1.047 o
-2 0 7 27.259 27.130 0.575 12.607 o
-2 0 8 11.380 10.563 0.363 40.620 o
-2 0 9 171.665 154.783 2.284 0.665 o
-2 0 10 197.325 197.178 3.535 0.476 o
-2 0 11 2.442 2.120 0.432 181.019 o
-2 0 12 23.231 23.105 1.076 14.215 o
-2 0 13 0.019 0.045 0.548 420.852 o
-2 0 14 6.334 9.040 1.318 36.170 o
-2 1 1 62.494 73.268 0.871 3.298 o
-2 1 2 92.191 97.491 1.116 1.833 o
-2 1 3 249.763 225.334 2.416 0.337 o
-2 1 4 19.646 25.733 0.544 17.172 o
-2 1 5 169.358 195.189 2.695 0.582 o
-2 1 6 670.101 718.820 8.024 0.045 o
-2 1 7 340.645 303.798 3.574 0.189 o
-2 1 8 94.332 99.605 1.511 1.740 o
-2 1 9 115.393 109.146 1.564 1.316 o
-2 1 10 52.989 57.810 1.435 4.264 o
-2 1 11 10.494 11.125 0.680 38.250 o
-2 1 12 7.766 9.321 0.835 45.455 o
-2 1 13 45.493 51.319 2.087 4.784 o
-2 1 14 0.716 1.202 0.643 213.238 o
-2 1 15 0.113 0.315 0.654 276.003 o
-2 2 1 140.037 134.125 1.898 0.927 o
-2 2 2 535.518 592.425 6.582 0.069 o
-2 2 3 28.308 19.884 0.351 14.089 o
-2 2 4 669.284 626.600 7.983 0.050 o
-2 2 5 410.616 411.050 5.366 0.122 o
-2 2 6 272.917 292.620 4.275 0.251 o
-2 2 7 157.804 149.459 2.241 0.751 o
-2 2 8 252.592 224.578 2.738 0.332 o
-2 2 9 0.745 0.009 0.240 781.133 o
-2 2 10 162.677 155.018 2.848 0.697 o
-2 2 11 14.248 12.924 0.970 26.147 o
-2 2 12 3.144 3.322 0.629 113.825 o
-2 2 13 0.473 0.752 0.565 291.822 o
-2 2 14 3.451 2.296 0.696 108.646 o
-2 2 15 10.542 12.838 1.025 30.983 o
-2 3 1 281.738 286.213 3.830 0.247 o
-2 3 2 89.081 61.274 1.040 2.411 o
-2 3 3 624.692 679.203 8.039 0.052 o
-2 3 4 183.164 193.478 2.463 0.538 o
-2 3 5 818.238 791.188 9.328 0.033 o
-2 3 6 23.695 27.140 0.829 13.727 o
-2 3 7 77.454 76.108 1.612 2.481 o
-2 3 8 36.450 39.109 0.960 7.766 o
-2 3 9 1.520 2.314 0.334 253.819 o
-2 3 10 0.464 -0.060 0.269 932.443 o
-2 3 11 3.610 2.486 0.524 126.515 o
-2 3 12 0.269 0.941 0.477 386.605 o
-2 3 13 68.771 65.221 1.884 2.976 o
-2 3 14 33.340 34.686 1.782 7.720 o
-2 3 15 28.711 30.405 1.489 9.769 o
-2 4 1 75.053 81.389 1.531 2.485 o
-2 4 2 27.018 20.036 1.067 13.196 o
-2 4 3 504.531 550.919 7.725 0.077 o
-2 4 4 21.951 22.021 0.457 17.060 o
-2 4 5 0.116 0.024 0.162 2908.690 o
-2 4 6 106.224 114.558 1.514 1.408 o
-2 4 7 35.713 24.329 0.858 9.783 o
-2 4 8 0.589 0.456 0.329 571.697 o
-2 4 9 66.332 62.809 1.519 3.242 o
-2 4 10 88.415 89.067 1.960 1.942 o
-2 4 11 48.782 46.993 1.622 5.001 o
-2 4 12 7.898 8.646 0.848 45.777 o
-2 4 13 49.633 49.014 1.636 4.817 o
-2 4 14 25.804 33.634 1.497 10.101 o
-2 5 1 153.576 152.887 2.496 0.760 o
-2 5 2 6.618 6.278 0.408 72.398 o
-2 5 3 20.581 15.732 0.647 20.013 o
-2 5 4 15.636 9.693 0.536 30.548 o
-2 5 5 14.940 15.010 0.535 27.398 o
-2 5 6 395.133 372.144 4.649 0.137 o
-2 5 7 9.662 9.731 0.476 46.005 o
-2 5 8 4.037 4.560 0.353 115.501 o
-2 5 9 98.673 107.280 2.261 1.533 o
-2 5 10 16.462 17.060 0.858 22.170 o
-2 5 11 70.477 72.479 2.089 2.706 o
-2 5 12 76.142 75.373 2.249 2.422 o
-2 5 13 55.548 46.950 1.768 4.333 o
-2 5 14 1.401 1.915 0.662 164.220 o
-2 6 1 1.073 1.563 0.355 325.140 o
-2 6 2 47.305 42.900 1.744 5.270 o
-2 6 3 48.461 44.106 1.203 5.434 o
-2 6 4 28.468 26.164 0.919 11.731 o
-2 6 5 12.201 15.568 0.575 31.109 o
-2 6 6 100.149 108.866 1.973 1.519 o
-2 6 7 0.110 0.388 0.332 838.438 o
-2 6 8 14.568 14.744 0.904 25.233 o
-2 6 9 495.211 473.597 7.723 0.087 o
-2 6 10 139.168 131.009 2.735 0.920 o
-2 6 11 14.374 14.706 1.032 24.299 o
-2 6 12 14.629 13.906 1.048 24.315 o
-2 6 13 17.913 17.689 1.214 18.341 o
-2 6 14 16.303 16.753 1.248 19.668 o
-2 7 1 14.958 14.079 0.925 24.973 o
-2 7 2 24.230 20.818 0.905 14.844 o
-2 7 3 0.389 2.471 0.396 327.880 o
-2 7 4 18.416 26.032 0.974 16.448 o
-2 7 5 68.251 71.297 1.734 2.902 o
-2 7 6 205.655 188.828 3.542 0.464 o
-2 7 7 193.961 170.489 3.789 0.522 o
-2 7 8 43.829 43.636 1.653 5.684 o
-2 7 9 15.403 15.179 1.090 22.433 o
-2 7 10 22.029 19.529 1.226 15.170 o
-2 7 11 20.067 18.500 1.484 15.212 o
-2 7 12 20.630 22.132 2.137 11.173 o
-2 7 13 0.085 -0.688 0.714 246.732 o
-2 8 1 15.232 18.921 1.272 19.483 o
-2 8 2 61.044 63.203 1.930 3.386 o
-2 8 3 29.318 30.982 1.404 9.711 o
-2 8 4 99.181 93.237 2.542 1.618 o
-2 8 5 183.871 163.409 3.258 0.579 o
-2 8 6 4.269 4.003 0.666 90.288 o
-2 8 7 5.857 4.123 0.707 72.638 o
-2 8 8 0.457 0.032 0.525 375.697 o
-2 8 9 1.499 2.412 0.635 160.374 o
-2 8 10 5.308 3.089 0.714 80.843 o
-2 8 11 13.328 10.482 1.229 25.833 o
-2 8 12 43.504 49.071 2.379 4.821 o
-2 9 1 19.245 17.548 1.317 16.877 o
-2 9 2 97.890 96.732 2.866 1.575 o
-2 9 3 26.146 20.262 1.234 13.011 o
-2 9 4 0.654 -0.115 0.487 389.728 o
-2 9 5 1.423 1.899 0.788 132.850 o
-2 9 6 2.796 2.299 0.779 107.170 o
-2 9 7 0.186 -0.410 0.638 297.162 o
-2 9 8 0.139 -0.484 0.723 237.540 o
-2 9 9 37.083 44.689 2.069 6.018 o
-2 9 10 24.087 25.546 1.619 11.515 o
-2 10 2 0.965 0.549 0.692 195.919 o
-2 10 3 1.023 0.258 0.580 256.293 o
-2 10 4 0.588 -0.539 0.811 173.598 o
-2 10 5 0.850 -0.132 0.687 216.893 o
-2 10 6 2.190 0.418 0.743 142.258 o
-2 10 7 7.048 7.873 1.568 29.910 o
-1 -11 1 10.735 10.052 1.417 26.565 o
-1 -10 1 32.584 33.632 4.101 4.319 o
-1 -10 2 87.391 83.967 3.279 1.829 o
-1 -10 3 26.742 25.248 1.973 9.698 o
-1 -10 4 5.331 5.087 0.958 59.004 o
-1 -9 1 28.335 31.599 1.485 9.717 o
-1 -9 2 57.038 62.269 2.106 3.567 o
-1 -9 3 0.443 0.198 0.532 357.685 o
-1 -9 4 0.040 0.614 0.546 370.499 o
-1 -9 5 0.224 -0.640 0.510 440.675 o
-1 -9 6 4.218 4.586 0.793 77.892 o
-1 -8 1 0.774 1.293 0.418 338.980 o
-1 -8 2 92.804 100.147 2.299 1.696 o
-1 -8 3 0.020 0.609 0.529 395.841 o
-1 -8 4 3.973 3.956 0.681 92.539 o
-1 -8 5 0.344 -0.255 0.476 467.663 o
-1 -8 6 7.967 7.892 0.961 43.566 o
-1 -8 7 14.812 15.046 1.105 22.967 o
-1 -8 8 1.095 1.574 0.754 152.841 o
-1 -7 1 9.285 8.458 0.503 49.296 o
-1 -7 2 114.640 101.291 2.170 1.347 o
-1 -7 3 94.068 90.727 2.066 1.788 o
-1 -7 4 67.332 66.401 2.138 2.943 o
-1 -7 5 36.311 37.119 1.521 7.357 o
-1 -7 6 11.008 11.334 0.986 32.086 o
-1 -7 7 0.254 -0.384 0.505 441.932 o
-1 -7 8 0.137 -0.761 0.493 490.415 o
-1 -7 9 0.509 -0.847 0.649 261.180 o
-1 -6 1 73.546 70.954 1.396 2.756 o
-1 -6 2 49.827 52.997 1.164 4.853 o
-1 -6 3 7.984 8.020 0.562 54.462 o
-1 -6 4 0.645 0.323 0.346 547.116 o
-1 -6 5 30.289 32.926 1.130 9.696 o
-1 -6 6 10.822 6.472 0.616 45.138 o
-1 -6 7 19.365 17.445 0.903 19.132 o
-1 -6 8 9.517 9.703 0.836 39.771 o
-1 -6 9 0.560 0.876 0.632 237.241 o
-1 -6 10 11.328 10.554 1.238 28.247 o
-1 -5 1 30.850 29.627 0.614 10.750 o
-1 -5 2 338.842 347.449 4.632 0.173 o
-1 -5 3 29.242 27.947 0.633 11.582 o
-1 -5 4 46.057 39.294 0.759 6.274 o
-1 -5 5 16.429 14.228 0.513 25.977 o
-1 -5 6 5.774 5.655 0.501 78.135 o
-1 -5 7 15.922 14.337 0.649 25.763 o
-1 -5 8 32.038 28.784 1.167 9.722 o
-1 -5 9 15.669 16.201 0.956 22.724 o
-1 -5 10 11.102 11.029 1.227 28.407 o
-1 -5 11 0.521 0.251 0.710 215.774 o
-1 -4 1 242.911 220.977 2.616 0.352 o
-1 -4 2 201.071 232.480 2.914 0.426 o
-1 -4 3 129.169 141.240 1.900 0.987 o
-1 -4 4 13.741 12.816 0.408 32.076 o
-1 -4 5 33.831 37.819 0.768 8.635 o
-1 -4 6 181.716 176.000 3.204 0.564 o
-1 -4 7 87.008 84.544 2.424 1.967 o
-1 -4 8 20.657 18.562 1.134 16.662 o
-1 -4 9 2.738 1.973 0.415 175.836 o
-1 -4 10 0.451 0.620 0.544 318.309 o
-1 -4 11 1.341 1.697 0.606 187.112 o
-1 -4 12 36.761 40.466 3.679 4.350 o
-1 -3 1 27.527 24.218 0.353 13.408 o
-1 -3 2 6.844 6.925 0.252 72.314 o
-1 -3 3 161.934 159.965 1.969 0.705 o
-1 -3 4 266.019 225.885 2.881 0.309 o
-1 -3 5 344.784 347.633 4.864 0.169 o
-1 -3 6 5.467 8.177 0.425 73.366 o
-1 -3 7 1.641 3.023 0.390 207.220 o
-1 -3 8 4.094 2.179 0.535 118.713 o
-1 -3 9 16.001 16.769 0.750 23.520 o
-1 -3 10 99.148 97.228 2.193 1.617 o
-1 -3 11 104.003 98.148 2.550 1.496 o
-1 -3 12 31.029 33.384 1.299 9.162 o
-1 -3 13 5.518 5.749 0.821 63.369 o
-1 -2 1 1585.130 1715.100 19.870 0.008 o
-1 -2 2 716.714 650.084 8.091 0.044 o
-1 -2 3 0.005 0.532 0.091 2757.770 o
-1 -2 4 0.388 0.193 0.169 1318.950 o
-1 -2 5 690.845 728.398 8.670 0.043 o
-1 -2 6 3.972 5.307 0.336 111.325 o
-1 -2 7 253.498 278.091 5.167 0.278 o
-1 -2 8 1012.390 1046.980 13.967 0.021 o
-1 -2 9 15.264 15.057 0.893 24.305 o
-1 -2 10 33.524 33.438 1.158 8.775 o
-1 -2 11 0.376 0.172 0.398 573.894 o
-1 -2 12 2.846 2.087 0.530 148.475 o
-1 -2 13 0.265 0.159 0.460 494.112 o
-1 -2 14 2.502 2.316 0.660 130.725 o
-1 -1 2 1520.150 1505.060 22.053 0.009 o
-1 -1 3 544.281 503.772 5.326 0.075 o
-1 -1 4 386.721 362.154 3.574 0.145 o
-1 -1 5 1300.570 1339.980 13.961 0.013 o
-1 -1 6 952.100 1033.800 18.363 0.022 o
-1 -1 7 164.359 169.933 2.787 0.655 o
-1 -1 8 254.387 259.004 3.563 0.299 o
-1 -1 9 159.506 158.629 2.365 0.714 o
-1 -1 10 49.119 46.876 1.365 5.126 o
-1 -1 11 18.078 17.474 0.892 20.252 o
-1 -1 12 3.663 2.378 0.536 125.005 o
-1 -1 13 1.038 2.059 0.538 217.696 o
-1 -1 14 5.583 4.348 0.901 62.646 o
-1 0 1 3727.900 3358.080 83.327 0.002 o
-1 0 2 5158.880 4479.420 91.457 0.001 o
-1 0 3 2395.160 2417.440 27.987 0.004 o
-1 0 4 1246.550 1410.070 18.573 0.013 o
-1 0 5 92.847 81.731 1.040 2.007 o
-1 0 6 118.884 130.674 1.864 1.136 o
-1 0 7 198.991 195.096 2.980 0.480 o
-1 0 8 104.096 83.681 1.723 1.689 o
-1 0 9 52.585 58.945 1.428 4.254 o
-1 0 10 41.676 37.264 1.403 6.613 o
-1 0 11 11.578 13.592 0.756 32.201 o
-1 0 12 51.141 49.748 1.449 4.749 o
-1 0 13 68.457 68.408 1.802 2.940 o
-1 0 14 15.253 13.401 1.268 21.835 o
-1 0 15 1.373 1.087 0.938 111.008 o
-1 1 1 54.831 52.961 1.282 4.370 o
-1 1 2 2062.850 2121.260 26.312 0.005 o
-1 1 3 621.225 669.236 7.852 0.052 o
-1 1 4 2083.000 2019.440 19.937 0.005 o
-1 1 5 0.238 1.254 0.121 929.403 o
-1 1 6 74.900 67.889 1.118 2.805 o
-1 1 7 18.655 25.308 0.641 17.750 o
-1 1 8 12.347 14.127 0.700 30.949 o
-1 1 9 19.475 19.906 1.028 17.516 o
-1 1 10 128.716 125.029 2.435 1.044 o
-1 1 11 47.575 46.134 1.295 5.368 o
-1 1 12 29.961 27.285 1.054 10.761 o
-1 1 13 3.581 5.068 0.672 91.547 o
-1 1 14 1.720 3.924 0.722 119.809 o
-1 1 15 1.628 1.060 0.779 139.636 o
-1 2 1 2145.080 2251.750 25.265 0.005 o
-1 2 2 83.801 72.448 0.887 2.414 o
-1 2 3 161.964 162.991 1.845 0.699 o
-1 2 4 236.777 250.956 2.433 0.337 o
-1 2 5 0.537 0.540 0.085 1048.030 o
-1 2 6 443.827 446.342 5.353 0.105 o
-1 2 7 165.422 171.052 2.726 0.648 o
-1 2 8 758.454 794.748 10.938 0.036 o
-1 2 9 127.345 125.817 2.113 1.066 o
-1 2 10 10.548 8.267 0.573 43.896 o
-1 2 11 10.737 10.448 0.664 38.738 o
-1 2 12 3.037 3.380 0.479 135.307 o
-1 2 13 10.128 10.031 0.888 36.871 o
-1 2 14 19.700 19.293 1.414 15.570 o
-1 2 15 0.489 1.774 0.816 149.069 o
-1 3 1 1903.170 2155.380 24.903 0.006 o
-1 3 2 278.650 326.055 3.372 0.232 o
-1 3 3 842.619 894.773 9.388 0.029 o
-1 3 4 15.128 20.477 0.385 24.208 o
-1 3 5 2097.870 2324.330 25.375 0.005 o
-1 3 6 936.944 927.134 10.304 0.025 o
-1 3 7 32.051 27.235 0.549 10.817 o
-1 3 8 21.593 20.305 0.480 17.878 o
-1 3 9 0.032 0.041 0.147 4453.920 o
-1 3 10 5.950 7.853 0.582 65.220 o
-1 3 11 141.886 130.365 2.569 0.908 o
-1 3 12 14.258 12.954 0.975 26.064 o
-1 3 13 7.500 10.347 1.020 39.916 o
-1 3 14 0.132 0.160 0.575 356.688 o
-1 3 15 4.039 4.013 1.087 60.602 o
-1 4 1 164.166 188.009 2.392 0.622 o
-1 4 2 1423.430 1684.080 18.459 0.010 o
-1 4 3 2419.700 2611.410 27.180 0.004 o
-1 4 4 162.528 179.865 2.338 0.648 o
-1 4 5 26.736 34.937 0.659 11.192 o
-1 4 6 2.235 1.063 0.319 251.878 o
-1 4 7 36.643 29.021 0.623 9.147 o
-1 4 8 98.495 97.135 1.381 1.691 o
-1 4 9 152.115 151.612 2.004 0.782 o
-1 4 10 62.530 57.625 1.211 3.680 o
-1 4 11 21.919 22.157 1.281 14.321 o
-1 4 12 14.567 10.182 0.884 28.538 o
-1 4 13 0.014 -0.009 0.588 369.876 o
-1 4 14 2.011 3.818 0.768 109.003 o
-1 4 15 0.663 -1.060 0.725 207.668 o
-1 5 1 256.863 260.864 3.297 0.295 o
-1 5 2 49.311 44.364 0.821 5.502 o
-1 5 3 30.895 31.557 0.621 10.419 o
-1 5 4 10.563 4.702 0.323 55.052 o
-1 5 5 45.627 49.195 0.869 5.632 o
-1 5 6 186.443 195.038 2.786 0.521 o
-1 5 7 414.355 399.033 5.313 0.123 o
-1 5 8 6.644 7.823 0.387 67.239 o
-1 5 9 7.533 7.198 0.441 62.132 o
-1 5 10 25.218 22.194 0.711 14.480 o
-1 5 11 0.155 0.063 0.439 588.623 o
-1 5 12 59.870 54.739 1.636 3.809 o
-1 5 13 10.459 9.253 0.918 36.435 o
-1 5 14 2.342 3.938 0.676 115.813 o
-1 5 15 0.003 -0.612 0.622 332.991 o
-1 6 1 39.762 42.551 0.747 7.004 o
-1 6 2 149.061 149.480 2.066 0.806 o
-1 6 3 99.544 103.385 1.440 1.610 o
-1 6 4 39.505 31.621 0.730 8.096 o
-1 6 5 14.537 12.910 0.480 30.066 o
-1 6 6 26.131 21.651 0.714 14.146 o
-1 6 7 336.236 327.776 5.395 0.179 o
-1 6 8 26.764 29.249 0.878 11.870 o
-1 6 9 23.338 20.905 0.785 15.686 o
-1 6 10 45.461 37.532 1.222 6.203 o
-1 6 11 23.790 22.724 1.226 13.528 o
-1 6 12 17.526 17.436 1.324 17.985 o
-1 6 13 2.270 2.192 0.643 140.465 o
-1 6 14 2.058 2.556 0.639 142.041 o
-1 7 1 19.298 20.311 0.852 18.323 o
-1 7 2 24.965 25.808 0.721 13.683 o
-1 7 3 39.303 31.142 0.860 8.083 o
-1 7 4 62.201 56.855 1.266 3.710 o
-1 7 5 96.095 84.097 1.938 1.828 o
-1 7 6 0.481 0.859 0.530 312.765 o
-1 7 7 38.167 29.239 0.914 8.485 o
-1 7 8 293.055 273.803 4.295 0.240 o
-1 7 9 1.264 1.443 0.474 250.328 o
-1 7 10 0.128 0.336 0.424 580.354 o
-1 7 11 14.260 14.118 1.015 24.939 o
-1 7 12 28.689 29.560 1.420 10.042 o
-1 7 13 17.100 20.849 1.299 17.294 o
-1 7 14 3.459 4.584 0.929 73.293 o
-1 8 1 51.945 43.923 1.708 4.795 o
-1 8 2 95.533 86.864 2.438 1.757 o
-1 8 3 54.658 49.785 1.606 4.372 o
-1 8 4 72.514 68.552 1.690 2.792 o
-1 8 5 71.294 61.192 1.591 3.024 o
-1 8 6 2.929 1.347 0.408 182.224 o
-1 8 7 2.588 2.834 0.480 154.228 o
-1 8 8 115.334 111.878 2.837 1.229 o
-1 8 9 21.517 22.211 1.922 11.781 o
-1 8 10 7.375 9.894 0.911 43.727 o
-1 8 11 9.076 10.345 1.210 32.385 o
-1 8 12 14.285 16.310 1.439 19.866 o
-1 8 13 24.797 26.463 3.060 7.036 o
-1 9 1 0.321 0.090 0.484 449.670 o
-1 9 2 12.195 11.087 1.327 25.535 o
-1 9 3 0.495 -0.059 0.503 397.626 o
-1 9 4 24.990 21.551 1.195 13.359 o
-1 9 5 24.115 24.807 1.239 12.896 o
-1 9 6 58.263 60.761 1.997 3.584 o
-1 9 7 42.226 44.817 1.776 5.696 o
-1 9 8 5.929 4.941 0.752 66.896 o
-1 9 9 0.007 -0.154 0.505 503.797 o
-1 9 10 13.297 17.843 1.270 21.572 o
-1 9 11 26.562 25.865 2.778 7.509 o
-1 10 1 3.993 3.153 0.912 75.994 o
-1 10 2 6.894 7.885 0.963 46.890 o
-1 10 3 27.076 28.623 1.544 10.334 o
-1 10 4 58.532 51.780 2.151 3.769 o
-1 10 5 0.702 0.914 0.555 271.417 o
-1 10 6 0.029 -0.082 0.643 308.191 o
-1 10 7 20.034 19.870 1.495 14.828 o
-1 10 8 14.898 16.341 1.561 18.375 o
-1 10 9 9.683 10.954 1.366 28.163 o
0 -10 1 0.812 0.778 0.772 167.418 o
0 -10 2 1.409 2.443 0.941 101.175 o
0 -10 3 4.819 7.144 1.983 24.350 o
0 -9 1 0.318 -0.090 0.630 291.081 o
0 -9 2 0.631 0.766 0.738 186.545 o
0 -9 3 18.285 14.032 1.416 17.991 o
0 -9 4 12.329 10.735 1.307 25.862 o
0 -9 5 4.078 6.132 2.043 24.261 o
0 -8 1 288.311 257.049 4.651 0.252 o
0 -8 2 3.654 2.903 0.513 122.864 o
0 -8 3 6.937 6.499 0.669 60.123 o
0 -8 4 0.135 0.534 0.483 443.244 o
0 -8 5 0.028 -0.280 0.489 529.795 o
0 -8 6 1.678 1.805 0.653 159.497 o
0 -8 7 2.392 2.059 0.677 132.687 o
0 -7 1 105.050 102.567 2.208 1.474 o
0 -7 2 16.654 16.136 0.830 22.630 o
0 -7 3 4.331 5.677 0.616 84.795 o
0 -7 4 26.674 25.867 1.103 12.051 o
0 -7 5 26.273 22.503 1.248 12.458 o
0 -7 6 5.719 6.891 0.735 63.064 o
0 -7 7 0.524 1.133 0.587 256.823 o
0 -7 8 16.186 16.843 1.300 19.337 o
0 -7 9 7.597 8.012 1.123 39.851 o
0 -6 1 175.756 168.915 3.084 0.603 o
0 -6 2 1.335 1.062 0.362 319.723 o
0 -6 3 0.187 0.048 0.334 911.665 o
0 -6 4 47.532 49.953 1.423 5.098 o
0 -6 5 80.372 75.692 1.870 2.352 o
0 -6 6 37.466 40.729 2.120 6.154 o
0 -6 7 13.380 15.515 0.932 25.977 o
0 -6 8 4.425 3.417 0.609 96.865 o
0 -6 9 5.622 5.420 0.781 65.794 o
0 -6 10 5.659 4.596 0.965 58.251 o
0 -5 1 23.201 17.131 0.985 16.202 o
0 -5 2 161.021 157.151 2.870 0.700 o
0 -5 3 100.962 104.181 2.109 1.533 o
0 -5 4 255.996 270.529 5.545 0.277 o
0 -5 5 39.254 42.897 1.272 6.673 o
0 -5 6 0.228 0.178 0.319 877.498 o
0 -5 7 51.103 43.279 1.376 5.101 o
0 -5 8 5.937 6.720 0.660 65.663 o
0 -5 9 14.157 14.940 0.934 25.340 o
0 -5 10 7.624 8.702 1.208 36.747 o
0 -5 11 0.829 1.891 0.828 136.458 o
0 -4 1 348.840 388.011 5.083 0.155 o
0 -4 2 290.921 326.484 4.369 0.217 o
0 -4 3 104.622 112.202 1.942 1.426 o
0 -4 4 7.192 6.724 0.511 63.569 o
0 -4 5 48.761 48.409 0.960 5.281 o
0 -4 6 55.335 60.281 2.280 3.645 o
0 -4 7 133.813 138.301 3.025 0.922 o
0 -4 8 4.904 3.063 0.426 107.989 o
0 -4 9 42.942 40.913 1.224 6.317 o
0 -4 10 78.713 78.608 2.327 2.279 o
0 -4 11 14.506 10.798 0.995 26.949 o
0 -4 12 8.470 9.453 1.072 37.404 o
0 -3 1 44.568 55.521 0.833 5.402 o
0 -3 2 8.077 10.126 0.325 53.945 o
0 -3 3 3.606 5.224 0.231 125.436 o
0 -3 4 918.772 1008.670 12.675 0.024 o
0 -3 5 3.938 5.083 0.326 114.499 o
0 -3 6 42.261 31.033 0.819 7.539 o
0 -3 7 414.729 426.622 10.635 0.109 o
0 -3 8 218.908 222.214 3.564 0.392 o
0 -3 9 96.411 87.045 1.778 1.805 o
0 -3 10 2.085 2.132 0.477 184.722 o
0 -3 11 34.305 30.509 1.211 8.860 o
0 -3 12 8.357 5.298 0.778 52.399 o
0 -3 13 1.082 1.326 0.725 165.274 o
0 -2 1 622.138 708.647 11.054 0.049 o
0 -2 2 0.569 8.327 0.437 140.881 o
0 -2 3 373.578 470.465 4.789 0.126 o
0 -2 4 2771.970 3073.520 35.571 0.003 o
0 -2 5 1786.700 1823.260 22.660 0.007 o
0 -2 6 1089.940 1173.500 13.843 0.017 o
0 -2 7 1.970 1.457 0.264 274.767 o
0 -2 8 15.265 18.388 0.961 21.990 o
0 -2 9 96.590 97.563 1.897 1.686 o
0 -2 10 34.572 37.681 1.242 7.981 o
0 -2 11 0.361 0.209 0.443 491.148 o
0 -2 12 1.756 2.202 0.524 184.526 o
0 -2 13 2.066 1.636 0.585 167.335 o
0 -2 14 19.064 19.912 2.790 9.223 o
0 -1 1 71.445 34.509 1.348 3.811 o
0 -1 2 11402.400 10458.500 238.068 0.000 o
0 -1 3 12870.500 11570.500 174.019 0.000 o
0 -1 4 1398.430 1571.090 16.812 0.010 o
0 -1 5 268.670 348.765 7.379 0.214 o
0 -1 6 574.210 685.090 8.715 0.056 o
0 -1 7 419.225 422.365 5.536 0.117 o
0 -1 8 52.228 50.373 0.993 4.817 o
0 -1 9 6.404 8.433 0.433 65.529 o
0 -1 10 5.883 4.734 0.516 80.513 o
0 -1 11 0.070 0.051 0.401 737.738 o
0 -1 12 43.094 38.932 1.648 6.068 o
0 -1 13 32.288 34.737 1.519 8.354 o
0 -1 14 10.989 15.992 1.139 26.456 o
0 0 2 452.271 288.072 10.907 0.119 o
0 0 3 1678.950 1727.860 25.866 0.008 o
0 0 4 764.419 849.564 9.337 0.034 o
0 0 5 36.551 25.928 0.464 9.707 o
0 0 6 4.634 4.031 0.293 113.571 o
0 0 7 33.493 30.006 0.839 9.635 o
0 0 8 19.023 18.070 0.729 20.003 o
0 0 9 66.314 59.132 1.434 3.360 o
0 0 10 627.588 623.776 9.753 0.053 o
0 0 11 3.183 6.144 1.336 46.590 o
0 0 12 0.176 0.003 0.379 763.396 o
0 0 13 9.783 9.253 0.863 39.116 o
0 0 14 0.044 0.479 0.577 345.566 o
0 0 15 0.005 -0.127 0.897 160.016 o
0 1 2 50.043 22.829 1.015 6.762 o
0 1 3 4.306 11.901 0.364 69.981 o
0 1 4 633.010 602.447 6.707 0.055 o
0 1 5 128.833 146.468 2.160 0.960 o
0 1 6 327.355 324.153 4.991 0.188 o
0 1 7 414.383 388.010 5.556 0.125 o
0 1 8 337.127 323.297 5.192 0.181 o
0 1 9 10.752 10.709 0.601 39.305 o
0 1 10 57.567 53.041 1.398 4.113 o
0 1 11 117.721 120.182 2.461 1.178 o
0 1 12 11.645 14.011 1.097 27.427 o
0 1 13 5.657 4.066 0.595 81.213 o
0 1 14 22.844 20.981 1.831 11.920 o
0 1 15 2.187 2.671 0.873 99.894 o
0 2 0 37.947 54.692 0.989 6.210 o
0 2 1 8.453 15.107 0.415 42.015 o
0 2 2 580.930 589.321 6.905 0.062 o
0 2 3 626.337 669.698 7.010 0.052 o
0 2 4 151.762 145.442 1.586 0.811 o
0 2 5 904.679 952.031 9.954 0.026 o
0 2 6 673.129 749.417 9.490 0.044 o
0 2 7 36.237 60.404 1.065 6.010 o
0 2 8 13.939 13.453 0.599 29.726 o
0 2 9 41.472 36.184 1.494 6.634 o
0 2 10 93.038 94.171 1.957 1.785 o
0 2 11 4.755 4.716 0.527 91.556 o
0 2 12 22.045 21.518 1.602 13.062 o
0 2 13 1.085 1.473 0.477 261.361 o
0 2 14 13.199 14.641 1.314 22.737 o
0 2 15 1.012 1.233 0.799 147.267 o
0 3 0 548.068 556.658 8.080 0.069 o
0 3 1 571.277 628.743 9.505 0.060 o
0 3 2 482.953 550.717 5.835 0.082 o
0 3 3 752.487 754.756 7.387 0.038 o
0 3 4 81.583 82.626 0.952 2.316 o
0 3 5 70.985 83.403 1.025 2.663 o
0 3 6 321.880 309.308 3.813 0.200 o
0 3 7 8.769 4.348 0.225 68.091 o
0 3 8 77.585 75.219 1.449 2.516 o
0 3 9 39.385 39.451 1.052 7.118 o
0 3 10 0.014 -0.045 0.296 1436.370 o
0 3 11 0.011 -0.722 0.311 1310.690 o
0 3 12 2.633 2.897 0.658 122.696 o
0 3 13 0.140 -0.339 0.414 672.436 o
0 3 14 0.592 0.127 0.897 143.465 o
0 3 15 25.605 27.164 1.757 10.371 o
0 4 0 541.509 622.477 13.264 0.061 o
0 4 1 310.036 307.912 3.317 0.211 o
0 4 2 85.814 109.281 1.332 1.830 o
0 4 3 79.395 56.787 0.801 2.888 o
0 4 4 66.207 58.394 0.808 3.516 o
0 4 5 239.082 233.606 2.791 0.347 o
0 4 6 162.995 168.965 2.243 0.673 o
0 4 7 5.496 8.046 0.431 73.425 o
0 4 8 10.526 8.905 0.389 45.653 o
0 4 9 3.694 2.541 0.264 154.935 o
0 4 10 0.831 0.678 0.334 459.321 o
0 4 11 11.990 10.277 0.660 35.984 o
0 4 12 7.046 6.639 0.594 61.850 o
0 4 13 50.505 52.198 1.793 4.512 o
0 4 14 16.881 15.126 1.318 19.322 o
0 4 15 51.632 54.666 3.677 3.213 o
0 5 0 4.374 3.000 0.352 123.976 o
0 5 1 1.161 0.385 0.110 619.646 o
0 5 2 50.893 33.749 0.646 6.035 o
0 5 3 835.209 925.235 10.945 0.029 o
0 5 4 3.728 2.485 0.259 155.208 o
0 5 5 4.831 2.819 0.254 123.643 o
0 5 6 77.777 68.095 1.219 2.672 o
0 5 7 0.136 0.140 0.202 1847.340 o
0 5 8 58.830 63.768 1.307 3.694 o
0 5 9 0.895 0.589 0.274 522.579 o
0 5 10 73.515 70.955 2.061 2.628 o
0 5 11 25.325 27.009 1.046 12.498 o
0 5 12 48.647 53.034 1.515 4.792 o
0 5 13 185.574 190.244 4.165 0.511 o
0 5 14 49.608 51.638 2.515 4.149 o
0 5 15 13.472 14.750 1.414 21.400 o
0 6 0 134.256 130.079 2.499 0.971 o
0 6 1 21.156 17.610 0.599 18.916 o
0 6 2 26.132 29.715 0.614 12.482 o
0 6 3 17.151 20.205 0.519 21.632 o
0 6 4 5.097 5.316 0.367 93.456 o
0 6 5 53.589 59.446 1.239 4.228 o
0 6 6 2.443 2.127 0.290 211.337 o
0 6 7 2.742 1.778 0.331 196.764 o
0 6 8 141.943 146.222 2.317 0.858 o
0 6 9 134.009 144.357 2.323 0.922 o
0 6 10 113.500 113.660 1.991 1.291 o
0 6 11 149.232 149.104 2.917 0.786 o
0 6 12 55.488 54.363 1.816 4.041 o
0 6 13 18.673 16.834 1.122 18.671 o
0 6 14 9.408 7.556 1.048 37.997 o
0 6 15 2.253 1.522 1.015 87.185 o
0 7 0 37.979 34.996 1.125 7.708 o
0 7 1 3.965 1.938 0.381 142.783 o
0 7 2 62.262 68.384 1.242 3.374 o
0 7 3 151.876 157.952 2.298 0.759 o
0 7 4 17.547 18.268 0.666 21.569 o
0 7 5 325.197 325.721 4.901 0.189 o
0 7 6 246.159 260.658 4.046 0.307 o
0 7 7 0.021 -0.058 0.274 1650.950 o
0 7 8 134.421 127.065 2.305 0.989 o
0 7 9 332.706 332.657 5.082 0.181 o
0 7 10 2.072 1.822 0.368 222.722 o
0 7 11 0.478 0.634 0.454 402.943 o
0 7 12 2.462 1.971 0.568 153.525 o
0 7 13 10.766 10.620 0.909 34.487 o
0 7 14 1.341 0.681 0.641 196.421 o
0 8 0 10.361 10.296 0.801 37.589 o
0 8 1 2.073 0.946 0.398 241.244 o
0 8 2 137.232 134.993 2.759 0.919 o
0 8 3 115.053 112.111 2.287 1.265 o
0 8 4 32.868 35.209 0.967 8.969 o
0 8 5 40.703 40.680 0.965 6.864 o
0 8 6 162.942 160.973 2.785 0.683 o
0 8 7 10.298 11.464 0.658 38.657 o
0 8 8 6.816 6.378 0.545 65.794 o
0 8 9 125.610 129.976 2.423 1.050 o
0 8 10 0.539 0.956 0.452 367.803 o
0 8 11 4.117 2.244 0.654 104.229 o
0 8 12 5.325 5.304 0.764 68.969 o
0 8 13 21.491 23.311 1.418 13.692 o
0 9 0 95.928 93.782 3.057 1.611 o
0 9 1 39.737 40.034 1.660 6.433 o
0 9 2 2.055 2.039 0.606 156.154 o
0 9 3 17.549 19.127 1.084 18.881 o
0 9 4 98.612 96.337 2.368 1.618 o
0 9 5 37.375 36.874 1.059 7.710 o
0 9 6 7.555 8.181 0.583 55.516 o
0 9 7 14.796 14.484 0.724 26.626 o
0 9 8 28.092 26.937 0.924 11.716 o
0 9 9 16.499 12.750 0.855 24.514 o
0 9 10 57.725 55.445 1.732 3.889 o
0 9 11 39.081 45.485 2.734 5.020 o
0 9 12 27.585 24.527 1.726 10.279 o
0 10 0 14.144 14.924 1.893 16.537 o
0 10 1 66.144 67.781 4.497 2.180 o
0 10 2 31.787 29.043 1.922 8.290 o
0 10 3 0.094 0.117 0.552 394.918 o
0 10 4 4.044 4.171 0.777 82.474 o
0 10 5 37.681 34.175 1.591 7.283 o
0 10 6 1.023 0.781 0.575 240.773 o
0 10 7 0.003 -0.400 0.466 591.365 o
0 10 8 2.520 2.210 0.737 118.455 o
0 10 9 22.694 28.497 1.411 12.173 o
0 10 10 58.472 57.006 1.903 3.721 o
0 10 11 53.899 54.664 4.439 2.712 o
0 11 1 2.161 2.319 0.920 95.969 o
0 11 2 3.164 2.188 1.039 74.667 o
0 11 3 3.356 1.925 0.841 94.513 o
0 11 4 5.609 5.926 1.050 51.652 o
0 11 5 5.925 6.211 1.060 49.525 o
0 11 6 13.889 15.079 1.262 22.383 o
0 11 7 20.026 23.316 1.910 12.146 o
0 11 8 41.221 41.887 3.848 3.886 o
1 -10 0 0.180 1.063 0.849 156.750 o
1 -10 1 3.062 2.850 0.941 82.149 o
1 -9 0 21.406 23.760 1.483 13.364 o
1 -9 1 16.763 12.880 1.124 21.943 o
1 -9 2 5.043 4.414 1.142 52.418 o
1 -9 3 2.074 6.033 1.601 38.481 o
1 -9 4 0.179 -0.158 0.673 269.343 o
1 -8 0 4.335 4.769 0.860 71.534 o
1 -8 1 10.975 13.892 1.190 27.172 o
1 -8 2 10.883 10.214 0.945 34.050 o
1 -8 3 4.952 5.549 0.792 69.026 o
1 -8 4 19.699 20.127 1.351 15.673 o
1 -8 5 13.211 12.242 1.349 23.539 o
1 -8 6 16.437 18.055 1.622 16.448 o
1 -7 0 1.303 0.763 0.339 357.665 o
1 -7 1 119.206 130.593 2.749 1.093 o
1 -7 2 134.557 134.883 2.786 0.939 o
1 -7 3 0.084 0.476 0.403 618.979 o
1 -7 4 9.074 9.861 0.767 42.226 o
1 -7 5 2.694 2.814 0.542 140.832 o
1 -7 6 1.638 0.039 0.575 225.587 o
1 -7 7 6.705 10.053 0.976 43.679 o
1 -7 8 2.801 2.182 1.190 64.333 o
1 -6 0 0.251 0.493 0.329 719.792 o
1 -6 1 73.555 64.178 1.572 2.863 o
1 -6 2 348.623 376.447 9.313 0.147 o
1 -6 3 14.531 12.618 0.793 27.729 o
1 -6 4 3.208 4.097 0.677 101.474 o
1 -6 5 15.364 12.444 0.854 26.128 o
1 -6 6 52.954 52.495 3.267 3.447 o
1 -6 7 43.353 49.524 2.972 4.304 o
1 -6 8 9.357 8.385 0.811 42.588 o
1 -6 9 0.382 0.684 0.581 292.145 o
1 -5 0 520.894 593.551 6.756 0.071 o
1 -5 1 76.391 98.621 2.269 2.078 o
1 -5 2 5.530 6.619 0.721 65.704 o
1 -5 3 841.237 944.566 19.735 0.027 o
1 -5 4 138.813 167.624 6.172 0.670 o
1 -5 5 66.081 70.305 1.853 2.990 o
1 -5 6 0.093 0.324 0.552 377.410 o
1 -5 7 7.171 5.202 0.609 64.819 o
1 -5 8 0.858 0.672 0.486 315.691 o
1 -5 9 2.183 2.199 0.547 163.198 o
1 -5 10 23.545 21.723 1.362 13.362 o
1 -5 11 8.573 14.712 2.156 17.117 o
1 -4 0 604.680 698.001 8.246 0.053 o
1 -4 1 717.627 841.195 14.396 0.036 o
1 -4 2 310.658 368.914 6.069 0.181 o
1 -4 3 157.194 171.375 7.613 0.541 o
1 -4 4 0.140 0.206 0.151 2251.730 o
1 -4 5 5.252 8.204 0.374 76.821 o
1 -4 6 0.191 -0.118 0.249 1446.480 o
1 -4 7 222.157 204.705 3.611 0.403 o
1 -4 8 53.290 59.819 2.746 3.538 o
1 -4 9 1.357 0.146 0.432 327.029 o
1 -4 10 11.201 11.101 0.993 31.846 o
1 -4 11 26.247 22.549 1.668 11.142 o
1 -4 12 1.362 0.652 0.982 106.414 o
1 -3 0 58.546 48.863 0.661 4.414 o
1 -3 1 18.442 19.394 0.410 21.117 o
1 -3 2 365.334 459.406 5.864 0.130 o
1 -3 3 0.766 0.643 0.175 688.671 o
1 -3 4 358.719 388.328 5.508 0.149 o
1 -3 5 309.274 320.601 4.645 0.203 o
1 -3 6 13.902 11.681 0.505 32.147 o
1 -3 7 11.089 11.088 0.588 38.126 o
1 -3 8 81.552 84.527 2.167 2.143 o
1 -3 9 38.506 29.166 0.976 8.354 o
1 -3 10 0.128 0.566 0.443 506.272 o
1 -3 11 0.206 0.600 0.607 292.032 o
1 -3 12 3.504 3.062 1.021 70.957 o
1 -2 0 424.985 460.693 6.111 0.108 o
1 -2 1 629.927 788.884 10.973 0.045 o
1 -2 2 1143.130 1460.760 17.830 0.014 o
1 -2 3 69.888 54.331 1.222 3.346 o
1 -2 4 13.275 12.392 0.367 33.710 o
1 -2 5 228.534 232.546 3.196 0.365 o
1 -2 6 80.503 74.969 1.439 2.423 o
1 -2 7 0.659 0.004 0.265 782.943 o
1 -2 8 0.020 0.301 0.290 1187.670 o
1 -2 9 52.385 50.551 1.342 4.653 o
1 -2 10 2.065 1.893 0.472 192.188 o
1 -2 11 1.660 1.763 0.500 206.095 o
1 -2 12 3.614 5.788 0.769 79.770 o
1 -2 13 5.615 8.514 1.048 47.130 o
1 -1 0 2632.960 2722.370 53.461 0.003 o
1 -1 1 552.352 541.455 15.030 0.064 o
1 -1 2 1549.990 1691.740 19.171 0.009 o
1 -1 3 781.944 821.295 8.204 0.034 o
1 -1 4 2.518 7.712 0.258 120.730 o
1 -1 5 204.618 245.585 3.131 0.401 o
1 -1 6 266.306 269.769 3.433 0.276 o
1 -1 7 90.915 85.726 2.286 1.884 o
1 -1 8 31.151 23.553 0.701 11.594 o
1 -1 9 0.780 1.909 0.777 150.402 o
1 -1 10 1.696 2.296 0.459 203.759 o
1 -1 11 9.595 9.714 0.711 42.065 o
1 -1 12 1.992 2.663 0.616 146.968 o
1 -1 13 0.004 0.365 0.553 388.066 o
1 -1 14 17.213 19.113 1.446 16.852 o
1 0 0 951.291 508.480 11.883 0.033 o
1 0 1 21.143 13.048 0.571 21.029 o
1 0 2 16.242 20.209 0.488 22.696 o
1 0 3 541.769 502.482 5.313 0.076 o
1 0 4 367.382 352.665 3.480 0.157 o
1 0 5 39.395 45.376 0.864 6.763 o
1 0 6 242.290 274.273 4.506 0.300 o
1 0 7 1.333 2.272 0.202 318.317 o
1 0 8 114.786 114.002 1.660 1.288 o
1 0 9 35.298 35.244 0.874 8.495 o
1 0 10 72.238 70.773 2.386 2.600 o
1 0 11 13.619 12.766 0.943 27.391 o
1 0 12 5.639 6.064 0.805 62.561 o
1 0 13 9.552 9.348 0.903 38.751 o
1 0 14 3.547 3.086 0.720 98.999 o
1 1 0 0.038 1.902 0.380 449.045 o
1 1 1 17.913 9.425 1.966 15.472 o
1 1 2 1202.150 1327.360 19.443 0.014 o
1 1 3 13.294 24.369 0.445 23.849 o
1 1 4 23.986 19.877 0.351 16.601 o
1 1 5 24.737 22.299 0.500 15.149 o
1 1 6 174.820 183.397 2.343 0.589 o
1 1 7 66.305 49.822 1.235 3.682 o
1 1 8 81.328 72.397 1.292 2.457 o
1 1 9 62.273 53.009 1.184 3.853 o
1 1 10 278.010 292.061 4.893 0.244 o
1 1 11 14.058 13.332 0.751 28.292 o
1 1 12 4.007 5.569 0.791 75.861 o
1 1 13 0.437 -0.068 0.484 435.120 o
1 1 14 8.988 7.972 0.952 40.834 o
1 1 15 10.774 11.227 1.175 29.552 o
1 2 0 6.860 9.654 0.247 62.866 o
1 2 1 1452.140 1462.990 30.668 0.010 o
1 2 2 3951.030 4056.230 59.664 0.001 o
1 2 3 109.017 115.631 1.659 1.354 o
1 2 4 200.789 224.685 2.267 0.441 o
1 2 5 72.408 50.800 0.727 3.390 o
1 2 6 162.435 173.792 2.239 0.664 o
1 2 7 168.354 182.202 2.614 0.613 o
1 2 8 34.987 34.182 0.808 8.754 o
1 2 9 36.506 36.804 0.943 8.001 o
1 2 10 34.843 33.420 1.064 8.596 o
1 2 11 1.538 0.964 0.400 283.106 o
1 2 12 94.179 95.293 2.579 1.685 o
1 2 13 22.884 21.891 1.159 14.393 o
1 2 14 27.645 27.604 1.393 10.698 o
1 2 15 16.162 16.693 1.159 20.483 o
1 3 0 52.404 44.114 0.607 5.237 o
1 3 1 198.432 192.567 2.928 0.486 o
1 3 2 2936.560 2930.330 53.143 0.003 o
1 3 3 349.521 356.856 4.649 0.164 o
1 3 4 323.906 327.013 3.146 0.193 o
1 3 5 50.267 39.553 0.612 5.750 o
1 3 6 99.501 106.771 1.493 1.578 o
1 3 7 32.427 28.823 0.570 10.417 o
1 3 8 11.303 10.918 0.342 40.528 o
1 3 9 1.075 1.529 0.304 357.563 o
1 3 10 4.932 4.902 0.630 81.849 o
1 3 11 45.396 47.484 1.321 5.521 o
1 3 12 250.856 248.381 5.309 0.300 o
1 3 13 68.635 66.238 2.025 2.922 o
1 3 14 26.014 29.167 1.403 10.938 o
1 3 15 0.014 1.261 1.343 67.908 o
1 4 0 622.976 624.654 6.603 0.055 o
1 4 1 447.707 488.698 5.522 0.098 o
1 4 2 32.513 31.512 0.482 10.055 o
1 4 3 9.986 11.252 0.274 44.695 o
1 4 4 3.510 4.373 0.249 136.119 o
1 4 5 101.399 119.534 1.679 1.434 o
1 4 6 248.129 264.889 3.377 0.304 o
1 4 7 4.812 4.054 0.271 111.565 o
1 4 8 137.957 150.747 2.105 0.876 o
1 4 9 146.139 140.236 2.105 0.855 o
1 4 10 332.844 337.440 5.575 0.178 o
1 4 11 220.474 215.634 3.845 0.393 o
1 4 12 43.179 41.606 1.303 6.176 o
1 4 13 5.990 5.478 1.007 52.905 o
1 4 14 6.204 5.106 0.729 65.830 o
1 4 15 13.348 13.115 1.417 22.211 o
1 5 0 1.224 1.489 0.128 423.956 o
1 5 1 199.561 223.591 2.871 0.441 o
1 5 2 53.467 57.079 0.951 4.424 o
1 5 3 43.571 37.292 0.691 6.838 o
1 5 4 16.210 16.731 0.774 23.158 o
1 5 5 111.296 100.816 1.505 1.435 o
[truncated: 57,076 more chars]
